# Supplementary material for: Evidence for general size‐by‐habitat rules in actinopterygian fishes across nine scales of observation
Source: Ecol Lett. 2021 Jun 10;24(8):1569–81. doi: 10.1111/ele.13768 (PMC8362132; doi:10.1111/ele.13768)
Supplement: Supplementary file 3 — Table S5 [file ELE-24-1569-s012.xlsx]

## Sheet: CoF 31k
scale	habitat comparison	Phy. Trophic level	Obs. Trophic level	Migration	Migration w/Trophic	Migration strong	% Mig. w/Troph	% Mig. w/strong	Troph & Mig. cumulative	Depéret's Rule	DR only	Eco. limits reduced	E.L. only	4 mech. cumulative	Other explanations
-	-	A	A'	Bi	Bii	Biii	Bii'	Biii'	A+Biii	C	C'	D	D'	A+B+C+D	E
Fam.	All comparisons	84/148 - 56.8%	87/148 - 58.8%	20/148 - 13.5%	9/148 - 6.1%	11/148 - 7.4%	9/20 - 45%	11/20 - 55%	95/148 - 64.2%	90/148 - 60.8%	13/148 - 8.8%	99/148 - 66.9%	12/148 - 8.1%	120/148 - 81.1%	28/148 - 18.9%
Fam.	Euryhaline.vs.Freshwater	8/15 - 53.3%	8/15 - 53.3%	7/15 - 46.7%	3/15 - 20%	4/15 - 26.7%	3/7 - 42.9%	4/7 - 57.1%	12/15 - 80%	12/15 - 80%	1/15 - 6.7%	9/15 - 60%	0/15 - 0%	13/15 - 86.7%	2/15 - 13.3%
Fam.	Euryhaline.vs.Marine	10/17 - 58.8%	11/17 - 64.7%	3/17 - 17.6%	1/17 - 5.9%	2/17 - 11.8%	1/3 - 33.3%	2/3 - 66.7%	12/17 - 70.6%	7/17 - 41.2%	0/17 - 0%	15/17 - 88.2%	3/17 - 17.6%	15/17 - 88.2%	2/17 - 11.8%
Fam.	Euryhaline.vs.FwBrackish	6/11 - 54.5%	7/11 - 63.6%	4/11 - 36.4%	2/11 - 18.2%	2/11 - 18.2%	2/4 - 50%	2/4 - 50%	8/11 - 72.7%	5/11 - 45.5%	2/11 - 18.2%	4/11 - 36.4%	0/11 - 0%	10/11 - 90.9%	1/11 - 9.1%
Fam.	Freshwater.vs.MarBrackish	4/7 - 57.1%	4/7 - 57.1%	0/7 - 0%	0/7 - 0%	0/7 - 0%	0/0 - NaN%	0/0 - NaN%	4/7 - 57.1%	7/7 - 100%	1/7 - 14.3%	4/7 - 57.1%	0/7 - 0%	5/7 - 71.4%	2/7 - 28.6%
Fam.	MarBrackish.vs.Marine	26/40 - 65%	25/40 - 62.5%	1/40 - 2.5%	0/40 - 0%	1/40 - 2.5%	0/1 - 0%	1/1 - 100%	27/40 - 67.5%	23/40 - 57.5%	4/40 - 10%	28/40 - 70%	2/40 - 5%	33/40 - 82.5%	7/40 - 17.5%
Fam.	FwBrackish.vs.MarBrackish	5/8 - 62.5%	5/8 - 62.5%	0/8 - 0%	0/8 - 0%	0/8 - 0%	0/0 - NaN%	0/0 - NaN%	5/8 - 62.5%	6/8 - 75%	1/8 - 12.5%	3/8 - 37.5%	1/8 - 12.5%	7/8 - 87.5%	1/8 - 12.5%
Fam.	Freshwater.vs.FwBrackish	9/20 - 45%	12/20 - 60%	2/20 - 10%	1/20 - 5%	1/20 - 5%	1/2 - 50%	1/2 - 50%	10/20 - 50%	14/20 - 70%	0/20 - 0%	17/20 - 85%	3/20 - 15%	13/20 - 65%	7/20 - 35%
Fam.	Freshwater.vs.Marine	3/5 - 60%	2/5 - 40%	0/5 - 0%	0/5 - 0%	0/5 - 0%	0/0 - NaN%	0/0 - NaN%	3/5 - 60%	2/5 - 40%	1/5 - 20%	2/5 - 40%	1/5 - 20%	5/5 - 100%	0/5 - 0%
Fam.	FwBrackish.vs.Marine	2/5 - 40%	3/5 - 60%	0/5 - 0%	0/5 - 0%	0/5 - 0%	0/0 - NaN%	0/0 - NaN%	2/5 - 40%	4/5 - 80%	1/5 - 20%	3/5 - 60%	0/5 - 0%	3/5 - 60%	2/5 - 40%
Fam.	Euryhaline.vs.MarBrackish	11/20 - 55%	10/20 - 50%	3/20 - 15%	2/20 - 10%	1/20 - 5%	2/3 - 66.7%	1/3 - 33.3%	12/20 - 60%	10/20 - 50%	2/20 - 10%	14/20 - 70%	2/20 - 10%	16/20 - 80%	4/20 - 20%
Ord.	All comparisons	74/131 - 56.5%	68/131 - 51.9%	22/131 - 16.8%	10/131 - 7.6%	12/131 - 9.2%	10/22 - 45.5%	12/22 - 54.5%	86/131 - 65.6%	77/131 - 58.8%	13/131 - 9.9%	75/131 - 57.3%	13/131 - 9.9%	112/131 - 85.5%	19/131 - 14.5%
Ord.	Euryhaline.vs.Freshwater	7/14 - 50%	6/14 - 42.9%	5/14 - 35.7%	3/14 - 21.4%	2/14 - 14.3%	3/5 - 60%	2/5 - 40%	9/14 - 64.3%	11/14 - 78.6%	2/14 - 14.3%	9/14 - 64.3%	0/14 - 0%	11/14 - 78.6%	3/14 - 21.4%
Ord.	Euryhaline.vs.Marine	10/14 - 71.4%	7/14 - 50%	5/14 - 35.7%	2/14 - 14.3%	3/14 - 21.4%	2/5 - 40%	3/5 - 60%	13/14 - 92.9%	9/14 - 64.3%	1/14 - 7.1%	10/14 - 71.4%	0/14 - 0%	14/14 - 100%	0/14 - 0%
Ord.	Euryhaline.vs.FwBrackish	7/12 - 58.3%	5/12 - 41.7%	5/12 - 41.7%	1/12 - 8.3%	4/12 - 33.3%	1/5 - 20%	4/5 - 80%	11/12 - 91.7%	7/12 - 58.3%	1/12 - 8.3%	5/12 - 41.7%	0/12 - 0%	12/12 - 100%	0/12 - 0%
Ord.	Freshwater.vs.MarBrackish	5/9 - 55.6%	4/9 - 44.4%	0/9 - 0%	0/9 - 0%	0/9 - 0%	0/0 - NaN%	0/0 - NaN%	5/9 - 55.6%	7/9 - 77.8%	2/9 - 22.2%	6/9 - 66.7%	1/9 - 11.1%	8/9 - 88.9%	1/9 - 11.1%
Ord.	MarBrackish.vs.Marine	14/22 - 63.6%	14/22 - 63.6%	0/22 - 0%	0/22 - 0%	0/22 - 0%	0/0 - NaN%	0/0 - NaN%	14/22 - 63.6%	12/22 - 54.5%	1/22 - 4.5%	15/22 - 68.2%	2/22 - 9.1%	17/22 - 77.3%	5/22 - 22.7%
Ord.	FwBrackish.vs.MarBrackish	5/10 - 50%	4/10 - 40%	0/10 - 0%	0/10 - 0%	0/10 - 0%	0/0 - NaN%	0/0 - NaN%	5/10 - 50%	6/10 - 60%	2/10 - 20%	4/10 - 40%	3/10 - 30%	10/10 - 100%	0/10 - 0%
Ord.	Freshwater.vs.FwBrackish	7/18 - 38.9%	13/18 - 72.2%	3/18 - 16.7%	2/18 - 11.1%	1/18 - 5.6%	2/3 - 66.7%	1/3 - 33.3%	8/18 - 44.4%	12/18 - 66.7%	1/18 - 5.6%	13/18 - 72.2%	2/18 - 11.1%	11/18 - 61.1%	7/18 - 38.9%
Ord.	Freshwater.vs.Marine	4/8 - 50%	4/8 - 50%	0/8 - 0%	0/8 - 0%	0/8 - 0%	0/0 - NaN%	0/0 - NaN%	4/8 - 50%	4/8 - 50%	2/8 - 25%	1/8 - 12.5%	1/8 - 12.5%	7/8 - 87.5%	1/8 - 12.5%
Ord.	FwBrackish.vs.Marine	4/8 - 50%	5/8 - 62.5%	0/8 - 0%	0/8 - 0%	0/8 - 0%	0/0 - NaN%	0/0 - NaN%	4/8 - 50%	2/8 - 25%	1/8 - 12.5%	2/8 - 25%	2/8 - 25%	7/8 - 87.5%	1/8 - 12.5%
Ord.	Euryhaline.vs.MarBrackish	11/16 - 68.8%	6/16 - 37.5%	4/16 - 25%	2/16 - 12.5%	2/16 - 12.5%	2/4 - 50%	2/4 - 50%	13/16 - 81.2%	7/16 - 43.8%	0/16 - 0%	10/16 - 62.5%	2/16 - 12.5%	15/16 - 93.8%	1/16 - 6.2%
Tax3	All comparisons	55/92 - 59.8%	63/92 - 68.5%	21/92 - 22.8%	9/92 - 9.8%	12/92 - 13%	9/21 - 42.9%	12/21 - 57.1%	67/92 - 72.8%	50/92 - 54.3%	6/92 - 6.5%	51/92 - 55.4%	4/92 - 4.3%	77/92 - 83.7%	15/92 - 16.3%
Tax3	Euryhaline.vs.Freshwater	2/11 - 18.2%	7/11 - 63.6%	6/11 - 54.5%	2/11 - 18.2%	4/11 - 36.4%	2/6 - 33.3%	4/6 - 66.7%	6/11 - 54.5%	6/11 - 54.5%	1/11 - 9.1%	9/11 - 81.8%	2/11 - 18.2%	9/11 - 81.8%	2/11 - 18.2%
Tax3	Euryhaline.vs.Marine	7/11 - 63.6%	6/11 - 54.5%	5/11 - 45.5%	3/11 - 27.3%	2/11 - 18.2%	3/5 - 60%	2/5 - 40%	9/11 - 81.8%	7/11 - 63.6%	1/11 - 9.1%	8/11 - 72.7%	0/11 - 0%	10/11 - 90.9%	1/11 - 9.1%
Tax3	Euryhaline.vs.FwBrackish	4/8 - 50%	4/8 - 50%	2/8 - 25%	0/8 - 0%	2/8 - 25%	0/2 - 0%	2/2 - 100%	6/8 - 75%	4/8 - 50%	1/8 - 12.5%	1/8 - 12.5%	0/8 - 0%	7/8 - 87.5%	1/8 - 12.5%
Tax3	Freshwater.vs.MarBrackish	4/8 - 50%	8/8 - 100%	0/8 - 0%	0/8 - 0%	0/8 - 0%	0/0 - NaN%	0/0 - NaN%	4/8 - 50%	5/8 - 62.5%	0/8 - 0%	6/8 - 75%	0/8 - 0%	4/8 - 50%	4/8 - 50%
Tax3	MarBrackish.vs.Marine	11/11 - 100%	8/11 - 72.7%	1/11 - 9.1%	1/11 - 9.1%	0/11 - 0%	1/1 - 100%	0/1 - 0%	11/11 - 100%	9/11 - 81.8%	0/11 - 0%	8/11 - 72.7%	0/11 - 0%	11/11 - 100%	0/11 - 0%
Tax3	FwBrackish.vs.MarBrackish	6/9 - 66.7%	5/9 - 55.6%	0/9 - 0%	0/9 - 0%	0/9 - 0%	0/0 - NaN%	0/0 - NaN%	6/9 - 66.7%	4/9 - 44.4%	1/9 - 11.1%	2/9 - 22.2%	0/9 - 0%	7/9 - 77.8%	2/9 - 22.2%
Tax3	Freshwater.vs.FwBrackish	3/8 - 37.5%	6/8 - 75%	2/8 - 25%	0/8 - 0%	2/8 - 25%	0/2 - 0%	2/2 - 100%	5/8 - 62.5%	5/8 - 62.5%	0/8 - 0%	7/8 - 87.5%	1/8 - 12.5%	6/8 - 75%	2/8 - 25%
Tax3	Freshwater.vs.Marine	5/9 - 55.6%	8/9 - 88.9%	0/9 - 0%	0/9 - 0%	0/9 - 0%	0/0 - NaN%	0/0 - NaN%	5/9 - 55.6%	2/9 - 22.2%	1/9 - 11.1%	2/9 - 22.2%	1/9 - 11.1%	7/9 - 77.8%	2/9 - 22.2%
Tax3	FwBrackish.vs.Marine	5/8 - 62.5%	4/8 - 50%	2/8 - 25%	1/8 - 12.5%	1/8 - 12.5%	1/2 - 50%	1/2 - 50%	6/8 - 75%	4/8 - 50%	1/8 - 12.5%	3/8 - 37.5%	0/8 - 0%	7/8 - 87.5%	1/8 - 12.5%
Tax3	Euryhaline.vs.MarBrackish	8/9 - 88.9%	7/9 - 77.8%	3/9 - 33.3%	2/9 - 22.2%	1/9 - 11.1%	2/3 - 66.7%	1/3 - 33.3%	9/9 - 100%	4/9 - 44.4%	0/9 - 0%	5/9 - 55.6%	0/9 - 0%	9/9 - 100%	0/9 - 0%
Tax4	All comparisons	35/68 - 51.5%	42/68 - 61.8%	13/68 - 19.1%	5/68 - 7.4%	8/68 - 11.8%	5/13 - 38.5%	8/13 - 61.5%	43/68 - 63.2%	42/68 - 61.8%	5/68 - 7.4%	38/68 - 55.9%	4/68 - 5.9%	52/68 - 76.5%	16/68 - 23.5%
Tax4	Euryhaline.vs.Freshwater	2/9 - 22.2%	6/9 - 66.7%	4/9 - 44.4%	2/9 - 22.2%	2/9 - 22.2%	2/4 - 50%	2/4 - 50%	4/9 - 44.4%	5/9 - 55.6%	0/9 - 0%	8/9 - 88.9%	2/9 - 22.2%	6/9 - 66.7%	3/9 - 33.3%
Tax4	Euryhaline.vs.Marine	4/7 - 57.1%	5/7 - 71.4%	2/7 - 28.6%	1/7 - 14.3%	1/7 - 14.3%	1/2 - 50%	1/2 - 50%	5/7 - 71.4%	7/7 - 100%	1/7 - 14.3%	6/7 - 85.7%	0/7 - 0%	6/7 - 85.7%	1/7 - 14.3%
Tax4	Euryhaline.vs.FwBrackish	2/5 - 40%	2/5 - 40%	2/5 - 40%	0/5 - 0%	2/5 - 40%	0/2 - 0%	2/2 - 100%	4/5 - 80%	3/5 - 60%	1/5 - 20%	1/5 - 20%	0/5 - 0%	5/5 - 100%	0/5 - 0%
Tax4	Freshwater.vs.MarBrackish	4/7 - 57.1%	7/7 - 100%	0/7 - 0%	0/7 - 0%	0/7 - 0%	0/0 - NaN%	0/0 - NaN%	4/7 - 57.1%	4/7 - 57.1%	0/7 - 0%	5/7 - 71.4%	0/7 - 0%	4/7 - 57.1%	3/7 - 42.9%
Tax4	MarBrackish.vs.Marine	8/8 - 100%	7/8 - 87.5%	0/8 - 0%	0/8 - 0%	0/8 - 0%	0/0 - NaN%	0/0 - NaN%	8/8 - 100%	6/8 - 75%	0/8 - 0%	5/8 - 62.5%	0/8 - 0%	8/8 - 100%	0/8 - 0%
Tax4	FwBrackish.vs.MarBrackish	4/7 - 57.1%	2/7 - 28.6%	0/7 - 0%	0/7 - 0%	0/7 - 0%	0/0 - NaN%	0/0 - NaN%	4/7 - 57.1%	3/7 - 42.9%	1/7 - 14.3%	2/7 - 28.6%	0/7 - 0%	5/7 - 71.4%	2/7 - 28.6%
Tax4	Freshwater.vs.FwBrackish	2/7 - 28.6%	5/7 - 71.4%	2/7 - 28.6%	0/7 - 0%	2/7 - 28.6%	0/2 - 0%	2/2 - 100%	4/7 - 57.1%	5/7 - 71.4%	0/7 - 0%	7/7 - 100%	1/7 - 14.3%	5/7 - 71.4%	2/7 - 28.6%
Tax4	Freshwater.vs.Marine	2/7 - 28.6%	4/7 - 57.1%	0/7 - 0%	0/7 - 0%	0/7 - 0%	0/0 - NaN%	0/0 - NaN%	2/7 - 28.6%	2/7 - 28.6%	1/7 - 14.3%	1/7 - 14.3%	1/7 - 14.3%	4/7 - 57.1%	3/7 - 42.9%
Tax4	FwBrackish.vs.Marine	3/5 - 60%	1/5 - 20%	1/5 - 20%	1/5 - 20%	0/5 - 0%	1/1 - 100%	0/1 - 0%	3/5 - 60%	4/5 - 80%	1/5 - 20%	1/5 - 20%	0/5 - 0%	4/5 - 80%	1/5 - 20%
Tax4	Euryhaline.vs.MarBrackish	4/6 - 66.7%	3/6 - 50%	2/6 - 33.3%	1/6 - 16.7%	1/6 - 16.7%	1/2 - 50%	1/2 - 50%	5/6 - 83.3%	3/6 - 50%	0/6 - 0%	2/6 - 33.3%	0/6 - 0%	5/6 - 83.3%	1/6 - 16.7%
Tax5	All comparisons	19/39 - 48.7%	26/39 - 66.7%	7/39 - 17.9%	1/39 - 2.6%	6/39 - 15.4%	1/7 - 14.3%	6/7 - 85.7%	25/39 - 64.1%	29/39 - 74.4%	3/39 - 7.7%	24/39 - 61.5%	0/39 - 0%	28/39 - 71.8%	11/39 - 28.2%
Tax5	Euryhaline.vs.Freshwater	1/5 - 20%	4/5 - 80%	2/5 - 40%	1/5 - 20%	1/5 - 20%	1/2 - 50%	1/2 - 50%	2/5 - 40%	5/5 - 100%	0/5 - 0%	5/5 - 100%	0/5 - 0%	2/5 - 40%	3/5 - 60%
Tax5	Euryhaline.vs.Marine	1/4 - 25%	1/4 - 25%	2/4 - 50%	0/4 - 0%	2/4 - 50%	0/2 - 0%	2/2 - 100%	3/4 - 75%	2/4 - 50%	1/4 - 25%	2/4 - 50%	0/4 - 0%	4/4 - 100%	0/4 - 0%
Tax5	Euryhaline.vs.FwBrackish	2/4 - 50%	2/4 - 50%	1/4 - 25%	0/4 - 0%	1/4 - 25%	0/1 - 0%	1/1 - 100%	3/4 - 75%	2/4 - 50%	0/4 - 0%	2/4 - 50%	0/4 - 0%	3/4 - 75%	1/4 - 25%
Tax5	Freshwater.vs.MarBrackish	2/5 - 40%	5/5 - 100%	0/5 - 0%	0/5 - 0%	0/5 - 0%	0/0 - NaN%	0/0 - NaN%	2/5 - 40%	5/5 - 100%	0/5 - 0%	5/5 - 100%	0/5 - 0%	2/5 - 40%	3/5 - 60%
Tax5	MarBrackish.vs.Marine	2/3 - 66.7%	3/3 - 100%	0/3 - 0%	0/3 - 0%	0/3 - 0%	0/0 - NaN%	0/0 - NaN%	2/3 - 66.7%	3/3 - 100%	0/3 - 0%	2/3 - 66.7%	0/3 - 0%	2/3 - 66.7%	1/3 - 33.3%
Tax5	FwBrackish.vs.MarBrackish	2/3 - 66.7%	2/3 - 66.7%	0/3 - 0%	0/3 - 0%	0/3 - 0%	0/0 - NaN%	0/0 - NaN%	2/3 - 66.7%	2/3 - 66.7%	0/3 - 0%	1/3 - 33.3%	0/3 - 0%	2/3 - 66.7%	1/3 - 33.3%
Tax5	Freshwater.vs.FwBrackish	2/4 - 50%	3/4 - 75%	1/4 - 25%	0/4 - 0%	1/4 - 25%	0/1 - 0%	1/1 - 100%	3/4 - 75%	4/4 - 100%	0/4 - 0%	4/4 - 100%	0/4 - 0%	3/4 - 75%	1/4 - 25%
Tax5	Freshwater.vs.Marine	2/4 - 50%	2/4 - 50%	0/4 - 0%	0/4 - 0%	0/4 - 0%	0/0 - NaN%	0/0 - NaN%	2/4 - 50%	4/4 - 100%	1/4 - 25%	2/4 - 50%	0/4 - 0%	3/4 - 75%	1/4 - 25%
Tax5	FwBrackish.vs.Marine	2/3 - 66.7%	1/3 - 33.3%	0/3 - 0%	0/3 - 0%	0/3 - 0%	0/0 - NaN%	0/0 - NaN%	2/3 - 66.7%	2/3 - 66.7%	1/3 - 33.3%	0/3 - 0%	0/3 - 0%	3/3 - 100%	0/3 - 0%
Tax5	Euryhaline.vs.MarBrackish	3/4 - 75%	3/4 - 75%	1/4 - 25%	0/4 - 0%	1/4 - 25%	0/1 - 0%	1/1 - 100%	4/4 - 100%	0/4 - 0%	0/4 - 0%	1/4 - 25%	0/4 - 0%	4/4 - 100%	0/4 - 0%
Tax6	All comparisons	8/24 - 33.3%	17/24 - 70.8%	7/24 - 29.2%	2/24 - 8.3%	5/24 - 20.8%	2/7 - 28.6%	5/7 - 71.4%	13/24 - 54.2%	22/24 - 91.7%	4/24 - 16.7%	16/24 - 66.7%	0/24 - 0%	17/24 - 70.8%	7/24 - 29.2%
Tax6	Euryhaline.vs.Freshwater	1/3 - 33.3%	3/3 - 100%	3/3 - 100%	1/3 - 33.3%	2/3 - 66.7%	1/3 - 33.3%	2/3 - 66.7%	3/3 - 100%	3/3 - 100%	0/3 - 0%	3/3 - 100%	0/3 - 0%	3/3 - 100%	0/3 - 0%
Tax6	Euryhaline.vs.Marine	1/2 - 50%	1/2 - 50%	2/2 - 100%	1/2 - 50%	1/2 - 50%	1/2 - 50%	1/2 - 50%	2/2 - 100%	2/2 - 100%	0/2 - 0%	2/2 - 100%	0/2 - 0%	2/2 - 100%	0/2 - 0%
Tax6	Euryhaline.vs.FwBrackish	1/3 - 33.3%	2/3 - 66.7%	1/3 - 33.3%	0/3 - 0%	1/3 - 33.3%	0/1 - 0%	1/1 - 100%	2/3 - 66.7%	3/3 - 100%	1/3 - 33.3%	1/3 - 33.3%	0/3 - 0%	3/3 - 100%	0/3 - 0%
Tax6	Freshwater.vs.MarBrackish	1/3 - 33.3%	3/3 - 100%	0/3 - 0%	0/3 - 0%	0/3 - 0%	0/0 - NaN%	0/0 - NaN%	1/3 - 33.3%	3/3 - 100%	0/3 - 0%	3/3 - 100%	0/3 - 0%	1/3 - 33.3%	2/3 - 66.7%
Tax6	MarBrackish.vs.Marine	2/2 - 100%	2/2 - 100%	0/2 - 0%	0/2 - 0%	0/2 - 0%	0/0 - NaN%	0/0 - NaN%	2/2 - 100%	2/2 - 100%	0/2 - 0%	2/2 - 100%	0/2 - 0%	2/2 - 100%	0/2 - 0%
Tax6	FwBrackish.vs.MarBrackish	1/3 - 33.3%	1/3 - 33.3%	0/3 - 0%	0/3 - 0%	0/3 - 0%	0/0 - NaN%	0/0 - NaN%	1/3 - 33.3%	3/3 - 100%	1/3 - 33.3%	1/3 - 33.3%	0/3 - 0%	2/3 - 66.7%	1/3 - 33.3%
Tax6	Freshwater.vs.FwBrackish	0/2 - 0%	1/2 - 50%	0/2 - 0%	0/2 - 0%	0/2 - 0%	0/0 - NaN%	0/0 - NaN%	0/2 - 0%	2/2 - 100%	0/2 - 0%	2/2 - 100%	0/2 - 0%	0/2 - 0%	2/2 - 100%
Tax6	Freshwater.vs.Marine	1/3 - 33.3%	2/3 - 66.7%	0/3 - 0%	0/3 - 0%	0/3 - 0%	0/0 - NaN%	0/0 - NaN%	1/3 - 33.3%	2/3 - 66.7%	1/3 - 33.3%	1/3 - 33.3%	0/3 - 0%	2/3 - 66.7%	1/3 - 33.3%
Tax6	FwBrackish.vs.Marine	0/2 - 0%	2/2 - 100%	0/2 - 0%	0/2 - 0%	0/2 - 0%	0/0 - NaN%	0/0 - NaN%	0/2 - 0%	1/2 - 50%	1/2 - 50%	0/2 - 0%	0/2 - 0%	1/2 - 50%	1/2 - 50%
Tax6	Euryhaline.vs.MarBrackish	0/1 - 0%	0/1 - 0%	1/1 - 100%	0/1 - 0%	1/1 - 100%	0/1 - 0%	1/1 - 100%	1/1 - 100%	1/1 - 100%	0/1 - 0%	1/1 - 100%	0/1 - 0%	1/1 - 100%	0/1 - 0%
Full	All comparisons	1/7 - 14.3%	7/7 - 100%	2/7 - 28.6%	0/7 - 0%	2/7 - 28.6%	0/2 - 0%	2/2 - 100%	3/7 - 42.9%	7/7 - 100%	2/7 - 28.6%	4/7 - 57.1%	0/7 - 0%	5/7 - 71.4%	2/7 - 28.6%
Full	Euryhaline.vs.Freshwater	0/1 - 0%	1/1 - 100%	1/1 - 100%	0/1 - 0%	1/1 - 100%	0/1 - 0%	1/1 - 100%	1/1 - 100%	1/1 - 100%	0/1 - 0%	1/1 - 100%	0/1 - 0%	1/1 - 100%	0/1 - 0%
Full	Euryhaline.vs.FwBrackish	0/1 - 0%	1/1 - 100%	1/1 - 100%	0/1 - 0%	1/1 - 100%	0/1 - 0%	1/1 - 100%	1/1 - 100%	1/1 - 100%	0/1 - 0%	0/1 - 0%	0/1 - 0%	1/1 - 100%	0/1 - 0%
Full	Freshwater.vs.MarBrackish	0/1 - 0%	1/1 - 100%	0/1 - 0%	0/1 - 0%	0/1 - 0%	0/0 - NaN%	0/0 - NaN%	0/1 - 0%	1/1 - 100%	0/1 - 0%	1/1 - 100%	0/1 - 0%	0/1 - 0%	1/1 - 100%
Full	FwBrackish.vs.MarBrackish	0/1 - 0%	1/1 - 100%	0/1 - 0%	0/1 - 0%	0/1 - 0%	0/0 - NaN%	0/0 - NaN%	0/1 - 0%	1/1 - 100%	1/1 - 100%	0/1 - 0%	0/1 - 0%	1/1 - 100%	0/1 - 0%
Full	Freshwater.vs.FwBrackish	1/1 - 100%	1/1 - 100%	0/1 - 0%	0/1 - 0%	0/1 - 0%	0/0 - NaN%	0/0 - NaN%	1/1 - 100%	1/1 - 100%	0/1 - 0%	1/1 - 100%	0/1 - 0%	1/1 - 100%	0/1 - 0%
Full	Freshwater.vs.Marine	0/1 - 0%	1/1 - 100%	0/1 - 0%	0/1 - 0%	0/1 - 0%	0/0 - NaN%	0/0 - NaN%	0/1 - 0%	1/1 - 100%	0/1 - 0%	1/1 - 100%	0/1 - 0%	0/1 - 0%	1/1 - 100%
Full	FwBrackish.vs.Marine	0/1 - 0%	1/1 - 100%	0/1 - 0%	0/1 - 0%	0/1 - 0%	0/0 - NaN%	0/0 - NaN%	0/1 - 0%	1/1 - 100%	1/1 - 100%	0/1 - 0%	0/1 - 0%	1/1 - 100%	0/1 - 0%
HtSp	All comparisons	48/80 - 60%	42/80 - 52.5%	20/80 - 25%	8/80 - 10%	12/80 - 15%	8/20 - 40%	12/20 - 60%	60/80 - 75%	45/80 - 56.2%	4/80 - 5%	49/80 - 61.3%	8/80 - 10%	72/80 - 90%	8/80 - 10%
HtSp	Euryhaline.vs.Freshwater	5/9 - 55.6%	4/9 - 44.4%	6/9 - 66.7%	3/9 - 33.3%	3/9 - 33.3%	3/6 - 50%	3/6 - 50%	8/9 - 88.9%	5/9 - 55.6%	0/9 - 0%	7/9 - 77.8%	0/9 - 0%	8/9 - 88.9%	1/9 - 11.1%
HtSp	Euryhaline.vs.Marine	3/5 - 60%	3/5 - 60%	3/5 - 60%	1/5 - 20%	2/5 - 40%	1/3 - 33.3%	2/3 - 66.7%	5/5 - 100%	3/5 - 60%	0/5 - 0%	4/5 - 80%	0/5 - 0%	5/5 - 100%	0/5 - 0%
HtSp	Euryhaline.vs.FwBrackish	4/9 - 44.4%	3/9 - 33.3%	5/9 - 55.6%	1/9 - 11.1%	4/9 - 44.4%	1/5 - 20%	4/5 - 80%	8/9 - 88.9%	6/9 - 66.7%	1/9 - 11.1%	4/9 - 44.4%	0/9 - 0%	9/9 - 100%	0/9 - 0%
HtSp	Freshwater.vs.MarBrackish	5/9 - 55.6%	5/9 - 55.6%	0/9 - 0%	0/9 - 0%	0/9 - 0%	0/0 - NaN%	0/0 - NaN%	5/9 - 55.6%	6/9 - 66.7%	1/9 - 11.1%	8/9 - 88.9%	2/9 - 22.2%	8/9 - 88.9%	1/9 - 11.1%
HtSp	MarBrackish.vs.Marine	6/8 - 75%	7/8 - 87.5%	0/8 - 0%	0/8 - 0%	0/8 - 0%	0/0 - NaN%	0/0 - NaN%	6/8 - 75%	2/8 - 25%	0/8 - 0%	6/8 - 75%	2/8 - 25%	8/8 - 100%	0/8 - 0%
HtSp	FwBrackish.vs.MarBrackish	6/9 - 66.7%	3/9 - 33.3%	0/9 - 0%	0/9 - 0%	0/9 - 0%	0/0 - NaN%	0/0 - NaN%	6/9 - 66.7%	7/9 - 77.8%	2/9 - 22.2%	3/9 - 33.3%	0/9 - 0%	8/9 - 88.9%	1/9 - 11.1%
HtSp	Freshwater.vs.FwBrackish	4/10 - 40%	7/10 - 70%	2/10 - 20%	0/10 - 0%	2/10 - 20%	0/2 - 0%	2/2 - 100%	6/10 - 60%	6/10 - 60%	0/10 - 0%	9/10 - 90%	2/10 - 20%	8/10 - 80%	2/10 - 20%
HtSp	Freshwater.vs.Marine	6/7 - 85.7%	3/7 - 42.9%	1/7 - 14.3%	1/7 - 14.3%	0/7 - 0%	1/1 - 100%	0/1 - 0%	6/7 - 85.7%	4/7 - 57.1%	0/7 - 0%	1/7 - 14.3%	0/7 - 0%	6/7 - 85.7%	1/7 - 14.3%
HtSp	FwBrackish.vs.Marine	5/8 - 62.5%	6/8 - 75%	1/8 - 12.5%	1/8 - 12.5%	0/8 - 0%	1/1 - 100%	0/1 - 0%	5/8 - 62.5%	2/8 - 25%	0/8 - 0%	3/8 - 37.5%	2/8 - 25%	7/8 - 87.5%	1/8 - 12.5%
HtSp	Euryhaline.vs.MarBrackish	4/6 - 66.7%	1/6 - 16.7%	2/6 - 33.3%	1/6 - 16.7%	1/6 - 16.7%	1/2 - 50%	1/2 - 50%	5/6 - 83.3%	4/6 - 66.7%	0/6 - 0%	4/6 - 66.7%	0/6 - 0%	5/6 - 83.3%	1/6 - 16.7%
Ctm.	All comparisons	141/278 - 50.7%	147/278 - 52.9%	78/278 - 28.1%	23/278 - 8.3%	55/278 - 19.8%	23/78 - 29.5%	55/78 - 70.5%	196/278 - 70.5%	172/278 - 61.9%	19/278 - 6.8%	178/278 - 64%	12/278 - 4.3%	227/278 - 81.7%	51/278 - 18.3%
Ctm.	Euryhaline.vs.Freshwater	12/31 - 38.7%	16/31 - 51.6%	20/31 - 64.5%	7/31 - 22.6%	13/31 - 41.9%	7/20 - 35%	13/20 - 65%	25/31 - 80.6%	22/31 - 71%	2/31 - 6.5%	25/31 - 80.6%	0/31 - 0%	27/31 - 87.1%	4/31 - 12.9%
Ctm.	Euryhaline.vs.Marine	15/28 - 53.6%	20/28 - 71.4%	16/28 - 57.1%	3/28 - 10.7%	13/28 - 46.4%	3/16 - 18.8%	13/16 - 81.2%	28/28 - 100%	17/28 - 60.7%	0/28 - 0%	23/28 - 82.1%	0/28 - 0%	28/28 - 100%	0/28 - 0%
Ctm.	Euryhaline.vs.FwBrackish	6/25 - 24%	8/25 - 32%	16/25 - 64%	2/25 - 8%	14/25 - 56%	2/16 - 12.5%	14/16 - 87.5%	20/25 - 80%	12/25 - 48%	1/25 - 4%	9/25 - 36%	1/25 - 4%	22/25 - 88%	3/25 - 12%
Ctm.	Freshwater.vs.MarBrackish	13/28 - 46.4%	16/28 - 57.1%	3/28 - 10.7%	3/28 - 10.7%	0/28 - 0%	3/3 - 100%	0/3 - 0%	13/28 - 46.4%	23/28 - 82.1%	4/28 - 14.3%	21/28 - 75%	2/28 - 7.1%	19/28 - 67.9%	9/28 - 32.1%
Ctm.	MarBrackish.vs.Marine	27/30 - 90%	19/30 - 63.3%	3/30 - 10%	3/30 - 10%	0/30 - 0%	3/3 - 100%	0/3 - 0%	27/30 - 90%	18/30 - 60%	0/30 - 0%	24/30 - 80%	3/30 - 10%	30/30 - 100%	0/30 - 0%
Ctm.	FwBrackish.vs.MarBrackish	16/26 - 61.5%	9/26 - 34.6%	0/26 - 0%	0/26 - 0%	0/26 - 0%	0/0 - NaN%	0/0 - NaN%	16/26 - 61.5%	22/26 - 84.6%	8/26 - 30.8%	10/26 - 38.5%	0/26 - 0%	24/26 - 92.3%	2/26 - 7.7%
Ctm.	Freshwater.vs.FwBrackish	7/29 - 24.1%	13/29 - 44.8%	6/29 - 20.7%	0/29 - 0%	6/29 - 20.7%	0/6 - 0%	6/6 - 100%	13/29 - 44.8%	23/29 - 79.3%	0/29 - 0%	27/29 - 93.1%	3/29 - 10.3%	16/29 - 55.2%	13/29 - 44.8%
Ctm.	Freshwater.vs.Marine	23/35 - 65.7%	23/35 - 65.7%	1/35 - 2.9%	1/35 - 2.9%	0/35 - 0%	1/1 - 100%	0/1 - 0%	23/35 - 65.7%	20/35 - 57.1%	3/35 - 8.6%	13/35 - 37.1%	1/35 - 2.9%	27/35 - 77.1%	8/35 - 22.9%
Ctm.	FwBrackish.vs.Marine	11/21 - 52.4%	17/21 - 81%	2/21 - 9.5%	2/21 - 9.5%	0/21 - 0%	2/2 - 100%	0/2 - 0%	11/21 - 52.4%	3/21 - 14.3%	0/21 - 0%	7/21 - 33.3%	2/21 - 9.5%	13/21 - 61.9%	8/21 - 38.1%
Ctm.	Euryhaline.vs.MarBrackish	11/25 - 44%	6/25 - 24%	11/25 - 44%	2/25 - 8%	9/25 - 36%	2/11 - 18.2%	9/11 - 81.8%	20/25 - 80%	12/25 - 48%	1/25 - 4%	19/25 - 76%	0/25 - 0%	21/25 - 84%	4/25 - 16%

## Sheet: FB 31k
scale	habitat comparison	Phy. Trophic level	Obs. Trophic level	Migration	Migration w/Trophic	Migration strong	% Mig. w/Troph	% Mig. w/strong	Troph & Mig. cumulative	Depéret's Rule	DR only	Eco. limits reduced	E.L. only	4 mech. cumulative	Other explanations
-	-	A	A'	Bi	Bii	Biii	Bii'	Biii'	A+Biii	C	C'	D	D'	A+B+C+D	E
Fam.	All comparisons	92/170 - 54.1%	94/170 - 55.3%	24/170 - 14.1%	16/170 - 9.4%	8/170 - 4.7%	16/24 - 66.7%	8/24 - 33.3%	100/170 - 58.8%	106/170 - 62.4%	14/170 - 8.2%	120/170 - 70.6%	15/170 - 8.8%	129/170 - 75.9%	41/170 - 24.1%
Fam.	Euryhaline.vs.Freshwater	10/18 - 55.6%	10/18 - 55.6%	7/18 - 38.9%	4/18 - 22.2%	3/18 - 16.7%	4/7 - 57.1%	3/7 - 42.9%	13/18 - 72.2%	16/18 - 88.9%	2/18 - 11.1%	12/18 - 66.7%	0/18 - 0%	15/18 - 83.3%	3/18 - 16.7%
Fam.	Euryhaline.vs.Marine	10/18 - 55.6%	12/18 - 66.7%	3/18 - 16.7%	3/18 - 16.7%	0/18 - 0%	3/3 - 100%	0/3 - 0%	10/18 - 55.6%	6/18 - 33.3%	1/18 - 5.6%	15/18 - 83.3%	4/18 - 22.2%	15/18 - 83.3%	3/18 - 16.7%
Fam.	Euryhaline.vs.FwBrackish	2/9 - 22.2%	6/9 - 66.7%	2/9 - 22.2%	0/9 - 0%	2/9 - 22.2%	0/2 - 0%	2/2 - 100%	4/9 - 44.4%	7/9 - 77.8%	3/9 - 33.3%	2/9 - 22.2%	0/9 - 0%	7/9 - 77.8%	2/9 - 22.2%
Fam.	Freshwater.vs.MarBrackish	4/11 - 36.4%	5/11 - 45.5%	0/11 - 0%	0/11 - 0%	0/11 - 0%	0/0 - NaN%	0/0 - NaN%	4/11 - 36.4%	9/11 - 81.8%	1/11 - 9.1%	8/11 - 72.7%	0/11 - 0%	5/11 - 45.5%	6/11 - 54.5%
Fam.	MarBrackish.vs.Marine	30/47 - 63.8%	26/47 - 55.3%	1/47 - 2.1%	1/47 - 2.1%	0/47 - 0%	1/1 - 100%	0/1 - 0%	30/47 - 63.8%	26/47 - 55.3%	3/47 - 6.4%	35/47 - 74.5%	5/47 - 10.6%	38/47 - 80.9%	9/47 - 19.1%
Fam.	FwBrackish.vs.MarBrackish	2/4 - 50%	2/4 - 50%	0/4 - 0%	0/4 - 0%	0/4 - 0%	0/0 - NaN%	0/0 - NaN%	2/4 - 50%	2/4 - 50%	0/4 - 0%	1/4 - 25%	0/4 - 0%	2/4 - 50%	2/4 - 50%
Fam.	Freshwater.vs.FwBrackish	16/30 - 53.3%	18/30 - 60%	7/30 - 23.3%	4/30 - 13.3%	3/30 - 10%	4/7 - 57.1%	3/7 - 42.9%	19/30 - 63.3%	19/30 - 63.3%	1/30 - 3.3%	23/30 - 76.7%	2/30 - 6.7%	22/30 - 73.3%	8/30 - 26.7%
Fam.	Freshwater.vs.Marine	2/6 - 33.3%	2/6 - 33.3%	0/6 - 0%	0/6 - 0%	0/6 - 0%	0/0 - NaN%	0/0 - NaN%	2/6 - 33.3%	3/6 - 50%	1/6 - 16.7%	3/6 - 50%	1/6 - 16.7%	4/6 - 66.7%	2/6 - 33.3%
Fam.	FwBrackish.vs.Marine	6/7 - 85.7%	4/7 - 57.1%	0/7 - 0%	0/7 - 0%	0/7 - 0%	0/0 - NaN%	0/0 - NaN%	6/7 - 85.7%	5/7 - 71.4%	0/7 - 0%	5/7 - 71.4%	0/7 - 0%	6/7 - 85.7%	1/7 - 14.3%
Fam.	Euryhaline.vs.MarBrackish	10/20 - 50%	9/20 - 45%	4/20 - 20%	4/20 - 20%	0/20 - 0%	4/4 - 100%	0/4 - 0%	10/20 - 50%	13/20 - 65%	2/20 - 10%	16/20 - 80%	3/20 - 15%	15/20 - 75%	5/20 - 25%
Ord.	All comparisons	75/135 - 55.6%	76/135 - 56.3%	20/135 - 14.8%	15/135 - 11.1%	5/135 - 3.7%	15/20 - 75%	5/20 - 25%	80/135 - 59.3%	76/135 - 56.3%	8/135 - 5.9%	77/135 - 57%	14/135 - 10.4%	102/135 - 75.6%	33/135 - 24.4%
Ord.	Euryhaline.vs.Freshwater	7/14 - 50%	9/14 - 64.3%	4/14 - 28.6%	2/14 - 14.3%	2/14 - 14.3%	2/4 - 50%	2/4 - 50%	9/14 - 64.3%	9/14 - 64.3%	1/14 - 7.1%	10/14 - 71.4%	2/14 - 14.3%	12/14 - 85.7%	2/14 - 14.3%
Ord.	Euryhaline.vs.Marine	12/15 - 80%	9/15 - 60%	5/15 - 33.3%	5/15 - 33.3%	0/15 - 0%	5/5 - 100%	0/5 - 0%	12/15 - 80%	11/15 - 73.3%	0/15 - 0%	11/15 - 73.3%	0/15 - 0%	12/15 - 80%	3/15 - 20%
Ord.	Euryhaline.vs.FwBrackish	6/12 - 50%	8/12 - 66.7%	3/12 - 25%	1/12 - 8.3%	2/12 - 16.7%	1/3 - 33.3%	2/3 - 66.7%	8/12 - 66.7%	8/12 - 66.7%	1/12 - 8.3%	4/12 - 33.3%	0/12 - 0%	9/12 - 75%	3/12 - 25%
Ord.	Freshwater.vs.MarBrackish	6/11 - 54.5%	5/11 - 45.5%	0/11 - 0%	0/11 - 0%	0/11 - 0%	0/0 - NaN%	0/0 - NaN%	6/11 - 54.5%	8/11 - 72.7%	2/11 - 18.2%	6/11 - 54.5%	0/11 - 0%	8/11 - 72.7%	3/11 - 27.3%
Ord.	MarBrackish.vs.Marine	13/25 - 52%	14/25 - 56%	1/25 - 4%	1/25 - 4%	0/25 - 0%	1/1 - 100%	0/1 - 0%	13/25 - 52%	15/25 - 60%	1/25 - 4%	18/25 - 72%	4/25 - 16%	18/25 - 72%	7/25 - 28%
Ord.	FwBrackish.vs.MarBrackish	5/9 - 55.6%	6/9 - 66.7%	0/9 - 0%	0/9 - 0%	0/9 - 0%	0/0 - NaN%	0/0 - NaN%	5/9 - 55.6%	2/9 - 22.2%	0/9 - 0%	2/9 - 22.2%	0/9 - 0%	5/9 - 55.6%	4/9 - 44.4%
Ord.	Freshwater.vs.FwBrackish	9/17 - 52.9%	13/17 - 76.5%	2/17 - 11.8%	2/17 - 11.8%	0/17 - 0%	2/2 - 100%	0/2 - 0%	9/17 - 52.9%	10/17 - 58.8%	1/17 - 5.9%	13/17 - 76.5%	2/17 - 11.8%	12/17 - 70.6%	5/17 - 29.4%
Ord.	Freshwater.vs.Marine	4/10 - 40%	4/10 - 40%	0/10 - 0%	0/10 - 0%	0/10 - 0%	0/0 - NaN%	0/0 - NaN%	4/10 - 40%	4/10 - 40%	1/10 - 10%	3/10 - 30%	2/10 - 20%	7/10 - 70%	3/10 - 30%
Ord.	FwBrackish.vs.Marine	5/9 - 55.6%	4/9 - 44.4%	0/9 - 0%	0/9 - 0%	0/9 - 0%	0/0 - NaN%	0/0 - NaN%	5/9 - 55.6%	2/9 - 22.2%	0/9 - 0%	3/9 - 33.3%	2/9 - 22.2%	7/9 - 77.8%	2/9 - 22.2%
Ord.	Euryhaline.vs.MarBrackish	8/13 - 61.5%	4/13 - 30.8%	5/13 - 38.5%	4/13 - 30.8%	1/13 - 7.7%	4/5 - 80%	1/5 - 20%	9/13 - 69.2%	7/13 - 53.8%	1/13 - 7.7%	7/13 - 53.8%	2/13 - 15.4%	12/13 - 92.3%	1/13 - 7.7%
Tax3	All comparisons	48/84 - 57.1%	57/84 - 67.9%	23/84 - 27.4%	13/84 - 15.5%	10/84 - 11.9%	13/23 - 56.5%	10/23 - 43.5%	58/84 - 69%	59/84 - 70.2%	7/84 - 8.3%	54/84 - 64.3%	4/84 - 4.8%	69/84 - 82.1%	15/84 - 17.9%
Tax3	Euryhaline.vs.Freshwater	6/11 - 54.5%	7/11 - 63.6%	7/11 - 63.6%	3/11 - 27.3%	4/11 - 36.4%	3/7 - 42.9%	4/7 - 57.1%	10/11 - 90.9%	8/11 - 72.7%	0/11 - 0%	9/11 - 81.8%	0/11 - 0%	10/11 - 90.9%	1/11 - 9.1%
Tax3	Euryhaline.vs.Marine	7/9 - 77.8%	5/9 - 55.6%	5/9 - 55.6%	3/9 - 33.3%	2/9 - 22.2%	3/5 - 60%	2/5 - 40%	9/9 - 100%	7/9 - 77.8%	0/9 - 0%	7/9 - 77.8%	0/9 - 0%	9/9 - 100%	0/9 - 0%
Tax3	Euryhaline.vs.FwBrackish	4/11 - 36.4%	7/11 - 63.6%	5/11 - 45.5%	2/11 - 18.2%	3/11 - 27.3%	2/5 - 40%	3/5 - 60%	7/11 - 63.6%	11/11 - 100%	2/11 - 18.2%	6/11 - 54.5%	0/11 - 0%	9/11 - 81.8%	2/11 - 18.2%
Tax3	Freshwater.vs.MarBrackish	4/10 - 40%	8/10 - 80%	0/10 - 0%	0/10 - 0%	0/10 - 0%	0/0 - NaN%	0/0 - NaN%	4/10 - 40%	8/10 - 80%	0/10 - 0%	7/10 - 70%	0/10 - 0%	4/10 - 40%	6/10 - 60%
Tax3	MarBrackish.vs.Marine	6/9 - 66.7%	7/9 - 77.8%	0/9 - 0%	0/9 - 0%	0/9 - 0%	0/0 - NaN%	0/0 - NaN%	6/9 - 66.7%	6/9 - 66.7%	0/9 - 0%	6/9 - 66.7%	1/9 - 11.1%	7/9 - 77.8%	2/9 - 22.2%
Tax3	FwBrackish.vs.MarBrackish	2/6 - 33.3%	3/6 - 50%	0/6 - 0%	0/6 - 0%	0/6 - 0%	0/0 - NaN%	0/0 - NaN%	2/6 - 33.3%	3/6 - 50%	2/6 - 33.3%	2/6 - 33.3%	1/6 - 16.7%	5/6 - 83.3%	1/6 - 16.7%
Tax3	Freshwater.vs.FwBrackish	6/9 - 66.7%	7/9 - 77.8%	2/9 - 22.2%	1/9 - 11.1%	1/9 - 11.1%	1/2 - 50%	1/2 - 50%	7/9 - 77.8%	6/9 - 66.7%	0/9 - 0%	9/9 - 100%	1/9 - 11.1%	8/9 - 88.9%	1/9 - 11.1%
Tax3	Freshwater.vs.Marine	4/8 - 50%	6/8 - 75%	0/8 - 0%	0/8 - 0%	0/8 - 0%	0/0 - NaN%	0/0 - NaN%	4/8 - 50%	2/8 - 25%	2/8 - 25%	2/8 - 25%	1/8 - 12.5%	7/8 - 87.5%	1/8 - 12.5%
Tax3	FwBrackish.vs.Marine	5/6 - 83.3%	3/6 - 50%	2/6 - 33.3%	2/6 - 33.3%	0/6 - 0%	2/2 - 100%	0/2 - 0%	5/6 - 83.3%	4/6 - 66.7%	0/6 - 0%	3/6 - 50%	0/6 - 0%	5/6 - 83.3%	1/6 - 16.7%
Tax3	Euryhaline.vs.MarBrackish	4/5 - 80%	4/5 - 80%	2/5 - 40%	2/5 - 40%	0/5 - 0%	2/2 - 100%	0/2 - 0%	4/5 - 80%	4/5 - 80%	1/5 - 20%	3/5 - 60%	0/5 - 0%	5/5 - 100%	0/5 - 0%
Tax4	All comparisons	35/64 - 54.7%	41/64 - 64.1%	15/64 - 23.4%	8/64 - 12.5%	7/64 - 10.9%	8/15 - 53.3%	7/15 - 46.7%	42/64 - 65.6%	46/64 - 71.9%	2/64 - 3.1%	41/64 - 64.1%	5/64 - 7.8%	49/64 - 76.6%	15/64 - 23.4%
Tax4	Euryhaline.vs.Freshwater	5/8 - 62.5%	6/8 - 75%	5/8 - 62.5%	3/8 - 37.5%	2/8 - 25%	3/5 - 60%	2/5 - 40%	7/8 - 87.5%	6/8 - 75%	0/8 - 0%	7/8 - 87.5%	0/8 - 0%	7/8 - 87.5%	1/8 - 12.5%
Tax4	Euryhaline.vs.Marine	4/6 - 66.7%	4/6 - 66.7%	2/6 - 33.3%	1/6 - 16.7%	1/6 - 16.7%	1/2 - 50%	1/2 - 50%	5/6 - 83.3%	6/6 - 100%	0/6 - 0%	4/6 - 66.7%	0/6 - 0%	5/6 - 83.3%	1/6 - 16.7%
Tax4	Euryhaline.vs.FwBrackish	3/7 - 42.9%	5/7 - 71.4%	3/7 - 42.9%	0/7 - 0%	3/7 - 42.9%	0/3 - 0%	3/3 - 100%	6/7 - 85.7%	6/7 - 85.7%	0/7 - 0%	4/7 - 57.1%	1/7 - 14.3%	7/7 - 100%	0/7 - 0%
Tax4	Freshwater.vs.MarBrackish	3/8 - 37.5%	7/8 - 87.5%	0/8 - 0%	0/8 - 0%	0/8 - 0%	0/0 - NaN%	0/0 - NaN%	3/8 - 37.5%	6/8 - 75%	0/8 - 0%	5/8 - 62.5%	0/8 - 0%	3/8 - 37.5%	5/8 - 62.5%
Tax4	MarBrackish.vs.Marine	5/7 - 71.4%	5/7 - 71.4%	0/7 - 0%	0/7 - 0%	0/7 - 0%	0/0 - NaN%	0/0 - NaN%	5/7 - 71.4%	5/7 - 71.4%	0/7 - 0%	5/7 - 71.4%	1/7 - 14.3%	6/7 - 85.7%	1/7 - 14.3%
Tax4	FwBrackish.vs.MarBrackish	3/6 - 50%	2/6 - 33.3%	0/6 - 0%	0/6 - 0%	0/6 - 0%	0/0 - NaN%	0/0 - NaN%	3/6 - 50%	3/6 - 50%	1/6 - 16.7%	2/6 - 33.3%	1/6 - 16.7%	5/6 - 83.3%	1/6 - 16.7%
Tax4	Freshwater.vs.FwBrackish	4/8 - 50%	6/8 - 75%	2/8 - 25%	1/8 - 12.5%	1/8 - 12.5%	1/2 - 50%	1/2 - 50%	5/8 - 62.5%	5/8 - 62.5%	0/8 - 0%	8/8 - 100%	1/8 - 12.5%	6/8 - 75%	2/8 - 25%
Tax4	Freshwater.vs.Marine	3/6 - 50%	3/6 - 50%	0/6 - 0%	0/6 - 0%	0/6 - 0%	0/0 - NaN%	0/0 - NaN%	3/6 - 50%	2/6 - 33.3%	0/6 - 0%	2/6 - 33.3%	1/6 - 16.7%	4/6 - 66.7%	2/6 - 33.3%
Tax4	FwBrackish.vs.Marine	2/3 - 66.7%	1/3 - 33.3%	1/3 - 33.3%	1/3 - 33.3%	0/3 - 0%	1/1 - 100%	0/1 - 0%	2/3 - 66.7%	2/3 - 66.7%	0/3 - 0%	1/3 - 33.3%	0/3 - 0%	2/3 - 66.7%	1/3 - 33.3%
Tax4	Euryhaline.vs.MarBrackish	3/5 - 60%	2/5 - 40%	2/5 - 40%	2/5 - 40%	0/5 - 0%	2/2 - 100%	0/2 - 0%	3/5 - 60%	5/5 - 100%	1/5 - 20%	3/5 - 60%	0/5 - 0%	4/5 - 80%	1/5 - 20%
Tax5	All comparisons	22/36 - 61.1%	28/36 - 77.8%	12/36 - 33.3%	8/36 - 22.2%	4/36 - 11.1%	8/12 - 66.7%	4/12 - 33.3%	26/36 - 72.2%	32/36 - 88.9%	1/36 - 2.8%	31/36 - 86.1%	2/36 - 5.6%	29/36 - 80.6%	7/36 - 19.4%
Tax5	Euryhaline.vs.Freshwater	3/5 - 60%	5/5 - 100%	4/5 - 80%	2/5 - 40%	2/5 - 40%	2/4 - 50%	2/4 - 50%	5/5 - 100%	5/5 - 100%	0/5 - 0%	5/5 - 100%	0/5 - 0%	5/5 - 100%	0/5 - 0%
Tax5	Euryhaline.vs.Marine	3/4 - 75%	2/4 - 50%	3/4 - 75%	2/4 - 50%	1/4 - 25%	2/3 - 66.7%	1/3 - 33.3%	4/4 - 100%	4/4 - 100%	0/4 - 0%	3/4 - 75%	0/4 - 0%	4/4 - 100%	0/4 - 0%
Tax5	Euryhaline.vs.FwBrackish	2/4 - 50%	4/4 - 100%	2/4 - 50%	1/4 - 25%	1/4 - 25%	1/2 - 50%	1/2 - 50%	3/4 - 75%	3/4 - 75%	0/4 - 0%	4/4 - 100%	1/4 - 25%	4/4 - 100%	0/4 - 0%
Tax5	Freshwater.vs.MarBrackish	2/4 - 50%	4/4 - 100%	0/4 - 0%	0/4 - 0%	0/4 - 0%	0/0 - NaN%	0/0 - NaN%	2/4 - 50%	4/4 - 100%	0/4 - 0%	4/4 - 100%	0/4 - 0%	2/4 - 50%	2/4 - 50%
Tax5	MarBrackish.vs.Marine	4/4 - 100%	4/4 - 100%	0/4 - 0%	0/4 - 0%	0/4 - 0%	0/0 - NaN%	0/0 - NaN%	4/4 - 100%	4/4 - 100%	0/4 - 0%	3/4 - 75%	0/4 - 0%	4/4 - 100%	0/4 - 0%
Tax5	FwBrackish.vs.MarBrackish	1/3 - 33.3%	3/3 - 100%	0/3 - 0%	0/3 - 0%	0/3 - 0%	0/0 - NaN%	0/0 - NaN%	1/3 - 33.3%	1/3 - 33.3%	0/3 - 0%	3/3 - 100%	1/3 - 33.3%	2/3 - 66.7%	1/3 - 33.3%
Tax5	Freshwater.vs.FwBrackish	3/4 - 75%	3/4 - 75%	1/4 - 25%	1/4 - 25%	0/4 - 0%	1/1 - 100%	0/1 - 0%	3/4 - 75%	4/4 - 100%	0/4 - 0%	4/4 - 100%	0/4 - 0%	3/4 - 75%	1/4 - 25%
Tax5	Freshwater.vs.Marine	1/3 - 33.3%	1/3 - 33.3%	0/3 - 0%	0/3 - 0%	0/3 - 0%	0/0 - NaN%	0/0 - NaN%	1/3 - 33.3%	3/3 - 100%	0/3 - 0%	2/3 - 66.7%	0/3 - 0%	1/3 - 33.3%	2/3 - 66.7%
Tax5	FwBrackish.vs.Marine	2/3 - 66.7%	1/3 - 33.3%	1/3 - 33.3%	1/3 - 33.3%	0/3 - 0%	1/1 - 100%	0/1 - 0%	2/3 - 66.7%	2/3 - 66.7%	1/3 - 33.3%	1/3 - 33.3%	0/3 - 0%	3/3 - 100%	0/3 - 0%
Tax5	Euryhaline.vs.MarBrackish	1/2 - 50%	1/2 - 50%	1/2 - 50%	1/2 - 50%	0/2 - 0%	1/1 - 100%	0/1 - 0%	1/2 - 50%	2/2 - 100%	0/2 - 0%	2/2 - 100%	0/2 - 0%	1/2 - 50%	1/2 - 50%
Tax6	All comparisons	7/21 - 33.3%	18/21 - 85.7%	8/21 - 38.1%	2/21 - 9.5%	6/21 - 28.6%	2/8 - 25%	6/8 - 75%	13/21 - 61.9%	20/21 - 95.2%	1/21 - 4.8%	19/21 - 90.5%	1/21 - 4.8%	15/21 - 71.4%	6/21 - 28.6%
Tax6	Euryhaline.vs.Freshwater	1/3 - 33.3%	3/3 - 100%	3/3 - 100%	1/3 - 33.3%	2/3 - 66.7%	1/3 - 33.3%	2/3 - 66.7%	3/3 - 100%	3/3 - 100%	0/3 - 0%	3/3 - 100%	0/3 - 0%	3/3 - 100%	0/3 - 0%
Tax6	Euryhaline.vs.Marine	1/2 - 50%	1/2 - 50%	2/2 - 100%	1/2 - 50%	1/2 - 50%	1/2 - 50%	1/2 - 50%	2/2 - 100%	2/2 - 100%	0/2 - 0%	2/2 - 100%	0/2 - 0%	2/2 - 100%	0/2 - 0%
Tax6	Euryhaline.vs.FwBrackish	0/2 - 0%	2/2 - 100%	1/2 - 50%	0/2 - 0%	1/2 - 50%	0/1 - 0%	1/1 - 100%	1/2 - 50%	1/2 - 50%	0/2 - 0%	2/2 - 100%	1/2 - 50%	2/2 - 100%	0/2 - 0%
Tax6	Freshwater.vs.MarBrackish	1/3 - 33.3%	3/3 - 100%	0/3 - 0%	0/3 - 0%	0/3 - 0%	0/0 - NaN%	0/0 - NaN%	1/3 - 33.3%	3/3 - 100%	0/3 - 0%	3/3 - 100%	0/3 - 0%	1/3 - 33.3%	2/3 - 66.7%
Tax6	MarBrackish.vs.Marine	2/2 - 100%	2/2 - 100%	0/2 - 0%	0/2 - 0%	0/2 - 0%	0/0 - NaN%	0/0 - NaN%	2/2 - 100%	2/2 - 100%	0/2 - 0%	2/2 - 100%	0/2 - 0%	2/2 - 100%	0/2 - 0%
Tax6	FwBrackish.vs.MarBrackish	0/1 - 0%	1/1 - 100%	0/1 - 0%	0/1 - 0%	0/1 - 0%	0/0 - NaN%	0/0 - NaN%	0/1 - 0%	1/1 - 100%	0/1 - 0%	1/1 - 100%	0/1 - 0%	0/1 - 0%	1/1 - 100%
Tax6	Freshwater.vs.FwBrackish	1/3 - 33.3%	2/3 - 66.7%	0/3 - 0%	0/3 - 0%	0/3 - 0%	0/0 - NaN%	0/0 - NaN%	1/3 - 33.3%	3/3 - 100%	0/3 - 0%	3/3 - 100%	0/3 - 0%	1/3 - 33.3%	2/3 - 66.7%
Tax6	Freshwater.vs.Marine	1/2 - 50%	2/2 - 100%	0/2 - 0%	0/2 - 0%	0/2 - 0%	0/0 - NaN%	0/0 - NaN%	1/2 - 50%	2/2 - 100%	0/2 - 0%	1/2 - 50%	0/2 - 0%	1/2 - 50%	1/2 - 50%
Tax6	FwBrackish.vs.Marine	0/2 - 0%	2/2 - 100%	1/2 - 50%	0/2 - 0%	1/2 - 50%	0/1 - 0%	1/1 - 100%	1/2 - 50%	2/2 - 100%	1/2 - 50%	1/2 - 50%	0/2 - 0%	2/2 - 100%	0/2 - 0%
Tax6	Euryhaline.vs.MarBrackish	0/1 - 0%	0/1 - 0%	1/1 - 100%	0/1 - 0%	1/1 - 100%	0/1 - 0%	1/1 - 100%	1/1 - 100%	1/1 - 100%	0/1 - 0%	1/1 - 100%	0/1 - 0%	1/1 - 100%	0/1 - 0%
Full	All comparisons	4/8 - 50%	8/8 - 100%	3/8 - 37.5%	1/8 - 12.5%	2/8 - 25%	1/3 - 33.3%	2/3 - 66.7%	6/8 - 75%	8/8 - 100%	1/8 - 12.5%	7/8 - 87.5%	0/8 - 0%	7/8 - 87.5%	1/8 - 12.5%
Full	Euryhaline.vs.Freshwater	1/1 - 100%	1/1 - 100%	1/1 - 100%	1/1 - 100%	0/1 - 0%	1/1 - 100%	0/1 - 0%	1/1 - 100%	1/1 - 100%	0/1 - 0%	1/1 - 100%	0/1 - 0%	1/1 - 100%	0/1 - 0%
Full	Euryhaline.vs.Marine	0/1 - 0%	1/1 - 100%	1/1 - 100%	0/1 - 0%	1/1 - 100%	0/1 - 0%	1/1 - 100%	1/1 - 100%	1/1 - 100%	0/1 - 0%	1/1 - 100%	0/1 - 0%	1/1 - 100%	0/1 - 0%
Full	Euryhaline.vs.FwBrackish	0/1 - 0%	1/1 - 100%	1/1 - 100%	0/1 - 0%	1/1 - 100%	0/1 - 0%	1/1 - 100%	1/1 - 100%	1/1 - 100%	0/1 - 0%	1/1 - 100%	0/1 - 0%	1/1 - 100%	0/1 - 0%
Full	Freshwater.vs.MarBrackish	1/1 - 100%	1/1 - 100%	0/1 - 0%	0/1 - 0%	0/1 - 0%	0/0 - NaN%	0/0 - NaN%	1/1 - 100%	1/1 - 100%	0/1 - 0%	1/1 - 100%	0/1 - 0%	1/1 - 100%	0/1 - 0%
Full	MarBrackish.vs.Marine	0/1 - 0%	1/1 - 100%	0/1 - 0%	0/1 - 0%	0/1 - 0%	0/0 - NaN%	0/0 - NaN%	0/1 - 0%	1/1 - 100%	0/1 - 0%	1/1 - 100%	0/1 - 0%	0/1 - 0%	1/1 - 100%
Full	FwBrackish.vs.MarBrackish	0/1 - 0%	1/1 - 100%	0/1 - 0%	0/1 - 0%	0/1 - 0%	0/0 - NaN%	0/0 - NaN%	0/1 - 0%	1/1 - 100%	1/1 - 100%	0/1 - 0%	0/1 - 0%	1/1 - 100%	0/1 - 0%
Full	Freshwater.vs.FwBrackish	1/1 - 100%	1/1 - 100%	0/1 - 0%	0/1 - 0%	0/1 - 0%	0/0 - NaN%	0/0 - NaN%	1/1 - 100%	1/1 - 100%	0/1 - 0%	1/1 - 100%	0/1 - 0%	1/1 - 100%	0/1 - 0%
Full	Freshwater.vs.Marine	1/1 - 100%	1/1 - 100%	0/1 - 0%	0/1 - 0%	0/1 - 0%	0/0 - NaN%	0/0 - NaN%	1/1 - 100%	1/1 - 100%	0/1 - 0%	1/1 - 100%	0/1 - 0%	1/1 - 100%	0/1 - 0%
HtSp	All comparisons	45/74 - 60.8%	44/74 - 59.5%	18/74 - 24.3%	13/74 - 17.6%	5/74 - 6.8%	13/18 - 72.2%	5/18 - 27.8%	50/74 - 67.6%	36/74 - 48.6%	0/74 - 0%	48/74 - 64.9%	11/74 - 14.9%	61/74 - 82.4%	13/74 - 17.6%
HtSp	Euryhaline.vs.Freshwater	6/10 - 60%	8/10 - 80%	5/10 - 50%	3/10 - 30%	2/10 - 20%	3/5 - 60%	2/5 - 40%	8/10 - 80%	6/10 - 60%	0/10 - 0%	9/10 - 90%	1/10 - 10%	9/10 - 90%	1/10 - 10%
HtSp	Euryhaline.vs.Marine	5/7 - 71.4%	4/7 - 57.1%	2/7 - 28.6%	2/7 - 28.6%	0/7 - 0%	2/2 - 100%	0/2 - 0%	5/7 - 71.4%	4/7 - 57.1%	0/7 - 0%	5/7 - 71.4%	0/7 - 0%	5/7 - 71.4%	2/7 - 28.6%
HtSp	Euryhaline.vs.FwBrackish	2/6 - 33.3%	3/6 - 50%	4/6 - 66.7%	1/6 - 16.7%	3/6 - 50%	1/4 - 25%	3/4 - 75%	5/6 - 83.3%	2/6 - 33.3%	0/6 - 0%	2/6 - 33.3%	1/6 - 16.7%	6/6 - 100%	0/6 - 0%
HtSp	Freshwater.vs.MarBrackish	6/10 - 60%	5/10 - 50%	0/10 - 0%	0/10 - 0%	0/10 - 0%	0/0 - NaN%	0/0 - NaN%	6/10 - 60%	7/10 - 70%	0/10 - 0%	8/10 - 80%	1/10 - 10%	7/10 - 70%	3/10 - 30%
HtSp	MarBrackish.vs.Marine	4/7 - 57.1%	5/7 - 71.4%	1/7 - 14.3%	1/7 - 14.3%	0/7 - 0%	1/1 - 100%	0/1 - 0%	4/7 - 57.1%	3/7 - 42.9%	0/7 - 0%	6/7 - 85.7%	2/7 - 28.6%	6/7 - 85.7%	1/7 - 14.3%
HtSp	FwBrackish.vs.MarBrackish	4/7 - 57.1%	3/7 - 42.9%	0/7 - 0%	0/7 - 0%	0/7 - 0%	0/0 - NaN%	0/0 - NaN%	4/7 - 57.1%	4/7 - 57.1%	0/7 - 0%	3/7 - 42.9%	1/7 - 14.3%	5/7 - 71.4%	2/7 - 28.6%
HtSp	Freshwater.vs.FwBrackish	5/9 - 55.6%	7/9 - 77.8%	3/9 - 33.3%	3/9 - 33.3%	0/9 - 0%	3/3 - 100%	0/3 - 0%	5/9 - 55.6%	3/9 - 33.3%	0/9 - 0%	9/9 - 100%	3/9 - 33.3%	8/9 - 88.9%	1/9 - 11.1%
HtSp	Freshwater.vs.Marine	5/8 - 62.5%	3/8 - 37.5%	1/8 - 12.5%	1/8 - 12.5%	0/8 - 0%	1/1 - 100%	0/1 - 0%	5/8 - 62.5%	4/8 - 50%	0/8 - 0%	1/8 - 12.5%	0/8 - 0%	5/8 - 62.5%	3/8 - 37.5%
HtSp	FwBrackish.vs.Marine	4/6 - 66.7%	5/6 - 83.3%	1/6 - 16.7%	1/6 - 16.7%	0/6 - 0%	1/1 - 100%	0/1 - 0%	4/6 - 66.7%	0/6 - 0%	0/6 - 0%	3/6 - 50%	2/6 - 33.3%	6/6 - 100%	0/6 - 0%
HtSp	Euryhaline.vs.MarBrackish	4/4 - 100%	1/4 - 25%	1/4 - 25%	1/4 - 25%	0/4 - 0%	1/1 - 100%	0/1 - 0%	4/4 - 100%	3/4 - 75%	0/4 - 0%	2/4 - 50%	0/4 - 0%	4/4 - 100%	0/4 - 0%
Ctm.	All comparisons	136/263 - 51.7%	157/263 - 59.7%	70/263 - 26.6%	38/263 - 14.4%	32/263 - 12.2%	38/70 - 54.3%	32/70 - 45.7%	168/263 - 63.9%	169/263 - 64.3%	8/263 - 3%	180/263 - 68.4%	21/263 - 8%	197/263 - 74.9%	66/263 - 25.1%
Ctm.	Euryhaline.vs.Freshwater	14/35 - 40%	24/35 - 68.6%	19/35 - 54.3%	7/35 - 20%	12/35 - 34.3%	7/19 - 36.8%	12/19 - 63.2%	26/35 - 74.3%	26/35 - 74.3%	1/35 - 2.9%	31/35 - 88.6%	2/35 - 5.7%	29/35 - 82.9%	6/35 - 17.1%
Ctm.	Euryhaline.vs.Marine	18/26 - 69.2%	21/26 - 80.8%	15/26 - 57.7%	13/26 - 50%	2/26 - 7.7%	13/15 - 86.7%	2/15 - 13.3%	20/26 - 76.9%	15/26 - 57.7%	0/26 - 0%	22/26 - 84.6%	1/26 - 3.8%	21/26 - 80.8%	5/26 - 19.2%
Ctm.	Euryhaline.vs.FwBrackish	5/26 - 19.2%	7/26 - 26.9%	14/26 - 53.8%	2/26 - 7.7%	12/26 - 46.2%	2/14 - 14.3%	12/14 - 85.7%	17/26 - 65.4%	15/26 - 57.7%	0/26 - 0%	13/26 - 50%	3/26 - 11.5%	20/26 - 76.9%	6/26 - 23.1%
Ctm.	Freshwater.vs.MarBrackish	10/27 - 37%	16/27 - 59.3%	0/27 - 0%	0/27 - 0%	0/27 - 0%	0/0 - NaN%	0/0 - NaN%	10/27 - 37%	23/27 - 85.2%	3/27 - 11.1%	21/27 - 77.8%	1/27 - 3.7%	14/27 - 51.9%	13/27 - 48.1%
Ctm.	MarBrackish.vs.Marine	20/29 - 69%	18/29 - 62.1%	3/29 - 10.3%	3/29 - 10.3%	0/29 - 0%	3/3 - 100%	0/3 - 0%	20/29 - 69%	18/29 - 62.1%	0/29 - 0%	22/29 - 75.9%	4/29 - 13.8%	24/29 - 82.8%	5/29 - 17.2%
Ctm.	FwBrackish.vs.MarBrackish	14/21 - 66.7%	15/21 - 71.4%	0/21 - 0%	0/21 - 0%	0/21 - 0%	0/0 - NaN%	0/0 - NaN%	14/21 - 66.7%	16/21 - 76.2%	2/21 - 9.5%	8/21 - 38.1%	1/21 - 4.8%	17/21 - 81%	4/21 - 19%
Ctm.	Freshwater.vs.FwBrackish	15/30 - 50%	17/30 - 56.7%	7/30 - 23.3%	7/30 - 23.3%	0/30 - 0%	7/7 - 100%	0/7 - 0%	15/30 - 50%	22/30 - 73.3%	0/30 - 0%	29/30 - 96.7%	4/30 - 13.3%	19/30 - 63.3%	11/30 - 36.7%
Ctm.	Freshwater.vs.Marine	20/35 - 57.1%	21/35 - 60%	1/35 - 2.9%	1/35 - 2.9%	0/35 - 0%	1/1 - 100%	0/1 - 0%	20/35 - 57.1%	20/35 - 57.1%	2/35 - 5.7%	14/35 - 40%	2/35 - 5.7%	24/35 - 68.6%	11/35 - 31.4%
Ctm.	FwBrackish.vs.Marine	13/22 - 59.1%	13/22 - 59.1%	6/22 - 27.3%	3/22 - 13.6%	3/22 - 13.6%	3/6 - 50%	3/6 - 50%	16/22 - 72.7%	7/22 - 31.8%	0/22 - 0%	13/22 - 59.1%	2/22 - 9.1%	18/22 - 81.8%	4/22 - 18.2%
Ctm.	Euryhaline.vs.MarBrackish	7/12 - 58.3%	5/12 - 41.7%	5/12 - 41.7%	2/12 - 16.7%	3/12 - 25%	2/5 - 40%	3/5 - 60%	10/12 - 83.3%	7/12 - 58.3%	0/12 - 0%	7/12 - 58.3%	1/12 - 8.3%	11/12 - 91.7%	1/12 - 8.3%

## Sheet: CoF 11k
scale	habitat comparison	Phy. Trophic level	Obs. Trophic level	Migration	Migration w/Trophic	Migration strong	% Mig. w/Troph	% Mig. w/strong	Troph & Mig. cumulative	Depéret's Rule	DR only	Eco. limits reduced	E.L. only	4 mech. cumulative	Other explanations
-	-	A	A'	Bi	Bii	Biii	Bii'	Biii'	A+Biii	C	C'	D	D'	A+B+C+D	E
Fam.	All comparisons	62/112 - 55.4%	64/112 - 57.1%	23/112 - 20.5%	11/112 - 9.8%	12/112 - 10.7%	11/23 - 47.8%	12/23 - 52.2%	74/112 - 66.1%	74/112 - 66.1%	9/112 - 8%	71/112 - 63.4%	8/112 - 7.1%	91/112 - 81.2%	21/112 - 18.8%
Fam.	Euryhaline.vs.Freshwater	8/12 - 66.7%	8/12 - 66.7%	6/12 - 50%	3/12 - 25%	3/12 - 25%	3/6 - 50%	3/6 - 50%	11/12 - 91.7%	9/12 - 75%	0/12 - 0%	7/12 - 58.3%	0/12 - 0%	11/12 - 91.7%	1/12 - 8.3%
Fam.	Euryhaline.vs.Marine	5/17 - 29.4%	9/17 - 52.9%	7/17 - 41.2%	1/17 - 5.9%	6/17 - 35.3%	1/7 - 14.3%	6/7 - 85.7%	11/17 - 64.7%	6/17 - 35.3%	1/17 - 5.9%	12/17 - 70.6%	2/17 - 11.8%	14/17 - 82.4%	3/17 - 17.6%
Fam.	Euryhaline.vs.FwBrackish	3/6 - 50%	4/6 - 66.7%	3/6 - 50%	3/6 - 50%	0/6 - 0%	3/3 - 100%	0/3 - 0%	3/6 - 50%	5/6 - 83.3%	3/6 - 50%	1/6 - 16.7%	0/6 - 0%	6/6 - 100%	0/6 - 0%
Fam.	Freshwater.vs.MarBrackish	2/6 - 33.3%	2/6 - 33.3%	0/6 - 0%	0/6 - 0%	0/6 - 0%	0/0 - NaN%	0/0 - NaN%	2/6 - 33.3%	5/6 - 83.3%	1/6 - 16.7%	4/6 - 66.7%	0/6 - 0%	3/6 - 50%	3/6 - 50%
Fam.	MarBrackish.vs.Marine	19/31 - 61.3%	20/31 - 64.5%	1/31 - 3.2%	0/31 - 0%	1/31 - 3.2%	0/1 - 0%	1/1 - 100%	20/31 - 64.5%	17/31 - 54.8%	3/31 - 9.7%	21/31 - 67.7%	3/31 - 9.7%	26/31 - 83.9%	5/31 - 16.1%
Fam.	FwBrackish.vs.MarBrackish	2/2 - 100%	1/2 - 50%	0/2 - 0%	0/2 - 0%	0/2 - 0%	0/0 - NaN%	0/0 - NaN%	2/2 - 100%	2/2 - 100%	0/2 - 0%	1/2 - 50%	0/2 - 0%	2/2 - 100%	0/2 - 0%
Fam.	Freshwater.vs.FwBrackish	5/13 - 38.5%	6/13 - 46.2%	2/13 - 15.4%	1/13 - 7.7%	1/13 - 7.7%	1/2 - 50%	1/2 - 50%	6/13 - 46.2%	10/13 - 76.9%	0/13 - 0%	12/13 - 92.3%	2/13 - 15.4%	8/13 - 61.5%	5/13 - 38.5%
Fam.	Freshwater.vs.Marine	1/3 - 33.3%	1/3 - 33.3%	0/3 - 0%	0/3 - 0%	0/3 - 0%	0/0 - NaN%	0/0 - NaN%	1/3 - 33.3%	3/3 - 100%	1/3 - 33.3%	1/3 - 33.3%	0/3 - 0%	2/3 - 66.7%	1/3 - 33.3%
Fam.	FwBrackish.vs.Marine	2/2 - 100%	1/2 - 50%	0/2 - 0%	0/2 - 0%	0/2 - 0%	0/0 - NaN%	0/0 - NaN%	2/2 - 100%	2/2 - 100%	0/2 - 0%	2/2 - 100%	0/2 - 0%	2/2 - 100%	0/2 - 0%
Fam.	Euryhaline.vs.MarBrackish	15/20 - 75%	12/20 - 60%	4/20 - 20%	3/20 - 15%	1/20 - 5%	3/4 - 75%	1/4 - 25%	16/20 - 80%	15/20 - 75%	0/20 - 0%	10/20 - 50%	1/20 - 5%	17/20 - 85%	3/20 - 15%
Ord.	All comparisons	75/121 - 62%	67/121 - 55.4%	27/121 - 22.3%	16/121 - 13.2%	11/121 - 9.1%	16/27 - 59.3%	11/27 - 40.7%	86/121 - 71.1%	65/121 - 53.7%	9/121 - 7.4%	57/121 - 47.1%	7/121 - 5.8%	102/121 - 84.3%	19/121 - 15.7%
Ord.	Euryhaline.vs.Freshwater	7/11 - 63.6%	6/11 - 54.5%	5/11 - 45.5%	3/11 - 27.3%	2/11 - 18.2%	3/5 - 60%	2/5 - 40%	9/11 - 81.8%	6/11 - 54.5%	0/11 - 0%	6/11 - 54.5%	0/11 - 0%	9/11 - 81.8%	2/11 - 18.2%
Ord.	Euryhaline.vs.Marine	9/14 - 64.3%	5/14 - 35.7%	7/14 - 50%	3/14 - 21.4%	4/14 - 28.6%	3/7 - 42.9%	4/7 - 57.1%	13/14 - 92.9%	5/14 - 35.7%	1/14 - 7.1%	9/14 - 64.3%	0/14 - 0%	14/14 - 100%	0/14 - 0%
Ord.	Euryhaline.vs.FwBrackish	6/9 - 66.7%	6/9 - 66.7%	4/9 - 44.4%	3/9 - 33.3%	1/9 - 11.1%	3/4 - 75%	1/4 - 25%	7/9 - 77.8%	6/9 - 66.7%	1/9 - 11.1%	2/9 - 22.2%	0/9 - 0%	8/9 - 88.9%	1/9 - 11.1%
Ord.	Freshwater.vs.MarBrackish	5/9 - 55.6%	4/9 - 44.4%	1/9 - 11.1%	1/9 - 11.1%	0/9 - 0%	1/1 - 100%	0/1 - 0%	5/9 - 55.6%	4/9 - 44.4%	0/9 - 0%	6/9 - 66.7%	2/9 - 22.2%	7/9 - 77.8%	2/9 - 22.2%
Ord.	MarBrackish.vs.Marine	12/21 - 57.1%	11/21 - 52.4%	0/21 - 0%	0/21 - 0%	0/21 - 0%	0/0 - NaN%	0/0 - NaN%	12/21 - 57.1%	10/21 - 47.6%	4/21 - 19%	10/21 - 47.6%	3/21 - 14.3%	19/21 - 90.5%	2/21 - 9.5%
Ord.	FwBrackish.vs.MarBrackish	5/8 - 62.5%	5/8 - 62.5%	0/8 - 0%	0/8 - 0%	0/8 - 0%	0/0 - NaN%	0/0 - NaN%	5/8 - 62.5%	4/8 - 50%	1/8 - 12.5%	1/8 - 12.5%	0/8 - 0%	6/8 - 75%	2/8 - 25%
Ord.	Freshwater.vs.FwBrackish	5/14 - 35.7%	10/14 - 71.4%	4/14 - 28.6%	3/14 - 21.4%	1/14 - 7.1%	3/4 - 75%	1/4 - 25%	6/14 - 42.9%	11/14 - 78.6%	0/14 - 0%	11/14 - 78.6%	1/14 - 7.1%	7/14 - 50%	7/14 - 50%
Ord.	Freshwater.vs.Marine	6/9 - 66.7%	6/9 - 66.7%	1/9 - 11.1%	1/9 - 11.1%	0/9 - 0%	1/1 - 100%	0/1 - 0%	6/9 - 66.7%	5/9 - 55.6%	1/9 - 11.1%	3/9 - 33.3%	0/9 - 0%	7/9 - 77.8%	2/9 - 22.2%
Ord.	FwBrackish.vs.Marine	6/7 - 85.7%	4/7 - 57.1%	0/7 - 0%	0/7 - 0%	0/7 - 0%	0/0 - NaN%	0/0 - NaN%	6/7 - 85.7%	4/7 - 57.1%	1/7 - 14.3%	1/7 - 14.3%	0/7 - 0%	7/7 - 100%	0/7 - 0%
Ord.	Euryhaline.vs.MarBrackish	14/19 - 73.7%	10/19 - 52.6%	5/19 - 26.3%	2/19 - 10.5%	3/19 - 15.8%	2/5 - 40%	3/5 - 60%	17/19 - 89.5%	10/19 - 52.6%	0/19 - 0%	8/19 - 42.1%	1/19 - 5.3%	18/19 - 94.7%	1/19 - 5.3%
Tax3	All comparisons	55/91 - 60.4%	59/91 - 64.8%	22/91 - 24.2%	11/91 - 12.1%	11/91 - 12.1%	11/22 - 50%	11/22 - 50%	66/91 - 72.5%	47/91 - 51.6%	7/91 - 7.7%	45/91 - 49.5%	6/91 - 6.6%	79/91 - 86.8%	12/91 - 13.2%
Tax3	Euryhaline.vs.Freshwater	5/10 - 50%	6/10 - 60%	7/10 - 70%	2/10 - 20%	5/10 - 50%	2/7 - 28.6%	5/7 - 71.4%	10/10 - 100%	5/10 - 50%	0/10 - 0%	8/10 - 80%	0/10 - 0%	10/10 - 100%	0/10 - 0%
Tax3	Euryhaline.vs.Marine	7/10 - 70%	4/10 - 40%	5/10 - 50%	3/10 - 30%	2/10 - 20%	3/5 - 60%	2/5 - 40%	9/10 - 90%	4/10 - 40%	0/10 - 0%	6/10 - 60%	1/10 - 10%	10/10 - 100%	0/10 - 0%
Tax3	Euryhaline.vs.FwBrackish	6/10 - 60%	2/10 - 20%	3/10 - 30%	2/10 - 20%	1/10 - 10%	2/3 - 66.7%	1/3 - 33.3%	7/10 - 70%	6/10 - 60%	2/10 - 20%	2/10 - 20%	0/10 - 0%	9/10 - 90%	1/10 - 10%
Tax3	Freshwater.vs.MarBrackish	6/10 - 60%	8/10 - 80%	0/10 - 0%	0/10 - 0%	0/10 - 0%	0/0 - NaN%	0/0 - NaN%	6/10 - 60%	6/10 - 60%	0/10 - 0%	8/10 - 80%	2/10 - 20%	8/10 - 80%	2/10 - 20%
Tax3	MarBrackish.vs.Marine	6/9 - 66.7%	5/9 - 55.6%	1/9 - 11.1%	1/9 - 11.1%	0/9 - 0%	1/1 - 100%	0/1 - 0%	6/9 - 66.7%	6/9 - 66.7%	2/9 - 22.2%	5/9 - 55.6%	1/9 - 11.1%	9/9 - 100%	0/9 - 0%
Tax3	FwBrackish.vs.MarBrackish	5/9 - 55.6%	7/9 - 77.8%	0/9 - 0%	0/9 - 0%	0/9 - 0%	0/0 - NaN%	0/0 - NaN%	5/9 - 55.6%	5/9 - 55.6%	1/9 - 11.1%	2/9 - 22.2%	0/9 - 0%	6/9 - 66.7%	3/9 - 33.3%
Tax3	Freshwater.vs.FwBrackish	2/6 - 33.3%	5/6 - 83.3%	2/6 - 33.3%	0/6 - 0%	2/6 - 33.3%	0/2 - 0%	2/2 - 100%	4/6 - 66.7%	3/6 - 50%	0/6 - 0%	4/6 - 66.7%	0/6 - 0%	4/6 - 66.7%	2/6 - 33.3%
Tax3	Freshwater.vs.Marine	6/9 - 66.7%	8/9 - 88.9%	0/9 - 0%	0/9 - 0%	0/9 - 0%	0/0 - NaN%	0/0 - NaN%	6/9 - 66.7%	4/9 - 44.4%	1/9 - 11.1%	2/9 - 22.2%	0/9 - 0%	7/9 - 77.8%	2/9 - 22.2%
Tax3	FwBrackish.vs.Marine	3/7 - 42.9%	6/7 - 85.7%	1/7 - 14.3%	0/7 - 0%	1/7 - 14.3%	0/1 - 0%	1/1 - 100%	4/7 - 57.1%	3/7 - 42.9%	1/7 - 14.3%	3/7 - 42.9%	1/7 - 14.3%	6/7 - 85.7%	1/7 - 14.3%
Tax3	Euryhaline.vs.MarBrackish	9/11 - 81.8%	8/11 - 72.7%	3/11 - 27.3%	3/11 - 27.3%	0/11 - 0%	3/3 - 100%	0/3 - 0%	9/11 - 81.8%	5/11 - 45.5%	0/11 - 0%	5/11 - 45.5%	1/11 - 9.1%	10/11 - 90.9%	1/11 - 9.1%
Tax4	All comparisons	39/69 - 56.5%	35/69 - 50.7%	12/69 - 17.4%	6/69 - 8.7%	6/69 - 8.7%	6/12 - 50%	6/12 - 50%	45/69 - 65.2%	33/69 - 47.8%	6/69 - 8.7%	31/69 - 44.9%	7/69 - 10.1%	58/69 - 84.1%	11/69 - 15.9%
Tax4	Euryhaline.vs.Freshwater	4/8 - 50%	5/8 - 62.5%	4/8 - 50%	2/8 - 25%	2/8 - 25%	2/4 - 50%	2/4 - 50%	6/8 - 75%	3/8 - 37.5%	0/8 - 0%	6/8 - 75%	0/8 - 0%	6/8 - 75%	2/8 - 25%
Tax4	Euryhaline.vs.Marine	3/5 - 60%	1/5 - 20%	2/5 - 40%	1/5 - 20%	1/5 - 20%	1/2 - 50%	1/2 - 50%	4/5 - 80%	2/5 - 40%	0/5 - 0%	3/5 - 60%	1/5 - 20%	5/5 - 100%	0/5 - 0%
Tax4	Euryhaline.vs.FwBrackish	4/7 - 57.1%	0/7 - 0%	2/7 - 28.6%	1/7 - 14.3%	1/7 - 14.3%	1/2 - 50%	1/2 - 50%	5/7 - 71.4%	4/7 - 57.1%	1/7 - 14.3%	2/7 - 28.6%	0/7 - 0%	6/7 - 85.7%	1/7 - 14.3%
Tax4	Freshwater.vs.MarBrackish	5/9 - 55.6%	7/9 - 77.8%	0/9 - 0%	0/9 - 0%	0/9 - 0%	0/0 - NaN%	0/0 - NaN%	5/9 - 55.6%	5/9 - 55.6%	0/9 - 0%	7/9 - 77.8%	2/9 - 22.2%	7/9 - 77.8%	2/9 - 22.2%
Tax4	MarBrackish.vs.Marine	5/8 - 62.5%	5/8 - 62.5%	0/8 - 0%	0/8 - 0%	0/8 - 0%	0/0 - NaN%	0/0 - NaN%	5/8 - 62.5%	6/8 - 75%	2/8 - 25%	4/8 - 50%	1/8 - 12.5%	8/8 - 100%	0/8 - 0%
Tax4	FwBrackish.vs.MarBrackish	3/8 - 37.5%	3/8 - 37.5%	1/8 - 12.5%	0/8 - 0%	1/8 - 12.5%	0/1 - 0%	1/1 - 100%	4/8 - 50%	4/8 - 50%	1/8 - 12.5%	2/8 - 25%	0/8 - 0%	5/8 - 62.5%	3/8 - 37.5%
Tax4	Freshwater.vs.FwBrackish	2/3 - 66.7%	3/3 - 100%	1/3 - 33.3%	0/3 - 0%	1/3 - 33.3%	0/1 - 0%	1/1 - 100%	3/3 - 100%	0/3 - 0%	0/3 - 0%	2/3 - 66.7%	0/3 - 0%	3/3 - 100%	0/3 - 0%
Tax4	Freshwater.vs.Marine	5/8 - 62.5%	4/8 - 50%	0/8 - 0%	0/8 - 0%	0/8 - 0%	0/0 - NaN%	0/0 - NaN%	5/8 - 62.5%	4/8 - 50%	1/8 - 12.5%	2/8 - 25%	0/8 - 0%	6/8 - 75%	2/8 - 25%
Tax4	FwBrackish.vs.Marine	4/7 - 57.1%	3/7 - 42.9%	0/7 - 0%	0/7 - 0%	0/7 - 0%	0/0 - NaN%	0/0 - NaN%	4/7 - 57.1%	4/7 - 57.1%	1/7 - 14.3%	1/7 - 14.3%	1/7 - 14.3%	6/7 - 85.7%	1/7 - 14.3%
Tax4	Euryhaline.vs.MarBrackish	4/6 - 66.7%	4/6 - 66.7%	2/6 - 33.3%	2/6 - 33.3%	0/6 - 0%	2/2 - 100%	0/2 - 0%	4/6 - 66.7%	1/6 - 16.7%	0/6 - 0%	2/6 - 33.3%	2/6 - 33.3%	6/6 - 100%	0/6 - 0%
Tax5	All comparisons	24/38 - 63.2%	29/38 - 76.3%	10/38 - 26.3%	4/38 - 10.5%	6/38 - 15.8%	4/10 - 40%	6/10 - 60%	30/38 - 78.9%	19/38 - 50%	1/38 - 2.6%	19/38 - 50%	1/38 - 2.6%	32/38 - 84.2%	6/38 - 15.8%
Tax5	Euryhaline.vs.Freshwater	2/4 - 50%	4/4 - 100%	3/4 - 75%	2/4 - 50%	1/4 - 25%	2/3 - 66.7%	1/3 - 33.3%	3/4 - 75%	3/4 - 75%	0/4 - 0%	4/4 - 100%	0/4 - 0%	3/4 - 75%	1/4 - 25%
Tax5	Euryhaline.vs.Marine	1/2 - 50%	1/2 - 50%	1/2 - 50%	0/2 - 0%	1/2 - 50%	0/1 - 0%	1/1 - 100%	2/2 - 100%	0/2 - 0%	0/2 - 0%	1/2 - 50%	0/2 - 0%	2/2 - 100%	0/2 - 0%
Tax5	Euryhaline.vs.FwBrackish	3/4 - 75%	2/4 - 50%	2/4 - 50%	1/4 - 25%	1/4 - 25%	1/2 - 50%	1/2 - 50%	4/4 - 100%	3/4 - 75%	0/4 - 0%	1/4 - 25%	0/4 - 0%	4/4 - 100%	0/4 - 0%
Tax5	Freshwater.vs.MarBrackish	3/5 - 60%	5/5 - 100%	0/5 - 0%	0/5 - 0%	0/5 - 0%	0/0 - NaN%	0/0 - NaN%	3/5 - 60%	4/5 - 80%	0/5 - 0%	5/5 - 100%	1/5 - 20%	4/5 - 80%	1/5 - 20%
Tax5	MarBrackish.vs.Marine	3/4 - 75%	4/4 - 100%	0/4 - 0%	0/4 - 0%	0/4 - 0%	0/0 - NaN%	0/0 - NaN%	3/4 - 75%	1/4 - 25%	0/4 - 0%	1/4 - 25%	0/4 - 0%	3/4 - 75%	1/4 - 25%
Tax5	FwBrackish.vs.MarBrackish	2/5 - 40%	2/5 - 40%	1/5 - 20%	0/5 - 0%	1/5 - 20%	0/1 - 0%	1/1 - 100%	3/5 - 60%	1/5 - 20%	0/5 - 0%	2/5 - 40%	0/5 - 0%	3/5 - 60%	2/5 - 40%
Tax5	Freshwater.vs.FwBrackish	1/2 - 50%	2/2 - 100%	1/2 - 50%	0/2 - 0%	1/2 - 50%	0/1 - 0%	1/1 - 100%	2/2 - 100%	0/2 - 0%	0/2 - 0%	2/2 - 100%	0/2 - 0%	2/2 - 100%	0/2 - 0%
Tax5	Freshwater.vs.Marine	3/4 - 75%	3/4 - 75%	0/4 - 0%	0/4 - 0%	0/4 - 0%	0/0 - NaN%	0/0 - NaN%	3/4 - 75%	4/4 - 100%	0/4 - 0%	2/4 - 50%	0/4 - 0%	3/4 - 75%	1/4 - 25%
Tax5	FwBrackish.vs.Marine	3/4 - 75%	2/4 - 50%	0/4 - 0%	0/4 - 0%	0/4 - 0%	0/0 - NaN%	0/0 - NaN%	3/4 - 75%	2/4 - 50%	1/4 - 25%	0/4 - 0%	0/4 - 0%	4/4 - 100%	0/4 - 0%
Tax5	Euryhaline.vs.MarBrackish	3/4 - 75%	4/4 - 100%	2/4 - 50%	1/4 - 25%	1/4 - 25%	1/2 - 50%	1/2 - 50%	4/4 - 100%	1/4 - 25%	0/4 - 0%	1/4 - 25%	0/4 - 0%	4/4 - 100%	0/4 - 0%
Tax6	All comparisons	17/24 - 70.8%	21/24 - 87.5%	6/24 - 25%	3/24 - 12.5%	3/24 - 12.5%	3/6 - 50%	3/6 - 50%	20/24 - 83.3%	17/24 - 70.8%	1/24 - 4.2%	13/24 - 54.2%	0/24 - 0%	21/24 - 87.5%	3/24 - 12.5%
Tax6	Euryhaline.vs.Freshwater	2/3 - 66.7%	3/3 - 100%	3/3 - 100%	2/3 - 66.7%	1/3 - 33.3%	2/3 - 66.7%	1/3 - 33.3%	3/3 - 100%	3/3 - 100%	0/3 - 0%	3/3 - 100%	0/3 - 0%	3/3 - 100%	0/3 - 0%
Tax6	Euryhaline.vs.Marine	1/2 - 50%	1/2 - 50%	1/2 - 50%	0/2 - 0%	1/2 - 50%	0/1 - 0%	1/1 - 100%	2/2 - 100%	0/2 - 0%	0/2 - 0%	1/2 - 50%	0/2 - 0%	2/2 - 100%	0/2 - 0%
Tax6	Euryhaline.vs.FwBrackish	2/3 - 66.7%	2/3 - 66.7%	2/3 - 66.7%	1/3 - 33.3%	1/3 - 33.3%	1/2 - 50%	1/2 - 50%	3/3 - 100%	3/3 - 100%	0/3 - 0%	1/3 - 33.3%	0/3 - 0%	3/3 - 100%	0/3 - 0%
Tax6	Freshwater.vs.MarBrackish	2/3 - 66.7%	3/3 - 100%	0/3 - 0%	0/3 - 0%	0/3 - 0%	0/0 - NaN%	0/0 - NaN%	2/3 - 66.7%	3/3 - 100%	0/3 - 0%	3/3 - 100%	0/3 - 0%	2/3 - 66.7%	1/3 - 33.3%
Tax6	MarBrackish.vs.Marine	3/3 - 100%	3/3 - 100%	0/3 - 0%	0/3 - 0%	0/3 - 0%	0/0 - NaN%	0/0 - NaN%	3/3 - 100%	1/3 - 33.3%	0/3 - 0%	2/3 - 66.7%	0/3 - 0%	3/3 - 100%	0/3 - 0%
Tax6	FwBrackish.vs.MarBrackish	2/3 - 66.7%	2/3 - 66.7%	0/3 - 0%	0/3 - 0%	0/3 - 0%	0/0 - NaN%	0/0 - NaN%	2/3 - 66.7%	2/3 - 66.7%	0/3 - 0%	1/3 - 33.3%	0/3 - 0%	2/3 - 66.7%	1/3 - 33.3%
Tax6	Freshwater.vs.Marine	2/3 - 66.7%	3/3 - 100%	0/3 - 0%	0/3 - 0%	0/3 - 0%	0/0 - NaN%	0/0 - NaN%	2/3 - 66.7%	3/3 - 100%	0/3 - 0%	2/3 - 66.7%	0/3 - 0%	2/3 - 66.7%	1/3 - 33.3%
Tax6	FwBrackish.vs.Marine	2/3 - 66.7%	3/3 - 100%	0/3 - 0%	0/3 - 0%	0/3 - 0%	0/0 - NaN%	0/0 - NaN%	2/3 - 66.7%	2/3 - 66.7%	1/3 - 33.3%	0/3 - 0%	0/3 - 0%	3/3 - 100%	0/3 - 0%
Tax6	Euryhaline.vs.MarBrackish	1/1 - 100%	1/1 - 100%	0/1 - 0%	0/1 - 0%	0/1 - 0%	0/0 - NaN%	0/0 - NaN%	1/1 - 100%	0/1 - 0%	0/1 - 0%	0/1 - 0%	0/1 - 0%	1/1 - 100%	0/1 - 0%
Full	All comparisons	6/9 - 66.7%	9/9 - 100%	2/9 - 22.2%	0/9 - 0%	2/9 - 22.2%	0/2 - 0%	2/2 - 100%	8/9 - 88.9%	7/9 - 77.8%	0/9 - 0%	3/9 - 33.3%	0/9 - 0%	8/9 - 88.9%	1/9 - 11.1%
Full	Euryhaline.vs.Freshwater	0/1 - 0%	1/1 - 100%	1/1 - 100%	0/1 - 0%	1/1 - 100%	0/1 - 0%	1/1 - 100%	1/1 - 100%	1/1 - 100%	0/1 - 0%	1/1 - 100%	0/1 - 0%	1/1 - 100%	0/1 - 0%
Full	Euryhaline.vs.Marine	1/1 - 100%	1/1 - 100%	0/1 - 0%	0/1 - 0%	0/1 - 0%	0/0 - NaN%	0/0 - NaN%	1/1 - 100%	0/1 - 0%	0/1 - 0%	0/1 - 0%	0/1 - 0%	1/1 - 100%	0/1 - 0%
Full	Euryhaline.vs.FwBrackish	0/1 - 0%	1/1 - 100%	1/1 - 100%	0/1 - 0%	1/1 - 100%	0/1 - 0%	1/1 - 100%	1/1 - 100%	1/1 - 100%	0/1 - 0%	0/1 - 0%	0/1 - 0%	1/1 - 100%	0/1 - 0%
Full	Freshwater.vs.MarBrackish	0/1 - 0%	1/1 - 100%	0/1 - 0%	0/1 - 0%	0/1 - 0%	0/0 - NaN%	0/0 - NaN%	0/1 - 0%	1/1 - 100%	0/1 - 0%	1/1 - 100%	0/1 - 0%	0/1 - 0%	1/1 - 100%
Full	MarBrackish.vs.Marine	1/1 - 100%	1/1 - 100%	0/1 - 0%	0/1 - 0%	0/1 - 0%	0/0 - NaN%	0/0 - NaN%	1/1 - 100%	1/1 - 100%	0/1 - 0%	0/1 - 0%	0/1 - 0%	1/1 - 100%	0/1 - 0%
Full	FwBrackish.vs.MarBrackish	1/1 - 100%	1/1 - 100%	0/1 - 0%	0/1 - 0%	0/1 - 0%	0/0 - NaN%	0/0 - NaN%	1/1 - 100%	1/1 - 100%	0/1 - 0%	0/1 - 0%	0/1 - 0%	1/1 - 100%	0/1 - 0%
Full	Freshwater.vs.Marine	1/1 - 100%	1/1 - 100%	0/1 - 0%	0/1 - 0%	0/1 - 0%	0/0 - NaN%	0/0 - NaN%	1/1 - 100%	1/1 - 100%	0/1 - 0%	1/1 - 100%	0/1 - 0%	1/1 - 100%	0/1 - 0%
Full	FwBrackish.vs.Marine	1/1 - 100%	1/1 - 100%	0/1 - 0%	0/1 - 0%	0/1 - 0%	0/0 - NaN%	0/0 - NaN%	1/1 - 100%	1/1 - 100%	0/1 - 0%	0/1 - 0%	0/1 - 0%	1/1 - 100%	0/1 - 0%
Full	Euryhaline.vs.MarBrackish	1/1 - 100%	1/1 - 100%	0/1 - 0%	0/1 - 0%	0/1 - 0%	0/0 - NaN%	0/0 - NaN%	1/1 - 100%	0/1 - 0%	0/1 - 0%	0/1 - 0%	0/1 - 0%	1/1 - 100%	0/1 - 0%
HtSp	All comparisons	54/82 - 65.9%	47/82 - 57.3%	19/82 - 23.2%	8/82 - 9.8%	11/82 - 13.4%	8/19 - 42.1%	11/19 - 57.9%	65/82 - 79.3%	51/82 - 62.2%	5/82 - 6.1%	36/82 - 43.9%	2/82 - 2.4%	72/82 - 87.8%	10/82 - 12.2%
HtSp	Euryhaline.vs.Freshwater	6/9 - 66.7%	6/9 - 66.7%	6/9 - 66.7%	4/9 - 44.4%	2/9 - 22.2%	4/6 - 66.7%	2/6 - 33.3%	8/9 - 88.9%	4/9 - 44.4%	0/9 - 0%	6/9 - 66.7%	0/9 - 0%	8/9 - 88.9%	1/9 - 11.1%
HtSp	Euryhaline.vs.Marine	4/8 - 50%	3/8 - 37.5%	4/8 - 50%	1/8 - 12.5%	3/8 - 37.5%	1/4 - 25%	3/4 - 75%	7/8 - 87.5%	4/8 - 50%	1/8 - 12.5%	4/8 - 50%	0/8 - 0%	8/8 - 100%	0/8 - 0%
HtSp	Euryhaline.vs.FwBrackish	3/7 - 42.9%	3/7 - 42.9%	3/7 - 42.9%	1/7 - 14.3%	2/7 - 28.6%	1/3 - 33.3%	2/3 - 66.7%	5/7 - 71.4%	5/7 - 71.4%	1/7 - 14.3%	1/7 - 14.3%	0/7 - 0%	6/7 - 85.7%	1/7 - 14.3%
HtSp	Freshwater.vs.MarBrackish	7/9 - 77.8%	6/9 - 66.7%	0/9 - 0%	0/9 - 0%	0/9 - 0%	0/0 - NaN%	0/0 - NaN%	7/9 - 77.8%	5/9 - 55.6%	0/9 - 0%	7/9 - 77.8%	1/9 - 11.1%	8/9 - 88.9%	1/9 - 11.1%
HtSp	MarBrackish.vs.Marine	4/7 - 57.1%	5/7 - 71.4%	0/7 - 0%	0/7 - 0%	0/7 - 0%	0/0 - NaN%	0/0 - NaN%	4/7 - 57.1%	4/7 - 57.1%	1/7 - 14.3%	2/7 - 28.6%	1/7 - 14.3%	6/7 - 85.7%	1/7 - 14.3%
HtSp	FwBrackish.vs.MarBrackish	4/7 - 57.1%	3/7 - 42.9%	1/7 - 14.3%	0/7 - 0%	1/7 - 14.3%	0/1 - 0%	1/1 - 100%	5/7 - 71.4%	3/7 - 42.9%	1/7 - 14.3%	1/7 - 14.3%	0/7 - 0%	6/7 - 85.7%	1/7 - 14.3%
HtSp	Freshwater.vs.FwBrackish	3/8 - 37.5%	5/8 - 62.5%	2/8 - 25%	0/8 - 0%	2/8 - 25%	0/2 - 0%	2/2 - 100%	5/8 - 62.5%	7/8 - 87.5%	0/8 - 0%	7/8 - 87.5%	0/8 - 0%	5/8 - 62.5%	3/8 - 37.5%
HtSp	Freshwater.vs.Marine	8/9 - 88.9%	5/9 - 55.6%	0/9 - 0%	0/9 - 0%	0/9 - 0%	0/0 - NaN%	0/0 - NaN%	8/9 - 88.9%	6/9 - 66.7%	0/9 - 0%	2/9 - 22.2%	0/9 - 0%	8/9 - 88.9%	1/9 - 11.1%
HtSp	FwBrackish.vs.Marine	8/9 - 88.9%	6/9 - 66.7%	1/9 - 11.1%	1/9 - 11.1%	0/9 - 0%	1/1 - 100%	0/1 - 0%	8/9 - 88.9%	7/9 - 77.8%	1/9 - 11.1%	2/9 - 22.2%	0/9 - 0%	9/9 - 100%	0/9 - 0%
HtSp	Euryhaline.vs.MarBrackish	7/9 - 77.8%	5/9 - 55.6%	2/9 - 22.2%	1/9 - 11.1%	1/9 - 11.1%	1/2 - 50%	1/2 - 50%	8/9 - 88.9%	6/9 - 66.7%	0/9 - 0%	4/9 - 44.4%	0/9 - 0%	8/9 - 88.9%	1/9 - 11.1%
Ctm.	All comparisons	176/287 - 61.3%	173/287 - 60.3%	64/287 - 22.3%	21/287 - 7.3%	43/287 - 15%	21/64 - 32.8%	43/64 - 67.2%	219/287 - 76.3%	170/287 - 59.2%	8/287 - 2.8%	173/287 - 60.3%	10/287 - 3.5%	237/287 - 82.6%	50/287 - 17.4%
Ctm.	Euryhaline.vs.Freshwater	17/31 - 54.8%	22/31 - 71%	20/31 - 64.5%	9/31 - 29%	11/31 - 35.5%	9/20 - 45%	11/20 - 55%	28/31 - 90.3%	18/31 - 58.1%	0/31 - 0%	22/31 - 71%	0/31 - 0%	28/31 - 90.3%	3/31 - 9.7%
Ctm.	Euryhaline.vs.Marine	13/30 - 43.3%	19/30 - 63.3%	19/30 - 63.3%	4/30 - 13.3%	15/30 - 50%	4/19 - 21.1%	15/19 - 78.9%	28/30 - 93.3%	10/30 - 33.3%	1/30 - 3.3%	19/30 - 63.3%	0/30 - 0%	29/30 - 96.7%	1/30 - 3.3%
Ctm.	Euryhaline.vs.FwBrackish	10/17 - 58.8%	11/17 - 64.7%	6/17 - 35.3%	1/17 - 5.9%	5/17 - 29.4%	1/6 - 16.7%	5/6 - 83.3%	15/17 - 88.2%	11/17 - 64.7%	1/17 - 5.9%	8/17 - 47.1%	0/17 - 0%	16/17 - 94.1%	1/17 - 5.9%
Ctm.	Freshwater.vs.MarBrackish	20/31 - 64.5%	23/31 - 74.2%	0/31 - 0%	0/31 - 0%	0/31 - 0%	0/0 - NaN%	0/0 - NaN%	20/31 - 64.5%	22/31 - 71%	0/31 - 0%	24/31 - 77.4%	1/31 - 3.2%	21/31 - 67.7%	10/31 - 32.3%
Ctm.	MarBrackish.vs.Marine	20/24 - 83.3%	16/24 - 66.7%	3/24 - 12.5%	3/24 - 12.5%	0/24 - 0%	3/3 - 100%	0/3 - 0%	20/24 - 83.3%	13/24 - 54.2%	1/24 - 4.2%	10/24 - 41.7%	2/24 - 8.3%	23/24 - 95.8%	1/24 - 4.2%
Ctm.	FwBrackish.vs.MarBrackish	17/22 - 77.3%	9/22 - 40.9%	0/22 - 0%	0/22 - 0%	0/22 - 0%	0/0 - NaN%	0/0 - NaN%	17/22 - 77.3%	14/22 - 63.6%	2/22 - 9.1%	11/22 - 50%	1/22 - 4.5%	20/22 - 90.9%	2/22 - 9.1%
Ctm.	Freshwater.vs.FwBrackish	5/30 - 16.7%	19/30 - 63.3%	6/30 - 20%	0/30 - 0%	6/30 - 20%	0/6 - 0%	6/6 - 100%	11/30 - 36.7%	23/30 - 76.7%	0/30 - 0%	26/30 - 86.7%	0/30 - 0%	11/30 - 36.7%	19/30 - 63.3%
Ctm.	Freshwater.vs.Marine	25/40 - 62.5%	24/40 - 60%	0/40 - 0%	0/40 - 0%	0/40 - 0%	0/0 - NaN%	0/0 - NaN%	25/40 - 62.5%	23/40 - 57.5%	1/40 - 2.5%	21/40 - 52.5%	4/40 - 10%	30/40 - 75%	10/40 - 25%
Ctm.	FwBrackish.vs.Marine	26/33 - 78.8%	23/33 - 69.7%	6/33 - 18.2%	2/33 - 6.1%	4/33 - 12.1%	2/6 - 33.3%	4/6 - 66.7%	30/33 - 90.9%	17/33 - 51.5%	2/33 - 6.1%	18/33 - 54.5%	0/33 - 0%	32/33 - 97%	1/33 - 3%
Ctm.	Euryhaline.vs.MarBrackish	23/29 - 79.3%	7/29 - 24.1%	4/29 - 13.8%	2/29 - 6.9%	2/29 - 6.9%	2/4 - 50%	2/4 - 50%	25/29 - 86.2%	19/29 - 65.5%	0/29 - 0%	14/29 - 48.3%	2/29 - 6.9%	27/29 - 93.1%	2/29 - 6.9%

## Sheet: FB 11k
scale	habitat comparison	Phy. Trophic level	Obs. Trophic level	Migration	Migration w/Trophic	Migration strong	% Mig. w/Troph	% Mig. w/strong	Troph & Mig. cumulative	Depéret's Rule	DR only	Eco. limits reduced	E.L. only	4 mech. cumulative	Other explanations
-	-	A	A'	Bi	Bii	Biii	Bii'	Biii'	A+Biii	C	C'	D	D'	A+B+C+D	E
Fam.	All comparisons	91/148 - 61.5%	84/148 - 56.8%	30/148 - 20.3%	20/148 - 13.5%	10/148 - 6.8%	20/30 - 66.7%	10/30 - 33.3%	101/148 - 68.2%	98/148 - 66.2%	10/148 - 6.8%	102/148 - 68.9%	10/148 - 6.8%	121/148 - 81.8%	27/148 - 18.2%
Fam.	Euryhaline.vs.Freshwater	10/16 - 62.5%	9/16 - 56.2%	6/16 - 37.5%	3/16 - 18.8%	3/16 - 18.8%	3/6 - 50%	3/6 - 50%	13/16 - 81.2%	12/16 - 75%	0/16 - 0%	10/16 - 62.5%	0/16 - 0%	13/16 - 81.2%	3/16 - 18.8%
Fam.	Euryhaline.vs.Marine	14/17 - 82.4%	11/17 - 64.7%	6/17 - 35.3%	5/17 - 29.4%	1/17 - 5.9%	5/6 - 83.3%	1/6 - 16.7%	15/17 - 88.2%	6/17 - 35.3%	0/17 - 0%	13/17 - 76.5%	1/17 - 5.9%	16/17 - 94.1%	1/17 - 5.9%
Fam.	Euryhaline.vs.FwBrackish	3/9 - 33.3%	3/9 - 33.3%	3/9 - 33.3%	1/9 - 11.1%	2/9 - 22.2%	1/3 - 33.3%	2/3 - 66.7%	5/9 - 55.6%	7/9 - 77.8%	2/9 - 22.2%	3/9 - 33.3%	2/9 - 22.2%	9/9 - 100%	0/9 - 0%
Fam.	Freshwater.vs.MarBrackish	3/7 - 42.9%	2/7 - 28.6%	0/7 - 0%	0/7 - 0%	0/7 - 0%	0/0 - NaN%	0/0 - NaN%	3/7 - 42.9%	7/7 - 100%	2/7 - 28.6%	3/7 - 42.9%	0/7 - 0%	5/7 - 71.4%	2/7 - 28.6%
Fam.	MarBrackish.vs.Marine	24/40 - 60%	26/40 - 65%	1/40 - 2.5%	1/40 - 2.5%	0/40 - 0%	1/1 - 100%	0/1 - 0%	24/40 - 60%	23/40 - 57.5%	0/40 - 0%	28/40 - 70%	5/40 - 12.5%	29/40 - 72.5%	11/40 - 27.5%
Fam.	FwBrackish.vs.MarBrackish	1/1 - 100%	0/1 - 0%	0/1 - 0%	0/1 - 0%	0/1 - 0%	0/0 - NaN%	0/0 - NaN%	1/1 - 100%	1/1 - 100%	0/1 - 0%	1/1 - 100%	0/1 - 0%	1/1 - 100%	0/1 - 0%
Fam.	Freshwater.vs.FwBrackish	12/24 - 50%	11/24 - 45.8%	8/24 - 33.3%	5/24 - 20.8%	3/24 - 12.5%	5/8 - 62.5%	3/8 - 37.5%	15/24 - 62.5%	19/24 - 79.2%	1/24 - 4.2%	22/24 - 91.7%	1/24 - 4.2%	17/24 - 70.8%	7/24 - 29.2%
Fam.	Freshwater.vs.Marine	3/6 - 50%	4/6 - 66.7%	0/6 - 0%	0/6 - 0%	0/6 - 0%	0/0 - NaN%	0/0 - NaN%	3/6 - 50%	6/6 - 100%	2/6 - 33.3%	3/6 - 50%	0/6 - 0%	5/6 - 83.3%	1/6 - 16.7%
Fam.	FwBrackish.vs.Marine	3/3 - 100%	2/3 - 66.7%	0/3 - 0%	0/3 - 0%	0/3 - 0%	0/0 - NaN%	0/0 - NaN%	3/3 - 100%	3/3 - 100%	0/3 - 0%	3/3 - 100%	0/3 - 0%	3/3 - 100%	0/3 - 0%
Fam.	Euryhaline.vs.MarBrackish	18/25 - 72%	16/25 - 64%	6/25 - 24%	5/25 - 20%	1/25 - 4%	5/6 - 83.3%	1/6 - 16.7%	19/25 - 76%	14/25 - 56%	3/25 - 12%	16/25 - 64%	1/25 - 4%	23/25 - 92%	2/25 - 8%
Ord.	All comparisons	72/124 - 58.1%	61/124 - 49.2%	24/124 - 19.4%	19/124 - 15.3%	5/124 - 4%	19/24 - 79.2%	5/24 - 20.8%	77/124 - 62.1%	71/124 - 57.3%	9/124 - 7.3%	68/124 - 54.8%	10/124 - 8.1%	96/124 - 77.4%	28/124 - 22.6%
Ord.	Euryhaline.vs.Freshwater	7/14 - 50%	6/14 - 42.9%	5/14 - 35.7%	3/14 - 21.4%	2/14 - 14.3%	3/5 - 60%	2/5 - 40%	9/14 - 64.3%	8/14 - 57.1%	0/14 - 0%	10/14 - 71.4%	2/14 - 14.3%	11/14 - 78.6%	3/14 - 21.4%
Ord.	Euryhaline.vs.Marine	10/14 - 71.4%	6/14 - 42.9%	7/14 - 50%	5/14 - 35.7%	2/14 - 14.3%	5/7 - 71.4%	2/7 - 28.6%	12/14 - 85.7%	5/14 - 35.7%	0/14 - 0%	10/14 - 71.4%	0/14 - 0%	12/14 - 85.7%	2/14 - 14.3%
Ord.	Euryhaline.vs.FwBrackish	4/11 - 36.4%	5/11 - 45.5%	4/11 - 36.4%	3/11 - 27.3%	1/11 - 9.1%	3/4 - 75%	1/4 - 25%	5/11 - 45.5%	5/11 - 45.5%	2/11 - 18.2%	3/11 - 27.3%	3/11 - 27.3%	10/11 - 90.9%	1/11 - 9.1%
Ord.	Freshwater.vs.MarBrackish	6/11 - 54.5%	6/11 - 54.5%	0/11 - 0%	0/11 - 0%	0/11 - 0%	0/0 - NaN%	0/0 - NaN%	6/11 - 54.5%	7/11 - 63.6%	1/11 - 9.1%	6/11 - 54.5%	2/11 - 18.2%	9/11 - 81.8%	2/11 - 18.2%
Ord.	MarBrackish.vs.Marine	10/20 - 50%	10/20 - 50%	1/20 - 5%	1/20 - 5%	0/20 - 0%	1/1 - 100%	0/1 - 0%	10/20 - 50%	12/20 - 60%	2/20 - 10%	11/20 - 55%	1/20 - 5%	13/20 - 65%	7/20 - 35%
Ord.	FwBrackish.vs.MarBrackish	5/8 - 62.5%	4/8 - 50%	0/8 - 0%	0/8 - 0%	0/8 - 0%	0/0 - NaN%	0/0 - NaN%	5/8 - 62.5%	4/8 - 50%	1/8 - 12.5%	2/8 - 25%	0/8 - 0%	6/8 - 75%	2/8 - 25%
Ord.	Freshwater.vs.FwBrackish	7/16 - 43.8%	8/16 - 50%	2/16 - 12.5%	2/16 - 12.5%	0/16 - 0%	2/2 - 100%	0/2 - 0%	7/16 - 43.8%	13/16 - 81.2%	1/16 - 6.2%	13/16 - 81.2%	1/16 - 6.2%	9/16 - 56.2%	7/16 - 43.8%
Ord.	Freshwater.vs.Marine	6/10 - 60%	6/10 - 60%	0/10 - 0%	0/10 - 0%	0/10 - 0%	0/0 - NaN%	0/0 - NaN%	6/10 - 60%	7/10 - 70%	2/10 - 20%	3/10 - 30%	0/10 - 0%	8/10 - 80%	2/10 - 20%
Ord.	FwBrackish.vs.Marine	5/6 - 83.3%	3/6 - 50%	0/6 - 0%	0/6 - 0%	0/6 - 0%	0/0 - NaN%	0/0 - NaN%	5/6 - 83.3%	4/6 - 66.7%	0/6 - 0%	1/6 - 16.7%	0/6 - 0%	5/6 - 83.3%	1/6 - 16.7%
Ord.	Euryhaline.vs.MarBrackish	12/14 - 85.7%	7/14 - 50%	5/14 - 35.7%	5/14 - 35.7%	0/14 - 0%	5/5 - 100%	0/5 - 0%	12/14 - 85.7%	6/14 - 42.9%	0/14 - 0%	9/14 - 64.3%	1/14 - 7.1%	13/14 - 92.9%	1/14 - 7.1%
Tax3	All comparisons	46/90 - 51.1%	61/90 - 67.8%	26/90 - 28.9%	14/90 - 15.6%	12/90 - 13.3%	14/26 - 53.8%	12/26 - 46.2%	58/90 - 64.4%	55/90 - 61.1%	8/90 - 8.9%	51/90 - 56.7%	5/90 - 5.6%	71/90 - 78.9%	19/90 - 21.1%
Tax3	Euryhaline.vs.Freshwater	6/12 - 50%	8/12 - 66.7%	8/12 - 66.7%	4/12 - 33.3%	4/12 - 33.3%	4/8 - 50%	4/8 - 50%	10/12 - 83.3%	7/12 - 58.3%	0/12 - 0%	9/12 - 75%	1/12 - 8.3%	11/12 - 91.7%	1/12 - 8.3%
Tax3	Euryhaline.vs.Marine	7/11 - 63.6%	7/11 - 63.6%	6/11 - 54.5%	3/11 - 27.3%	3/11 - 27.3%	3/6 - 50%	3/6 - 50%	10/11 - 90.9%	5/11 - 45.5%	0/11 - 0%	7/11 - 63.6%	0/11 - 0%	10/11 - 90.9%	1/11 - 9.1%
Tax3	Euryhaline.vs.FwBrackish	2/10 - 20%	6/10 - 60%	5/10 - 50%	1/10 - 10%	4/10 - 40%	1/5 - 20%	4/5 - 80%	6/10 - 60%	7/10 - 70%	2/10 - 20%	4/10 - 40%	2/10 - 20%	10/10 - 100%	0/10 - 0%
Tax3	Freshwater.vs.MarBrackish	7/11 - 63.6%	8/11 - 72.7%	0/11 - 0%	0/11 - 0%	0/11 - 0%	0/0 - NaN%	0/0 - NaN%	7/11 - 63.6%	7/11 - 63.6%	0/11 - 0%	7/11 - 63.6%	1/11 - 9.1%	8/11 - 72.7%	3/11 - 27.3%
Tax3	MarBrackish.vs.Marine	5/8 - 62.5%	6/8 - 75%	0/8 - 0%	0/8 - 0%	0/8 - 0%	0/0 - NaN%	0/0 - NaN%	5/8 - 62.5%	4/8 - 50%	1/8 - 12.5%	3/8 - 37.5%	0/8 - 0%	6/8 - 75%	2/8 - 25%
Tax3	FwBrackish.vs.MarBrackish	1/7 - 14.3%	4/7 - 57.1%	0/7 - 0%	0/7 - 0%	0/7 - 0%	0/0 - NaN%	0/0 - NaN%	1/7 - 14.3%	6/7 - 85.7%	2/7 - 28.6%	3/7 - 42.9%	0/7 - 0%	3/7 - 42.9%	4/7 - 57.1%
Tax3	Freshwater.vs.FwBrackish	5/8 - 62.5%	5/8 - 62.5%	2/8 - 25%	2/8 - 25%	0/8 - 0%	2/2 - 100%	0/2 - 0%	5/8 - 62.5%	5/8 - 62.5%	0/8 - 0%	8/8 - 100%	0/8 - 0%	5/8 - 62.5%	3/8 - 37.5%
Tax3	Freshwater.vs.Marine	6/9 - 66.7%	7/9 - 77.8%	0/9 - 0%	0/9 - 0%	0/9 - 0%	0/0 - NaN%	0/0 - NaN%	6/9 - 66.7%	7/9 - 77.8%	1/9 - 11.1%	2/9 - 22.2%	0/9 - 0%	7/9 - 77.8%	2/9 - 22.2%
Tax3	FwBrackish.vs.Marine	2/7 - 28.6%	6/7 - 85.7%	1/7 - 14.3%	1/7 - 14.3%	0/7 - 0%	1/1 - 100%	0/1 - 0%	2/7 - 28.6%	4/7 - 57.1%	2/7 - 28.6%	2/7 - 28.6%	0/7 - 0%	4/7 - 57.1%	3/7 - 42.9%
Tax3	Euryhaline.vs.MarBrackish	5/7 - 71.4%	4/7 - 57.1%	4/7 - 57.1%	3/7 - 42.9%	1/7 - 14.3%	3/4 - 75%	1/4 - 25%	6/7 - 85.7%	3/7 - 42.9%	0/7 - 0%	6/7 - 85.7%	1/7 - 14.3%	7/7 - 100%	0/7 - 0%
Tax4	All comparisons	34/67 - 50.7%	37/67 - 55.2%	21/67 - 31.3%	10/67 - 14.9%	11/67 - 16.4%	10/21 - 47.6%	11/21 - 52.4%	45/67 - 67.2%	42/67 - 62.7%	4/67 - 6%	39/67 - 58.2%	3/67 - 4.5%	52/67 - 77.6%	15/67 - 22.4%
Tax4	Euryhaline.vs.Freshwater	5/9 - 55.6%	7/9 - 77.8%	7/9 - 77.8%	4/9 - 44.4%	3/9 - 33.3%	4/7 - 57.1%	3/7 - 42.9%	8/9 - 88.9%	4/9 - 44.4%	0/9 - 0%	7/9 - 77.8%	1/9 - 11.1%	9/9 - 100%	0/9 - 0%
Tax4	Euryhaline.vs.Marine	5/7 - 71.4%	4/7 - 57.1%	4/7 - 57.1%	2/7 - 28.6%	2/7 - 28.6%	2/4 - 50%	2/4 - 50%	7/7 - 100%	4/7 - 57.1%	0/7 - 0%	5/7 - 71.4%	0/7 - 0%	7/7 - 100%	0/7 - 0%
Tax4	Euryhaline.vs.FwBrackish	1/7 - 14.3%	3/7 - 42.9%	4/7 - 57.1%	0/7 - 0%	4/7 - 57.1%	0/4 - 0%	4/4 - 100%	5/7 - 71.4%	5/7 - 71.4%	1/7 - 14.3%	3/7 - 42.9%	1/7 - 14.3%	7/7 - 100%	0/7 - 0%
Tax4	Freshwater.vs.MarBrackish	5/8 - 62.5%	6/8 - 75%	0/8 - 0%	0/8 - 0%	0/8 - 0%	0/0 - NaN%	0/0 - NaN%	5/8 - 62.5%	4/8 - 50%	0/8 - 0%	5/8 - 62.5%	1/8 - 12.5%	6/8 - 75%	2/8 - 25%
Tax4	MarBrackish.vs.Marine	4/6 - 66.7%	4/6 - 66.7%	0/6 - 0%	0/6 - 0%	0/6 - 0%	0/0 - NaN%	0/0 - NaN%	4/6 - 66.7%	5/6 - 83.3%	1/6 - 16.7%	3/6 - 50%	0/6 - 0%	5/6 - 83.3%	1/6 - 16.7%
Tax4	FwBrackish.vs.MarBrackish	1/6 - 16.7%	2/6 - 33.3%	0/6 - 0%	0/6 - 0%	0/6 - 0%	0/0 - NaN%	0/0 - NaN%	1/6 - 16.7%	5/6 - 83.3%	1/6 - 16.7%	3/6 - 50%	0/6 - 0%	2/6 - 33.3%	4/6 - 66.7%
Tax4	Freshwater.vs.FwBrackish	3/7 - 42.9%	5/7 - 71.4%	2/7 - 28.6%	2/7 - 28.6%	0/7 - 0%	2/2 - 100%	0/2 - 0%	3/7 - 42.9%	5/7 - 71.4%	0/7 - 0%	7/7 - 100%	0/7 - 0%	3/7 - 42.9%	4/7 - 57.1%
Tax4	Freshwater.vs.Marine	4/6 - 66.7%	2/6 - 33.3%	0/6 - 0%	0/6 - 0%	0/6 - 0%	0/0 - NaN%	0/0 - NaN%	4/6 - 66.7%	4/6 - 66.7%	0/6 - 0%	1/6 - 16.7%	0/6 - 0%	4/6 - 66.7%	2/6 - 33.3%
Tax4	FwBrackish.vs.Marine	3/6 - 50%	3/6 - 50%	0/6 - 0%	0/6 - 0%	0/6 - 0%	0/0 - NaN%	0/0 - NaN%	3/6 - 50%	4/6 - 66.7%	1/6 - 16.7%	1/6 - 16.7%	0/6 - 0%	4/6 - 66.7%	2/6 - 33.3%
Tax4	Euryhaline.vs.MarBrackish	3/5 - 60%	1/5 - 20%	4/5 - 80%	2/5 - 40%	2/5 - 40%	2/4 - 50%	2/4 - 50%	5/5 - 100%	2/5 - 40%	0/5 - 0%	4/5 - 80%	0/5 - 0%	5/5 - 100%	0/5 - 0%
Tax5	All comparisons	20/38 - 52.6%	28/38 - 73.7%	13/38 - 34.2%	6/38 - 15.8%	7/38 - 18.4%	6/13 - 46.2%	7/13 - 53.8%	27/38 - 71.1%	28/38 - 73.7%	2/38 - 5.3%	25/38 - 65.8%	3/38 - 7.9%	32/38 - 84.2%	6/38 - 15.8%
Tax5	Euryhaline.vs.Freshwater	2/5 - 40%	5/5 - 100%	4/5 - 80%	2/5 - 40%	2/5 - 40%	2/4 - 50%	2/4 - 50%	4/5 - 80%	3/5 - 60%	0/5 - 0%	5/5 - 100%	1/5 - 20%	5/5 - 100%	0/5 - 0%
Tax5	Euryhaline.vs.Marine	2/4 - 50%	1/4 - 25%	3/4 - 75%	1/4 - 25%	2/4 - 50%	1/3 - 33.3%	2/3 - 66.7%	4/4 - 100%	3/4 - 75%	0/4 - 0%	3/4 - 75%	0/4 - 0%	4/4 - 100%	0/4 - 0%
Tax5	Euryhaline.vs.FwBrackish	1/4 - 25%	3/4 - 75%	3/4 - 75%	1/4 - 25%	2/4 - 50%	1/3 - 33.3%	2/3 - 66.7%	3/4 - 75%	3/4 - 75%	0/4 - 0%	3/4 - 75%	1/4 - 25%	4/4 - 100%	0/4 - 0%
Tax5	Freshwater.vs.MarBrackish	2/5 - 40%	5/5 - 100%	0/5 - 0%	0/5 - 0%	0/5 - 0%	0/0 - NaN%	0/0 - NaN%	2/5 - 40%	4/5 - 80%	0/5 - 0%	4/5 - 80%	1/5 - 20%	3/5 - 60%	2/5 - 40%
Tax5	MarBrackish.vs.Marine	3/3 - 100%	3/3 - 100%	0/3 - 0%	0/3 - 0%	0/3 - 0%	0/0 - NaN%	0/0 - NaN%	3/3 - 100%	2/3 - 66.7%	0/3 - 0%	2/3 - 66.7%	0/3 - 0%	3/3 - 100%	0/3 - 0%
Tax5	FwBrackish.vs.MarBrackish	2/4 - 50%	3/4 - 75%	0/4 - 0%	0/4 - 0%	0/4 - 0%	0/0 - NaN%	0/0 - NaN%	2/4 - 50%	3/4 - 75%	1/4 - 25%	1/4 - 25%	0/4 - 0%	3/4 - 75%	1/4 - 25%
Tax5	Freshwater.vs.FwBrackish	2/4 - 50%	3/4 - 75%	1/4 - 25%	1/4 - 25%	0/4 - 0%	1/1 - 100%	0/1 - 0%	2/4 - 50%	3/4 - 75%	0/4 - 0%	4/4 - 100%	0/4 - 0%	2/4 - 50%	2/4 - 50%
Tax5	Freshwater.vs.Marine	2/3 - 66.7%	2/3 - 66.7%	0/3 - 0%	0/3 - 0%	0/3 - 0%	0/0 - NaN%	0/0 - NaN%	2/3 - 66.7%	3/3 - 100%	0/3 - 0%	1/3 - 33.3%	0/3 - 0%	2/3 - 66.7%	1/3 - 33.3%
Tax5	FwBrackish.vs.Marine	2/3 - 66.7%	1/3 - 33.3%	0/3 - 0%	0/3 - 0%	0/3 - 0%	0/0 - NaN%	0/0 - NaN%	2/3 - 66.7%	2/3 - 66.7%	1/3 - 33.3%	0/3 - 0%	0/3 - 0%	3/3 - 100%	0/3 - 0%
Tax5	Euryhaline.vs.MarBrackish	2/3 - 66.7%	2/3 - 66.7%	2/3 - 66.7%	1/3 - 33.3%	1/3 - 33.3%	1/2 - 50%	1/2 - 50%	3/3 - 100%	2/3 - 66.7%	0/3 - 0%	2/3 - 66.7%	0/3 - 0%	3/3 - 100%	0/3 - 0%
Tax6	All comparisons	14/23 - 60.9%	21/23 - 91.3%	10/23 - 43.5%	6/23 - 26.1%	4/23 - 17.4%	6/10 - 60%	4/10 - 40%	18/23 - 78.3%	17/23 - 73.9%	1/23 - 4.3%	17/23 - 73.9%	0/23 - 0%	19/23 - 82.6%	4/23 - 17.4%
Tax6	Euryhaline.vs.Freshwater	2/3 - 66.7%	3/3 - 100%	3/3 - 100%	2/3 - 66.7%	1/3 - 33.3%	2/3 - 66.7%	1/3 - 33.3%	3/3 - 100%	3/3 - 100%	0/3 - 0%	3/3 - 100%	0/3 - 0%	3/3 - 100%	0/3 - 0%
Tax6	Euryhaline.vs.Marine	1/2 - 50%	1/2 - 50%	2/2 - 100%	1/2 - 50%	1/2 - 50%	1/2 - 50%	1/2 - 50%	2/2 - 100%	0/2 - 0%	0/2 - 0%	2/2 - 100%	0/2 - 0%	2/2 - 100%	0/2 - 0%
Tax6	Euryhaline.vs.FwBrackish	2/3 - 66.7%	2/3 - 66.7%	3/3 - 100%	2/3 - 66.7%	1/3 - 33.3%	2/3 - 66.7%	1/3 - 33.3%	3/3 - 100%	3/3 - 100%	0/3 - 0%	1/3 - 33.3%	0/3 - 0%	3/3 - 100%	0/3 - 0%
Tax6	Freshwater.vs.MarBrackish	2/3 - 66.7%	3/3 - 100%	0/3 - 0%	0/3 - 0%	0/3 - 0%	0/0 - NaN%	0/0 - NaN%	2/3 - 66.7%	3/3 - 100%	0/3 - 0%	3/3 - 100%	0/3 - 0%	2/3 - 66.7%	1/3 - 33.3%
Tax6	MarBrackish.vs.Marine	2/2 - 100%	2/2 - 100%	0/2 - 0%	0/2 - 0%	0/2 - 0%	0/0 - NaN%	0/0 - NaN%	2/2 - 100%	1/2 - 50%	0/2 - 0%	2/2 - 100%	0/2 - 0%	2/2 - 100%	0/2 - 0%
Tax6	FwBrackish.vs.MarBrackish	1/2 - 50%	2/2 - 100%	0/2 - 0%	0/2 - 0%	0/2 - 0%	0/0 - NaN%	0/0 - NaN%	1/2 - 50%	2/2 - 100%	0/2 - 0%	1/2 - 50%	0/2 - 0%	1/2 - 50%	1/2 - 50%
Tax6	Freshwater.vs.FwBrackish	1/2 - 50%	2/2 - 100%	1/2 - 50%	1/2 - 50%	0/2 - 0%	1/1 - 100%	0/1 - 0%	1/2 - 50%	1/2 - 50%	0/2 - 0%	2/2 - 100%	0/2 - 0%	1/2 - 50%	1/2 - 50%
Tax6	Freshwater.vs.Marine	2/3 - 66.7%	3/3 - 100%	0/3 - 0%	0/3 - 0%	0/3 - 0%	0/0 - NaN%	0/0 - NaN%	2/3 - 66.7%	3/3 - 100%	0/3 - 0%	2/3 - 66.7%	0/3 - 0%	2/3 - 66.7%	1/3 - 33.3%
Tax6	FwBrackish.vs.Marine	1/3 - 33.3%	3/3 - 100%	1/3 - 33.3%	0/3 - 0%	1/3 - 33.3%	0/1 - 0%	1/1 - 100%	2/3 - 66.7%	1/3 - 33.3%	1/3 - 33.3%	1/3 - 33.3%	0/3 - 0%	3/3 - 100%	0/3 - 0%
Full	All comparisons	3/9 - 33.3%	8/9 - 88.9%	3/9 - 33.3%	0/9 - 0%	3/9 - 33.3%	0/3 - 0%	3/3 - 100%	6/9 - 66.7%	8/9 - 88.9%	0/9 - 0%	5/9 - 55.6%	0/9 - 0%	6/9 - 66.7%	3/9 - 33.3%
Full	Euryhaline.vs.Freshwater	0/1 - 0%	1/1 - 100%	1/1 - 100%	0/1 - 0%	1/1 - 100%	0/1 - 0%	1/1 - 100%	1/1 - 100%	1/1 - 100%	0/1 - 0%	1/1 - 100%	0/1 - 0%	1/1 - 100%	0/1 - 0%
Full	Euryhaline.vs.Marine	0/1 - 0%	0/1 - 0%	1/1 - 100%	0/1 - 0%	1/1 - 100%	0/1 - 0%	1/1 - 100%	1/1 - 100%	1/1 - 100%	0/1 - 0%	1/1 - 100%	0/1 - 0%	1/1 - 100%	0/1 - 0%
Full	Euryhaline.vs.FwBrackish	0/1 - 0%	1/1 - 100%	1/1 - 100%	0/1 - 0%	1/1 - 100%	0/1 - 0%	1/1 - 100%	1/1 - 100%	1/1 - 100%	0/1 - 0%	0/1 - 0%	0/1 - 0%	1/1 - 100%	0/1 - 0%
Full	Freshwater.vs.MarBrackish	0/1 - 0%	1/1 - 100%	0/1 - 0%	0/1 - 0%	0/1 - 0%	0/0 - NaN%	0/0 - NaN%	0/1 - 0%	1/1 - 100%	0/1 - 0%	1/1 - 100%	0/1 - 0%	0/1 - 0%	1/1 - 100%
Full	MarBrackish.vs.Marine	0/1 - 0%	1/1 - 100%	0/1 - 0%	0/1 - 0%	0/1 - 0%	0/0 - NaN%	0/0 - NaN%	0/1 - 0%	1/1 - 100%	0/1 - 0%	1/1 - 100%	0/1 - 0%	0/1 - 0%	1/1 - 100%
Full	FwBrackish.vs.MarBrackish	1/1 - 100%	1/1 - 100%	0/1 - 0%	0/1 - 0%	0/1 - 0%	0/0 - NaN%	0/0 - NaN%	1/1 - 100%	1/1 - 100%	0/1 - 0%	0/1 - 0%	0/1 - 0%	1/1 - 100%	0/1 - 0%
Full	Freshwater.vs.Marine	0/1 - 0%	1/1 - 100%	0/1 - 0%	0/1 - 0%	0/1 - 0%	0/0 - NaN%	0/0 - NaN%	0/1 - 0%	1/1 - 100%	0/1 - 0%	1/1 - 100%	0/1 - 0%	0/1 - 0%	1/1 - 100%
Full	FwBrackish.vs.Marine	1/1 - 100%	1/1 - 100%	0/1 - 0%	0/1 - 0%	0/1 - 0%	0/0 - NaN%	0/0 - NaN%	1/1 - 100%	1/1 - 100%	0/1 - 0%	0/1 - 0%	0/1 - 0%	1/1 - 100%	0/1 - 0%
Full	Euryhaline.vs.MarBrackish	1/1 - 100%	1/1 - 100%	0/1 - 0%	0/1 - 0%	0/1 - 0%	0/0 - NaN%	0/0 - NaN%	1/1 - 100%	0/1 - 0%	0/1 - 0%	0/1 - 0%	0/1 - 0%	1/1 - 100%	0/1 - 0%
HtSp	All comparisons	65/87 - 74.7%	52/87 - 59.8%	17/87 - 19.5%	12/87 - 13.8%	5/87 - 5.7%	12/17 - 70.6%	5/17 - 29.4%	70/87 - 80.5%	54/87 - 62.1%	1/87 - 1.1%	46/87 - 52.9%	2/87 - 2.3%	73/87 - 83.9%	14/87 - 16.1%
HtSp	Euryhaline.vs.Freshwater	7/10 - 70%	6/10 - 60%	5/10 - 50%	4/10 - 40%	1/10 - 10%	4/5 - 80%	1/5 - 20%	8/10 - 80%	6/10 - 60%	0/10 - 0%	8/10 - 80%	0/10 - 0%	8/10 - 80%	2/10 - 20%
HtSp	Euryhaline.vs.Marine	7/8 - 87.5%	4/8 - 50%	3/8 - 37.5%	2/8 - 25%	1/8 - 12.5%	2/3 - 66.7%	1/3 - 33.3%	8/8 - 100%	4/8 - 50%	0/8 - 0%	4/8 - 50%	0/8 - 0%	8/8 - 100%	0/8 - 0%
HtSp	Euryhaline.vs.FwBrackish	3/7 - 42.9%	5/7 - 71.4%	3/7 - 42.9%	0/7 - 0%	3/7 - 42.9%	0/3 - 0%	3/3 - 100%	6/7 - 85.7%	4/7 - 57.1%	0/7 - 0%	1/7 - 14.3%	0/7 - 0%	6/7 - 85.7%	1/7 - 14.3%
HtSp	Freshwater.vs.MarBrackish	8/10 - 80%	7/10 - 70%	0/10 - 0%	0/10 - 0%	0/10 - 0%	0/0 - NaN%	0/0 - NaN%	8/10 - 80%	6/10 - 60%	0/10 - 0%	7/10 - 70%	1/10 - 10%	9/10 - 90%	1/10 - 10%
HtSp	MarBrackish.vs.Marine	5/8 - 62.5%	6/8 - 75%	1/8 - 12.5%	1/8 - 12.5%	0/8 - 0%	1/1 - 100%	0/1 - 0%	5/8 - 62.5%	4/8 - 50%	0/8 - 0%	4/8 - 50%	0/8 - 0%	5/8 - 62.5%	3/8 - 37.5%
HtSp	FwBrackish.vs.MarBrackish	7/9 - 77.8%	4/9 - 44.4%	0/9 - 0%	0/9 - 0%	0/9 - 0%	0/0 - NaN%	0/0 - NaN%	7/9 - 77.8%	4/9 - 44.4%	0/9 - 0%	3/9 - 33.3%	0/9 - 0%	7/9 - 77.8%	2/9 - 22.2%
HtSp	Freshwater.vs.FwBrackish	6/10 - 60%	6/10 - 60%	3/10 - 30%	3/10 - 30%	0/10 - 0%	3/3 - 100%	0/3 - 0%	6/10 - 60%	7/10 - 70%	0/10 - 0%	10/10 - 100%	1/10 - 10%	7/10 - 70%	3/10 - 30%
HtSp	Freshwater.vs.Marine	8/10 - 80%	5/10 - 50%	0/10 - 0%	0/10 - 0%	0/10 - 0%	0/0 - NaN%	0/0 - NaN%	8/10 - 80%	7/10 - 70%	1/10 - 10%	3/10 - 30%	0/10 - 0%	9/10 - 90%	1/10 - 10%
HtSp	FwBrackish.vs.Marine	8/9 - 88.9%	7/9 - 77.8%	1/9 - 11.1%	1/9 - 11.1%	0/9 - 0%	1/1 - 100%	0/1 - 0%	8/9 - 88.9%	7/9 - 77.8%	0/9 - 0%	3/9 - 33.3%	0/9 - 0%	8/9 - 88.9%	1/9 - 11.1%
HtSp	Euryhaline.vs.MarBrackish	6/6 - 100%	2/6 - 33.3%	1/6 - 16.7%	1/6 - 16.7%	0/6 - 0%	1/1 - 100%	0/1 - 0%	6/6 - 100%	5/6 - 83.3%	0/6 - 0%	3/6 - 50%	0/6 - 0%	6/6 - 100%	0/6 - 0%
Ctm.	All comparisons	179/298 - 60.1%	190/298 - 63.8%	64/298 - 21.5%	36/298 - 12.1%	28/298 - 9.4%	36/64 - 56.2%	28/64 - 43.8%	207/298 - 69.5%	180/298 - 60.4%	4/298 - 1.3%	195/298 - 65.4%	20/298 - 6.7%	231/298 - 77.5%	67/298 - 22.5%
Ctm.	Euryhaline.vs.Freshwater	16/34 - 47.1%	22/34 - 64.7%	19/34 - 55.9%	9/34 - 26.5%	10/34 - 29.4%	9/19 - 47.4%	10/19 - 52.6%	26/34 - 76.5%	24/34 - 70.6%	0/34 - 0%	27/34 - 79.4%	1/34 - 2.9%	27/34 - 79.4%	7/34 - 20.6%
Ctm.	Euryhaline.vs.Marine	22/30 - 73.3%	20/30 - 66.7%	16/30 - 53.3%	10/30 - 33.3%	6/30 - 20%	10/16 - 62.5%	6/16 - 37.5%	28/30 - 93.3%	12/30 - 40%	0/30 - 0%	18/30 - 60%	2/30 - 6.7%	30/30 - 100%	0/30 - 0%
Ctm.	Euryhaline.vs.FwBrackish	6/21 - 28.6%	14/21 - 66.7%	7/21 - 33.3%	1/21 - 4.8%	6/21 - 28.6%	1/7 - 14.3%	6/7 - 85.7%	12/21 - 57.1%	9/21 - 42.9%	0/21 - 0%	10/21 - 47.6%	6/21 - 28.6%	18/21 - 85.7%	3/21 - 14.3%
Ctm.	Freshwater.vs.MarBrackish	15/33 - 45.5%	25/33 - 75.8%	0/33 - 0%	0/33 - 0%	0/33 - 0%	0/0 - NaN%	0/0 - NaN%	15/33 - 45.5%	25/33 - 75.8%	0/33 - 0%	26/33 - 78.8%	1/33 - 3%	16/33 - 48.5%	17/33 - 51.5%
Ctm.	MarBrackish.vs.Marine	25/30 - 83.3%	20/30 - 66.7%	3/30 - 10%	3/30 - 10%	0/30 - 0%	3/3 - 100%	0/3 - 0%	25/30 - 83.3%	16/30 - 53.3%	0/30 - 0%	16/30 - 53.3%	2/30 - 6.7%	27/30 - 90%	3/30 - 10%
Ctm.	FwBrackish.vs.MarBrackish	18/27 - 66.7%	15/27 - 55.6%	0/27 - 0%	0/27 - 0%	0/27 - 0%	0/0 - NaN%	0/0 - NaN%	18/27 - 66.7%	17/27 - 63%	0/27 - 0%	14/27 - 51.9%	0/27 - 0%	18/27 - 66.7%	9/27 - 33.3%
Ctm.	Freshwater.vs.FwBrackish	17/34 - 50%	18/34 - 52.9%	8/34 - 23.5%	8/34 - 23.5%	0/34 - 0%	8/8 - 100%	0/8 - 0%	17/34 - 50%	26/34 - 76.5%	1/34 - 2.9%	32/34 - 94.1%	3/34 - 8.8%	21/34 - 61.8%	13/34 - 38.2%
Ctm.	Freshwater.vs.Marine	22/39 - 56.4%	27/39 - 69.2%	0/39 - 0%	0/39 - 0%	0/39 - 0%	0/0 - NaN%	0/0 - NaN%	22/39 - 56.4%	25/39 - 64.1%	1/39 - 2.6%	21/39 - 53.8%	3/39 - 7.7%	26/39 - 66.7%	13/39 - 33.3%
Ctm.	FwBrackish.vs.Marine	24/31 - 77.4%	23/31 - 74.2%	6/31 - 19.4%	4/31 - 12.9%	2/31 - 6.5%	4/6 - 66.7%	2/6 - 33.3%	26/31 - 83.9%	19/31 - 61.3%	2/31 - 6.5%	15/31 - 48.4%	1/31 - 3.2%	29/31 - 93.5%	2/31 - 6.5%
Ctm.	Euryhaline.vs.MarBrackish	14/19 - 73.7%	6/19 - 31.6%	5/19 - 26.3%	1/19 - 5.3%	4/19 - 21.1%	1/5 - 20%	4/5 - 80%	18/19 - 94.7%	7/19 - 36.8%	0/19 - 0%	16/19 - 84.2%	1/19 - 5.3%	19/19 - 100%	0/19 - 0%
