# Supplementary material for: Evidence for general size‐by‐habitat rules in actinopterygian fishes across nine scales of observation
Source: Ecol Lett. 2021 Jun 10;24(8):1569–81. doi: 10.1111/ele.13768 (PMC8362132; doi:10.1111/ele.13768)
Supplement: Supplementary file 4 — Table S6 [file ELE-24-1569-s015.xlsx]

## Sheet: CoF 31k
taxa	scale	habitat comparison	Phy. Trophic level	Obs. Trophic level	Migration	Migration w/Trophic	Migration strong	Troph. & Mig. Strg. Cumulative	Depéret's Rule	DR only	Eco. limits reduced	E.L. only	At least one of four mech. suites active	Other explanations
-	-	-	A	A'	Bi	Bii	Biii	A+Biii	C	C'	D	D'	A+B+C+D	E
Acipenseridae	Fam.	Euryhaline.vs.Freshwater	1	1	0	0	0	1	1	0	0	0	1	0
Acipenseridae	Fam.	Euryhaline.vs.FwBrackish	0	1	0	0	0	0	1	1	0	0	1	0
Acipenseridae	Fam.	Freshwater.vs.FwBrackish	0	0	0	0	0	0	1	0	1	0	1	0
Adrianichthyidae	Fam.	Freshwater.vs.FwBrackish	1	0	0	0	0	1	1	0	1	0	1	0
Ambassidae	Fam.	Euryhaline.vs.Freshwater	0	0	1	0	1	1	1	0	1	0	1	0
Ambassidae	Fam.	Euryhaline.vs.FwBrackish	0	0	1	0	1	1	0	0	1	0	1	0
Ammodytidae	Fam.	MarBrackish.vs.Marine	0	0	0	0	0	0	0	0	0	0	0	1
Aplocheilidae	Fam.	Freshwater.vs.FwBrackish	0	0	0	0	0	0	0	0	1	1	1	0
Ariidae	Fam.	Euryhaline.vs.Freshwater	1	1	0	0	0	1	1	0	0	0	1	0
Ariidae	Fam.	Euryhaline.vs.MarBrackish	1	1	0	0	0	1	0	0	0	0	1	0
Ariidae	Fam.	Freshwater.vs.FwBrackish	1	1	0	0	0	1	1	0	1	0	1	0
Ariidae	Fam.	FwBrackish.vs.MarBrackish	1	1	0	0	0	1	1	0	0	0	1	0
Atherinidae	Fam.	Euryhaline.vs.Freshwater	1	1	0	0	0	1	1	0	1	0	1	0
Atherinidae	Fam.	Euryhaline.vs.Marine	0	0	0	0	0	0	1	0	1	0	1	0
Atherinidae	Fam.	Freshwater.vs.MarBrackish	1	1	0	0	0	1	1	0	1	0	1	0
Atherinidae	Fam.	MarBrackish.vs.Marine	1	1	0	0	0	1	1	0	1	0	1	0
Atherinopsidae	Fam.	Euryhaline.vs.MarBrackish	0	0	0	0	0	0	1	0	1	0	1	0
Atherinopsidae	Fam.	Freshwater.vs.MarBrackish	0	0	0	0	0	0	1	0	1	0	1	0
Atherinopsidae	Fam.	Freshwater.vs.Marine	1	1	0	0	0	1	1	0	1	0	1	0
Atherinopsidae	Fam.	MarBrackish.vs.Marine	0	0	0	0	0	0	1	0	1	0	1	0
Bagridae	Fam.	Freshwater.vs.FwBrackish	1	1	0	0	0	1	0	0	1	0	1	0
Batrachoididae	Fam.	MarBrackish.vs.Marine	1	0	0	0	0	1	0	0	1	0	1	0
Belonidae	Fam.	Euryhaline.vs.MarBrackish	0	1	0	0	0	0	0	0	0	0	0	1
Belonidae	Fam.	Euryhaline.vs.Marine	1	1	0	0	0	1	1	0	1	0	1	0
Belonidae	Fam.	MarBrackish.vs.Marine	1	1	0	0	0	1	1	0	1	0	1	0
Blenniidae	Fam.	Euryhaline.vs.MarBrackish	1	0	0	0	0	1	1	0	1	0	1	0
Blenniidae	Fam.	Euryhaline.vs.Marine	1	1	0	0	0	1	1	0	1	0	1	0
Blenniidae	Fam.	MarBrackish.vs.Marine	1	1	0	0	0	1	0	0	1	0	1	0
Bythitidae	Fam.	Freshwater.vs.FwBrackish	1	1	0	0	0	1	0	0	0	0	1	0
Bythitidae	Fam.	Freshwater.vs.Marine	1	1	0	0	0	1	0	0	0	0	1	0
Bythitidae	Fam.	FwBrackish.vs.Marine	1	1	0	0	0	1	0	0	0	0	1	0
Callionymidae	Fam.	MarBrackish.vs.Marine	0	0	0	0	0	0	0	0	0	0	0	1
Carangidae	Fam.	Euryhaline.vs.MarBrackish	1	0	1	1	0	1	1	0	1	0	1	0
Carangidae	Fam.	Euryhaline.vs.Marine	1	1	1	1	0	1	0	0	1	0	1	0
Carangidae	Fam.	MarBrackish.vs.Marine	0	0	0	0	0	0	0	0	1	1	1	0
Chaetodontidae	Fam.	MarBrackish.vs.Marine	1	1	0	0	0	1	0	0	1	0	1	0
Cichlidae	Fam.	Freshwater.vs.FwBrackish	0	0	0	0	0	0	1	0	1	0	1	0
Clupeidae	Fam.	Euryhaline.vs.Freshwater	0	0	1	0	1	1	0	0	1	0	1	0
Clupeidae	Fam.	Euryhaline.vs.FwBrackish	0	0	1	0	1	1	0	0	0	0	1	0
Clupeidae	Fam.	Euryhaline.vs.MarBrackish	1	0	0	0	0	1	1	0	1	0	1	0
Clupeidae	Fam.	Euryhaline.vs.Marine	0	1	1	0	1	1	0	0	1	0	1	0
Clupeidae	Fam.	Freshwater.vs.FwBrackish	0	1	0	0	0	0	1	0	1	0	1	0
Clupeidae	Fam.	Freshwater.vs.MarBrackish	0	1	0	0	0	0	1	0	1	0	1	0
Clupeidae	Fam.	Freshwater.vs.Marine	0	0	0	0	0	0	1	1	0	0	1	0
Clupeidae	Fam.	FwBrackish.vs.MarBrackish	1	0	0	0	0	1	1	0	0	0	1	0
Clupeidae	Fam.	FwBrackish.vs.Marine	0	0	0	0	0	0	1	1	0	0	1	0
Clupeidae	Fam.	MarBrackish.vs.Marine	1	1	0	0	0	1	1	0	1	0	1	0
Cobitidae	Fam.	Freshwater.vs.FwBrackish	0	1	0	0	0	0	0	0	1	1	1	0
Cottidae	Fam.	Euryhaline.vs.Freshwater	0	0	1	0	1	1	0	0	1	0	1	0
Cottidae	Fam.	Euryhaline.vs.FwBrackish	1	1	1	1	0	1	0	0	1	0	1	0
Cottidae	Fam.	Freshwater.vs.FwBrackish	0	0	1	0	1	1	1	0	1	0	1	0
Cyprinodontidae	Fam.	Euryhaline.vs.Freshwater	0	0	0	0	0	0	0	0	0	0	0	1
Eleotridae	Fam.	Euryhaline.vs.Freshwater	1	1	1	1	0	1	1	0	1	0	1	0
Eleotridae	Fam.	Freshwater.vs.FwBrackish	0	1	0	0	0	0	1	0	1	0	1	0
Elopidae	Fam.	Euryhaline.vs.MarBrackish	1	1	0	0	0	1	0	0	1	0	1	0
Engraulidae	Fam.	Euryhaline.vs.Freshwater	1	1	0	0	0	1	1	0	0	0	1	0
Engraulidae	Fam.	Euryhaline.vs.FwBrackish	1	1	0	0	0	1	1	0	1	0	1	0
Engraulidae	Fam.	Euryhaline.vs.MarBrackish	1	1	0	0	0	1	1	0	1	0	1	0
Engraulidae	Fam.	Euryhaline.vs.Marine	1	1	0	0	0	1	1	0	1	0	1	0
Engraulidae	Fam.	Freshwater.vs.FwBrackish	1	1	0	0	0	1	1	0	1	0	1	0
Engraulidae	Fam.	Freshwater.vs.MarBrackish	1	1	0	0	0	1	1	0	0	0	1	0
Engraulidae	Fam.	Freshwater.vs.Marine	1	0	0	0	0	1	0	0	0	0	1	0
Engraulidae	Fam.	FwBrackish.vs.MarBrackish	1	1	0	0	0	1	1	0	1	0	1	0
Engraulidae	Fam.	FwBrackish.vs.Marine	1	1	0	0	0	1	1	0	1	0	1	0
Ephippidae	Fam.	MarBrackish.vs.Marine	1	1	0	0	0	1	1	0	0	0	1	0
Gadidae	Fam.	Euryhaline.vs.MarBrackish	0	1	0	0	0	0	0	0	1	1	1	0
Gadidae	Fam.	Euryhaline.vs.Marine	0	1	0	0	0	0	0	0	1	1	1	0
Gadidae	Fam.	MarBrackish.vs.Marine	1	1	0	0	0	1	0	0	1	0	1	0
Galaxiidae	Fam.	Euryhaline.vs.Freshwater	0	0	1	0	1	1	1	0	1	0	1	0
Gerreidae	Fam.	Euryhaline.vs.MarBrackish	1	0	0	0	0	1	0	0	1	0	1	0
Gerreidae	Fam.	MarBrackish.vs.Marine	1	1	0	0	0	1	0	0	1	0	1	0
Gobiidae	Fam.	Euryhaline.vs.Freshwater	1	0	1	1	0	1	1	0	0	0	1	0
Gobiidae	Fam.	Euryhaline.vs.FwBrackish	0	0	0	0	0	0	0	0	0	0	0	1
Gobiidae	Fam.	Freshwater.vs.FwBrackish	1	1	0	0	0	1	1	0	1	0	1	0
Gobiidae	Fam.	Freshwater.vs.MarBrackish	1	0	0	0	0	1	1	0	0	0	1	0
Gobiidae	Fam.	FwBrackish.vs.MarBrackish	0	0	0	0	0	0	1	1	0	0	1	0
Gobiidae	Fam.	MarBrackish.vs.Marine	0	1	0	0	0	0	0	0	1	1	1	0
Haemulidae	Fam.	Euryhaline.vs.MarBrackish	0	1	0	0	0	0	1	1	0	0	1	0
Haemulidae	Fam.	Euryhaline.vs.Marine	0	0	0	0	0	0	0	0	1	1	1	0
Haemulidae	Fam.	MarBrackish.vs.Marine	0	0	0	0	0	0	1	0	1	0	1	0
Hemiramphidae	Fam.	Euryhaline.vs.MarBrackish	0	0	0	0	0	0	1	1	0	0	1	0
Hemiramphidae	Fam.	Euryhaline.vs.Marine	1	1	0	0	0	1	0	0	0	0	1	0
Hemiramphidae	Fam.	MarBrackish.vs.Marine	1	0	0	0	0	1	0	0	0	0	1	0
Hexagrammidae	Fam.	MarBrackish.vs.Marine	1	1	0	0	0	1	1	0	1	0	1	0
Labridae	Fam.	MarBrackish.vs.Marine	0	1	0	0	0	0	1	1	0	0	1	0
Lepisosteidae	Fam.	Freshwater.vs.FwBrackish	1	1	1	1	0	1	1	0	1	0	1	0
Lethrinidae	Fam.	MarBrackish.vs.Marine	1	1	0	0	0	1	1	0	1	0	1	0
Lophiidae	Fam.	MarBrackish.vs.Marine	1	1	0	0	0	1	0	0	1	0	1	0
Lutjanidae	Fam.	Euryhaline.vs.MarBrackish	0	0	0	0	0	0	1	0	1	0	1	0
Lutjanidae	Fam.	Euryhaline.vs.Marine	1	1	0	0	0	1	0	0	1	0	1	0
Lutjanidae	Fam.	MarBrackish.vs.Marine	1	1	0	0	0	1	1	0	1	0	1	0
Monacanthidae	Fam.	MarBrackish.vs.Marine	0	0	0	0	0	0	1	1	0	0	1	0
Mugilidae	Fam.	Euryhaline.vs.FwBrackish	1	1	1	1	0	1	0	0	0	0	1	0
Mugilidae	Fam.	Euryhaline.vs.MarBrackish	0	0	1	0	1	1	0	0	0	0	1	0
Mugilidae	Fam.	FwBrackish.vs.MarBrackish	0	0	0	0	0	0	0	0	1	1	1	0
Muraenesocidae	Fam.	MarBrackish.vs.Marine	1	1	0	0	0	1	0	0	0	0	1	0
Muraenidae	Fam.	Euryhaline.vs.Marine	0	0	0	0	0	0	1	0	1	0	1	0
Ophichthidae	Fam.	Euryhaline.vs.Marine	1	1	0	0	0	1	0	0	1	0	1	0
Ophichthidae	Fam.	MarBrackish.vs.Marine	1	1	0	0	0	1	0	0	1	0	1	0
Osmeridae	Fam.	Euryhaline.vs.Marine	0	0	1	0	1	1	0	0	0	0	1	0
Paralichthyidae	Fam.	Euryhaline.vs.MarBrackish	1	1	0	0	0	1	0	0	0	0	1	0
Paralichthyidae	Fam.	MarBrackish.vs.Marine	1	1	0	0	0	1	0	0	1	0	1	0
Percidae	Fam.	Freshwater.vs.FwBrackish	1	1	0	0	0	1	1	0	1	0	1	0
Platycephalidae	Fam.	MarBrackish.vs.Marine	1	1	0	0	0	1	1	0	1	0	1	0
Pleuronectidae	Fam.	Euryhaline.vs.MarBrackish	1	1	1	1	0	1	0	0	1	0	1	0
Pleuronectidae	Fam.	MarBrackish.vs.Marine	0	0	0	0	0	0	1	1	0	0	1	0
Plotosidae	Fam.	Euryhaline.vs.Freshwater	1	1	0	0	0	1	1	0	1	0	1	0
Plotosidae	Fam.	Euryhaline.vs.MarBrackish	0	1	0	0	0	0	0	0	1	1	1	0
Plotosidae	Fam.	Freshwater.vs.MarBrackish	1	1	0	0	0	1	1	0	1	0	1	0
Polynemidae	Fam.	Euryhaline.vs.FwBrackish	1	1	0	0	0	1	0	0	0	0	1	0
Polynemidae	Fam.	Euryhaline.vs.MarBrackish	1	1	0	0	0	1	0	0	1	0	1	0
Polynemidae	Fam.	Euryhaline.vs.Marine	1	1	0	0	0	1	0	0	1	0	1	0
Polynemidae	Fam.	FwBrackish.vs.MarBrackish	0	1	0	0	0	0	1	0	1	0	1	0
Polynemidae	Fam.	FwBrackish.vs.Marine	0	1	0	0	0	0	1	0	1	0	1	0
Polynemidae	Fam.	MarBrackish.vs.Marine	0	1	0	0	0	0	1	1	0	0	1	0
Salmonidae	Fam.	Euryhaline.vs.Freshwater	1	1	1	1	0	1	1	0	1	0	1	0
Salmonidae	Fam.	Freshwater.vs.FwBrackish	0	0	0	0	0	0	1	0	1	0	1	0
Sciaenidae	Fam.	Euryhaline.vs.Freshwater	0	0	0	0	0	0	1	1	0	0	1	0
Sciaenidae	Fam.	Euryhaline.vs.MarBrackish	0	0	0	0	0	0	1	0	1	0	1	0
Sciaenidae	Fam.	Euryhaline.vs.Marine	1	1	0	0	0	1	1	0	1	0	1	0
Sciaenidae	Fam.	Freshwater.vs.MarBrackish	0	0	0	0	0	0	1	1	0	0	1	0
Sciaenidae	Fam.	MarBrackish.vs.Marine	1	1	0	0	0	1	1	0	1	0	1	0
Scombridae	Fam.	MarBrackish.vs.Marine	0	0	1	0	1	1	1	0	0	0	1	0
Serranidae	Fam.	MarBrackish.vs.Marine	1	1	0	0	0	1	0	0	1	0	1	0
Siganidae	Fam.	MarBrackish.vs.Marine	1	0	0	0	0	1	1	0	1	0	1	0
Sillaginidae	Fam.	MarBrackish.vs.Marine	1	0	0	0	0	1	0	0	1	0	1	0
Sparidae	Fam.	Euryhaline.vs.MarBrackish	1	0	0	0	0	1	1	0	1	0	1	0
Sparidae	Fam.	Euryhaline.vs.Marine	1	0	0	0	0	1	1	0	1	0	1	0
Sparidae	Fam.	MarBrackish.vs.Marine	0	0	0	0	0	0	1	0	1	0	1	0
Sphyraenidae	Fam.	MarBrackish.vs.Marine	1	1	0	0	0	1	1	0	1	0	1	0
Synbranchidae	Fam.	Freshwater.vs.FwBrackish	0	0	0	0	0	0	0	0	1	1	1	0
Syngnathidae	Fam.	Euryhaline.vs.Marine	0	0	0	0	0	0	0	0	1	1	1	0
Syngnathidae	Fam.	Freshwater.vs.FwBrackish	0	0	0	0	0	0	0	0	0	0	0	1
Syngnathidae	Fam.	Freshwater.vs.Marine	0	0	0	0	0	0	0	0	1	1	1	0
Syngnathidae	Fam.	FwBrackish.vs.MarBrackish	1	1	0	0	0	1	0	0	0	0	1	0
Syngnathidae	Fam.	FwBrackish.vs.Marine	0	0	0	0	0	0	1	0	1	0	1	0
Syngnathidae	Fam.	MarBrackish.vs.Marine	0	0	0	0	0	0	1	0	1	0	1	0
Synodontidae	Fam.	MarBrackish.vs.Marine	1	1	0	0	0	1	0	0	0	0	1	0
Terapontidae	Fam.	Euryhaline.vs.Freshwater	0	1	0	0	0	0	1	0	1	0	1	0
Terapontidae	Fam.	Euryhaline.vs.FwBrackish	0	1	0	0	0	0	1	1	0	0	1	0
Terapontidae	Fam.	Freshwater.vs.FwBrackish	0	1	0	0	0	0	1	0	1	0	1	0
Tetraodontidae	Fam.	Euryhaline.vs.FwBrackish	1	1	0	0	0	1	1	0	0	0	1	0
Tetraodontidae	Fam.	Freshwater.vs.FwBrackish	1	1	0	0	0	1	1	0	0	0	1	0
Tetraodontidae	Fam.	FwBrackish.vs.MarBrackish	1	1	0	0	0	1	1	0	0	0	1	0
Tetraodontidae	Fam.	MarBrackish.vs.Marine	1	1	0	0	0	1	1	0	1	0	1	0
Triacanthidae	Fam.	MarBrackish.vs.Marine	1	1	0	0	0	1	1	0	0	0	1	0
Triglidae	Fam.	MarBrackish.vs.Marine	0	0	0	0	0	0	1	0	1	0	1	0
Zenarchopteridae	Fam.	Euryhaline.vs.FwBrackish	1	0	0	0	0	1	1	0	1	0	1	0
full	Full	Euryhaline.vs.Freshwater	0	1	1	0	1	1	1	0	1	0	1	0
full	Full	Euryhaline.vs.FwBrackish	0	1	1	0	1	1	1	0	0	0	1	0
full	Full	Freshwater.vs.FwBrackish	1	1	0	0	0	1	1	0	1	0	1	0
full	Full	Freshwater.vs.MarBrackish	0	1	0	0	0	0	1	0	1	0	1	0
full	Full	Freshwater.vs.Marine	0	1	0	0	0	0	1	0	1	0	1	0
full	Full	FwBrackish.vs.MarBrackish	0	1	0	0	0	0	1	1	0	0	1	0
full	Full	FwBrackish.vs.Marine	0	1	0	0	0	0	1	1	0	0	1	0
Atheriniformes	HtSp	Euryhaline.vs.MarBrackish	1	0	0	0	0	1	1	0	0	0	1	0
Atheriniformes	HtSp	Freshwater.vs.FwBrackish	0	0	0	0	0	0	1	0	1	0	1	0
Atheriniformes	HtSp	FwBrackish.vs.Marine	0	1	0	0	0	0	0	0	1	1	1	0
Beloniformes	HtSp	Euryhaline.vs.Freshwater	1	0	0	0	0	1	1	0	1	0	1	0
Beloniformes	HtSp	Euryhaline.vs.FwBrackish	1	0	0	0	0	1	1	0	1	0	1	0
Beloniformes	HtSp	Euryhaline.vs.MarBrackish	0	0	0	0	0	0	1	0	1	0	1	0
Beloniformes	HtSp	Euryhaline.vs.Marine	1	0	0	0	0	1	0	0	0	0	1	0
Beloniformes	HtSp	Freshwater.vs.FwBrackish	1	1	0	0	0	1	0	0	1	0	1	0
Beloniformes	HtSp	Freshwater.vs.MarBrackish	1	0	0	0	0	1	1	0	1	0	1	0
Beloniformes	HtSp	Freshwater.vs.Marine	1	1	0	0	0	1	0	0	0	0	1	0
Beloniformes	HtSp	FwBrackish.vs.MarBrackish	1	0	0	0	0	1	1	0	1	0	1	0
Beloniformes	HtSp	FwBrackish.vs.Marine	1	1	0	0	0	1	0	0	0	0	1	0
Beloniformes	HtSp	MarBrackish.vs.Marine	1	0	0	0	0	1	0	0	0	0	1	0
Clupeiformes	HtSp	Euryhaline.vs.Freshwater	0	0	1	0	1	1	0	0	0	0	1	0
Clupeiformes	HtSp	Euryhaline.vs.FwBrackish	0	0	1	0	1	1	0	0	0	0	1	0
Clupeiformes	HtSp	Euryhaline.vs.MarBrackish	0	0	1	0	1	1	0	0	1	0	1	0
Clupeiformes	HtSp	Euryhaline.vs.Marine	0	1	1	0	1	1	1	0	1	0	1	0
Clupeiformes	HtSp	Freshwater.vs.FwBrackish	0	1	0	0	0	0	0	0	1	1	1	0
Clupeiformes	HtSp	Freshwater.vs.MarBrackish	0	1	0	0	0	0	1	1	0	0	1	0
Clupeiformes	HtSp	Freshwater.vs.Marine	0	0	0	0	0	0	0	0	0	0	0	1
Clupeiformes	HtSp	FwBrackish.vs.MarBrackish	0	0	0	0	0	0	1	1	0	0	1	0
Clupeiformes	HtSp	FwBrackish.vs.Marine	0	1	0	0	0	0	0	0	0	0	0	1
Clupeiformes	HtSp	MarBrackish.vs.Marine	1	1	0	0	0	1	1	0	1	0	1	0
Gobiiformes	HtSp	Euryhaline.vs.Freshwater	1	0	1	1	0	1	0	0	1	0	1	0
Gobiiformes	HtSp	Euryhaline.vs.FwBrackish	0	0	1	0	1	1	0	0	0	0	1	0
Gobiiformes	HtSp	Freshwater.vs.FwBrackish	1	1	0	0	0	1	1	0	1	0	1	0
Gobiiformes	HtSp	Freshwater.vs.MarBrackish	1	0	0	0	0	1	1	0	1	0	1	0
Gobiiformes	HtSp	FwBrackish.vs.MarBrackish	0	1	0	0	0	0	1	1	0	0	1	0
Myctoph.Lepidogal	HtSp	Euryhaline.vs.Freshwater	1	0	1	1	0	1	1	0	1	0	1	0
Myctoph.Lepidogal	HtSp	Freshwater.vs.FwBrackish	0	1	1	0	1	1	0	0	1	0	1	0
Myctoph.Lepidogal	HtSp	Freshwater.vs.MarBrackish	1	1	0	0	0	1	1	0	1	0	1	0
Myctoph.Lepidogal	HtSp	Freshwater.vs.Marine	1	0	0	0	0	1	1	0	0	0	1	0
Myctoph.Lepidogal	HtSp	FwBrackish.vs.Marine	1	0	0	0	0	1	1	0	0	0	1	0
Myctoph.Lepidogal	HtSp	MarBrackish.vs.Marine	1	1	0	0	0	1	0	0	0	0	1	0
Polypt.2Albu.minAng	HtSp	Euryhaline.vs.Freshwater	0	1	1	0	1	1	0	0	0	0	1	0
Polypt.2Albu.minAng	HtSp	Euryhaline.vs.FwBrackish	0	0	0	0	0	0	1	1	0	0	1	0
Polypt.2Albu.minAng	HtSp	Euryhaline.vs.MarBrackish	1	0	1	1	0	1	1	0	0	0	1	0
Polypt.2Albu.minAng	HtSp	Euryhaline.vs.Marine	1	1	1	1	0	1	0	0	1	0	1	0
Polypt.2Albu.minAng	HtSp	Freshwater.vs.MarBrackish	0	0	0	0	0	0	0	0	1	1	1	0
Polypt.2Albu.minAng	HtSp	Freshwater.vs.Marine	1	1	1	1	0	1	1	0	1	0	1	0
Polypt.2Albu.minAng	HtSp	FwBrackish.vs.MarBrackish	0	0	0	0	0	0	1	0	1	0	1	0
Polypt.2Albu.minAng	HtSp	FwBrackish.vs.Marine	1	1	1	1	0	1	0	0	1	0	1	0
Polypt.2Albu.minAng	HtSp	MarBrackish.vs.Marine	1	1	0	0	0	1	0	0	1	0	1	0
PT_Ac2Chan_mSerr	HtSp	Euryhaline.vs.Freshwater	1	1	1	1	0	1	1	0	1	0	1	0
PT_Ac2Chan_mSerr	HtSp	Euryhaline.vs.FwBrackish	0	0	1	0	1	1	1	0	1	0	1	0
PT_Ac2Chan_mSerr	HtSp	Euryhaline.vs.Marine	0	0	1	0	1	1	1	0	1	0	1	0
PT_Ac2Chan_mSerr	HtSp	Freshwater.vs.FwBrackish	1	1	0	0	0	1	1	0	1	0	1	0
PT_Ac2Chan_mSerr	HtSp	Freshwater.vs.MarBrackish	1	1	0	0	0	1	0	0	1	0	1	0
PT_Ac2Chan_mSerr	HtSp	Freshwater.vs.Marine	1	1	0	0	0	1	0	0	0	0	1	0
PT_Ac2Chan_mSerr	HtSp	FwBrackish.vs.MarBrackish	1	0	0	0	0	1	0	0	0	0	1	0
PT_Ac2Chan_mSerr	HtSp	FwBrackish.vs.Marine	1	1	0	0	0	1	0	0	0	0	1	0
PT_Ac2Chan_mSerr	HtSp	MarBrackish.vs.Marine	1	1	0	0	0	1	0	0	1	0	1	0
SAIICI	HtSp	Euryhaline.vs.Freshwater	1	1	0	0	0	1	1	0	1	0	1	0
SAIICI	HtSp	Euryhaline.vs.FwBrackish	1	1	0	0	0	1	1	0	0	0	1	0
SAIICI	HtSp	Euryhaline.vs.MarBrackish	1	1	0	0	0	1	1	0	1	0	1	0
SAIICI	HtSp	Euryhaline.vs.Marine	1	1	0	0	0	1	1	0	1	0	1	0
SAIICI	HtSp	Freshwater.vs.FwBrackish	0	0	0	0	0	0	0	0	1	1	1	0
SAIICI	HtSp	Freshwater.vs.MarBrackish	0	1	0	0	0	0	1	0	1	0	1	0
SAIICI	HtSp	FwBrackish.vs.MarBrackish	1	1	0	0	0	1	1	0	0	0	1	0
SAIICI	HtSp	FwBrackish.vs.Marine	0	1	0	0	0	0	0	0	1	1	1	0
SAIICI	HtSp	MarBrackish.vs.Marine	0	1	0	0	0	0	0	0	1	1	1	0
TCL_CPJ.A	HtSp	Euryhaline.vs.Freshwater	0	0	1	0	1	1	0	0	1	0	1	0
TCL_CPJ.A	HtSp	Euryhaline.vs.FwBrackish	1	1	1	1	0	1	0	0	1	0	1	0
TCL_CPJ.A	HtSp	Freshwater.vs.FwBrackish	0	0	1	0	1	1	1	0	1	0	1	0
TCL_CPJ.A	HtSp	Freshwater.vs.MarBrackish	1	1	0	0	0	1	1	0	1	0	1	0
TCL_CPJ.A	HtSp	Freshwater.vs.Marine	1	0	0	0	0	1	1	0	0	0	1	0
TCL_CPJ.A	HtSp	FwBrackish.vs.MarBrackish	1	1	0	0	0	1	1	0	0	0	1	0
TCL_CPJ.A	HtSp	MarBrackish.vs.Marine	1	1	0	0	0	1	1	0	1	0	1	0
TD_CPC	HtSp	Euryhaline.vs.Freshwater	0	1	0	0	0	0	1	0	1	0	1	0
TD_CPC	HtSp	Euryhaline.vs.FwBrackish	0	0	1	0	1	1	1	0	1	0	1	0
TD_CPC	HtSp	Euryhaline.vs.MarBrackish	1	0	0	0	0	1	0	0	1	0	1	0
TD_CPC	HtSp	Freshwater.vs.FwBrackish	0	1	0	0	0	0	1	0	1	0	1	0
TD_CPC	HtSp	Freshwater.vs.MarBrackish	0	0	0	0	0	0	0	0	1	1	1	0
TD_CPC	HtSp	Freshwater.vs.Marine	1	0	0	0	0	1	1	0	0	0	1	0
TD_CPC	HtSp	FwBrackish.vs.MarBrackish	1	0	0	0	0	1	0	0	1	0	1	0
TD_CPC	HtSp	FwBrackish.vs.Marine	1	0	0	0	0	1	1	0	0	0	1	0
TD_CPC	HtSp	MarBrackish.vs.Marine	0	1	0	0	0	0	0	0	1	1	1	0
Tetraodontiformes	HtSp	Euryhaline.vs.FwBrackish	1	1	0	0	0	1	1	0	0	0	1	0
Tetraodontiformes	HtSp	Freshwater.vs.FwBrackish	1	1	0	0	0	1	1	0	0	0	1	0
Tetraodontiformes	HtSp	FwBrackish.vs.MarBrackish	1	0	0	0	0	1	1	0	0	0	1	0
Acipenseriformes	Ord.	Euryhaline.vs.Freshwater	1	1	0	0	0	1	0	0	0	0	1	0
Acipenseriformes	Ord.	Euryhaline.vs.FwBrackish	0	1	0	0	0	0	1	1	0	0	1	0
Acipenseriformes	Ord.	Freshwater.vs.FwBrackish	0	1	0	0	0	0	1	0	1	0	1	0
Anguilliformes	Ord.	Euryhaline.vs.Marine	1	0	1	1	0	1	1	0	1	0	1	0
Anguilliformes	Ord.	MarBrackish.vs.Marine	1	1	0	0	0	1	1	0	1	0	1	0
Atheriniformes	Ord.	Euryhaline.vs.MarBrackish	1	0	0	0	0	1	1	0	0	0	1	0
Atheriniformes	Ord.	Freshwater.vs.FwBrackish	0	0	0	0	0	0	1	0	1	0	1	0
Atheriniformes	Ord.	FwBrackish.vs.Marine	0	1	0	0	0	0	0	0	1	1	1	0
Aulopiformes	Ord.	MarBrackish.vs.Marine	1	1	0	0	0	1	0	0	0	0	1	0
Batrachoidiformes	Ord.	MarBrackish.vs.Marine	1	0	0	0	0	1	0	0	1	0	1	0
Beloniformes	Ord.	Euryhaline.vs.Freshwater	1	0	0	0	0	1	1	0	1	0	1	0
Beloniformes	Ord.	Euryhaline.vs.FwBrackish	1	0	0	0	0	1	1	0	1	0	1	0
Beloniformes	Ord.	Euryhaline.vs.MarBrackish	0	0	0	0	0	0	1	0	1	0	1	0
Beloniformes	Ord.	Euryhaline.vs.Marine	1	0	0	0	0	1	0	0	0	0	1	0
Beloniformes	Ord.	Freshwater.vs.FwBrackish	1	1	0	0	0	1	0	0	1	0	1	0
Beloniformes	Ord.	Freshwater.vs.MarBrackish	1	0	0	0	0	1	1	0	1	0	1	0
Beloniformes	Ord.	Freshwater.vs.Marine	1	1	0	0	0	1	0	0	0	0	1	0
Beloniformes	Ord.	FwBrackish.vs.MarBrackish	1	0	0	0	0	1	1	0	1	0	1	0
Beloniformes	Ord.	FwBrackish.vs.Marine	1	1	0	0	0	1	0	0	0	0	1	0
Beloniformes	Ord.	MarBrackish.vs.Marine	1	0	0	0	0	1	0	0	0	0	1	0
Blenniiformes	Ord.	Euryhaline.vs.Marine	1	1	0	0	0	1	1	0	1	0	1	0
Carangiformes	Ord.	Euryhaline.vs.MarBrackish	1	0	1	1	0	1	1	0	1	0	1	0
Carangiformes	Ord.	Euryhaline.vs.Marine	1	1	0	0	0	1	0	0	1	0	1	0
Carangiformes	Ord.	MarBrackish.vs.Marine	0	0	0	0	0	0	0	0	1	1	1	0
Centrarchiformes	Ord.	Euryhaline.vs.Freshwater	0	1	0	0	0	0	1	0	1	0	1	0
Centrarchiformes	Ord.	Euryhaline.vs.FwBrackish	0	0	1	0	1	1	1	0	1	0	1	0
Centrarchiformes	Ord.	Euryhaline.vs.MarBrackish	1	0	0	0	0	1	0	0	1	0	1	0
Centrarchiformes	Ord.	Euryhaline.vs.Marine	0	0	1	0	1	1	1	0	1	0	1	0
Centrarchiformes	Ord.	Freshwater.vs.FwBrackish	0	1	0	0	0	0	1	0	1	0	1	0
Centrarchiformes	Ord.	Freshwater.vs.MarBrackish	0	0	0	0	0	0	0	0	1	1	1	0
Centrarchiformes	Ord.	Freshwater.vs.Marine	1	0	0	0	0	1	1	0	0	0	1	0
Centrarchiformes	Ord.	FwBrackish.vs.MarBrackish	0	0	0	0	0	0	0	0	1	1	1	0
Centrarchiformes	Ord.	FwBrackish.vs.Marine	1	0	0	0	0	1	1	0	0	0	1	0
Centrarchiformes	Ord.	MarBrackish.vs.Marine	0	1	0	0	0	0	0	0	1	1	1	0
Chaetodontiformes	Ord.	MarBrackish.vs.Marine	1	0	0	0	0	1	1	0	1	0	1	0
Characiformes	Ord.	Freshwater.vs.FwBrackish	1	1	1	1	0	1	1	0	1	0	1	0
Cichliformes	Ord.	Freshwater.vs.FwBrackish	0	0	0	0	0	0	1	0	1	0	1	0
Clupeiformes	Ord.	Euryhaline.vs.Freshwater	0	0	1	0	1	1	0	0	0	0	1	0
Clupeiformes	Ord.	Euryhaline.vs.FwBrackish	0	0	1	0	1	1	0	0	0	0	1	0
Clupeiformes	Ord.	Euryhaline.vs.MarBrackish	0	0	1	0	1	1	0	0	1	0	1	0
Clupeiformes	Ord.	Euryhaline.vs.Marine	0	1	1	0	1	1	1	0	1	0	1	0
Clupeiformes	Ord.	Freshwater.vs.FwBrackish	0	1	0	0	0	0	0	0	1	1	1	0
Clupeiformes	Ord.	Freshwater.vs.MarBrackish	0	1	0	0	0	0	1	1	0	0	1	0
Clupeiformes	Ord.	Freshwater.vs.Marine	0	0	0	0	0	0	0	0	0	0	0	1
Clupeiformes	Ord.	FwBrackish.vs.MarBrackish	0	0	0	0	0	0	1	1	0	0	1	0
Clupeiformes	Ord.	FwBrackish.vs.Marine	0	1	0	0	0	0	0	0	0	0	0	1
Clupeiformes	Ord.	MarBrackish.vs.Marine	1	1	0	0	0	1	1	0	1	0	1	0
Cyprinodontiformes	Ord.	Euryhaline.vs.Freshwater	1	1	0	0	0	1	1	0	1	0	1	0
Cyprinodontiformes	Ord.	Euryhaline.vs.FwBrackish	1	0	0	0	0	1	1	0	1	0	1	0
Cyprinodontiformes	Ord.	Freshwater.vs.FwBrackish	0	1	0	0	0	0	1	1	0	0	1	0
Elopiformes	Ord.	Euryhaline.vs.MarBrackish	1	0	1	1	0	1	1	0	0	0	1	0
Ephippiformes	Ord.	MarBrackish.vs.Marine	1	1	0	0	0	1	0	0	0	0	1	0
Gadiformes	Ord.	Euryhaline.vs.Marine	1	1	0	0	0	1	1	0	1	0	1	0
Gadiformes	Ord.	MarBrackish.vs.Marine	1	1	0	0	0	1	1	0	1	0	1	0
Galaxiiformes	Ord.	Euryhaline.vs.Freshwater	0	0	1	0	1	1	1	0	1	0	1	0
Gobiiformes	Ord.	Euryhaline.vs.Freshwater	1	0	1	1	0	1	0	0	1	0	1	0
Gobiiformes	Ord.	Euryhaline.vs.FwBrackish	0	0	1	0	1	1	0	0	0	0	1	0
Gobiiformes	Ord.	Freshwater.vs.FwBrackish	1	1	0	0	0	1	1	0	1	0	1	0
Gobiiformes	Ord.	Freshwater.vs.MarBrackish	1	0	0	0	0	1	1	0	1	0	1	0
Gobiiformes	Ord.	FwBrackish.vs.MarBrackish	0	1	0	0	0	0	1	1	0	0	1	0
Incertae_sedis_in_Carangaria	Ord.	Euryhaline.vs.Freshwater	1	0	0	0	0	1	1	0	0	0	1	0
Incertae_sedis_in_Carangaria	Ord.	Euryhaline.vs.FwBrackish	1	1	0	0	0	1	1	0	0	0	1	0
Incertae_sedis_in_Carangaria	Ord.	Euryhaline.vs.MarBrackish	1	1	0	0	0	1	0	0	1	0	1	0
Incertae_sedis_in_Carangaria	Ord.	Euryhaline.vs.Marine	1	0	0	0	0	1	0	0	1	0	1	0
Incertae_sedis_in_Carangaria	Ord.	Freshwater.vs.Marine	0	1	0	0	0	0	0	0	1	1	1	0
Incertae_sedis_in_Carangaria	Ord.	FwBrackish.vs.Marine	0	1	0	0	0	0	0	0	1	1	1	0
Incertae_sedis_in_Carangaria	Ord.	MarBrackish.vs.Marine	0	1	0	0	0	0	1	0	1	0	1	0
Incertae_sedis_in_Eupercaria	Ord.	Euryhaline.vs.Freshwater	0	0	0	0	0	0	1	1	0	0	1	0
Incertae_sedis_in_Eupercaria	Ord.	Euryhaline.vs.MarBrackish	1	0	0	0	0	1	0	0	1	0	1	0
Incertae_sedis_in_Eupercaria	Ord.	Euryhaline.vs.Marine	1	1	0	0	0	1	1	0	1	0	1	0
Incertae_sedis_in_Eupercaria	Ord.	Freshwater.vs.MarBrackish	0	0	0	0	0	0	1	1	0	0	1	0
Incertae_sedis_in_Eupercaria	Ord.	Freshwater.vs.Marine	0	0	0	0	0	0	1	1	0	0	1	0
Incertae_sedis_in_Eupercaria	Ord.	MarBrackish.vs.Marine	1	1	0	0	0	1	1	0	1	0	1	0
Incertae_sedis_in_Ovalentaria	Ord.	Euryhaline.vs.Freshwater	0	0	0	0	0	0	1	0	1	0	1	0
Incertae_sedis_in_Ovalentaria	Ord.	Euryhaline.vs.FwBrackish	0	0	1	0	1	1	0	0	1	0	1	0
Incertae_sedis_in_Ovalentaria	Ord.	Euryhaline.vs.MarBrackish	0	0	0	0	0	0	0	0	1	1	1	0
Incertae_sedis_in_Ovalentaria	Ord.	Euryhaline.vs.Marine	1	1	1	1	0	1	1	0	1	0	1	0
Incertae_sedis_in_Ovalentaria	Ord.	Freshwater.vs.MarBrackish	0	0	0	0	0	0	1	0	1	0	1	0
Incertae_sedis_in_Ovalentaria	Ord.	FwBrackish.vs.MarBrackish	0	0	0	0	0	0	0	0	1	1	1	0
Incertae_sedis_in_Ovalentaria	Ord.	MarBrackish.vs.Marine	0	1	0	0	0	0	1	0	1	0	1	0
Labriformes	Ord.	MarBrackish.vs.Marine	0	1	0	0	0	0	1	1	0	0	1	0
Lepisosteiformes	Ord.	Freshwater.vs.FwBrackish	1	1	1	1	0	1	1	0	1	0	1	0
Lophiiformes	Ord.	MarBrackish.vs.Marine	1	1	0	0	0	1	0	0	1	0	1	0
Mugiliformes	Ord.	Euryhaline.vs.FwBrackish	1	1	1	1	0	1	0	0	0	0	1	0
Mugiliformes	Ord.	Euryhaline.vs.MarBrackish	0	0	1	0	1	1	0	0	0	0	1	0
Mugiliformes	Ord.	FwBrackish.vs.MarBrackish	0	0	0	0	0	0	0	0	1	1	1	0
Ophidiiformes	Ord.	Freshwater.vs.FwBrackish	1	1	0	0	0	1	0	0	0	0	1	0
Ophidiiformes	Ord.	FwBrackish.vs.Marine	1	1	0	0	0	1	0	0	0	0	1	0
Osmeriformes	Ord.	Euryhaline.vs.FwBrackish	1	1	0	0	0	1	0	0	0	0	1	0
Osmeriformes	Ord.	Euryhaline.vs.MarBrackish	1	1	0	0	0	1	1	0	1	0	1	0
Osmeriformes	Ord.	Euryhaline.vs.Marine	0	1	1	0	1	1	0	0	0	0	1	0
Osmeriformes	Ord.	FwBrackish.vs.MarBrackish	1	1	0	0	0	1	1	0	0	0	1	0
Osmeriformes	Ord.	MarBrackish.vs.Marine	1	0	0	0	0	1	0	0	1	0	1	0
Osteoglossiformes	Ord.	Freshwater.vs.FwBrackish	1	0	0	0	0	1	0	0	0	0	1	0
Perciformes	Ord.	Euryhaline.vs.Freshwater	1	1	1	1	0	1	1	0	1	0	1	0
Perciformes	Ord.	Euryhaline.vs.FwBrackish	1	0	0	0	0	1	1	0	1	0	1	0
Perciformes	Ord.	Freshwater.vs.FwBrackish	0	1	1	0	1	1	1	0	1	0	1	0
Perciformes	Ord.	Freshwater.vs.MarBrackish	1	1	0	0	0	1	0	0	1	0	1	0
Perciformes	Ord.	Freshwater.vs.Marine	1	1	0	0	0	1	0	0	0	0	1	0
Perciformes	Ord.	FwBrackish.vs.MarBrackish	1	1	0	0	0	1	0	0	0	0	1	0
Perciformes	Ord.	MarBrackish.vs.Marine	0	1	0	0	0	0	1	0	1	0	1	0
Pleuronectiformes	Ord.	Euryhaline.vs.Freshwater	0	0	0	0	0	0	1	1	0	0	1	0
Pleuronectiformes	Ord.	Euryhaline.vs.MarBrackish	1	1	0	0	0	1	1	0	0	0	1	0
Pleuronectiformes	Ord.	Freshwater.vs.MarBrackish	1	1	0	0	0	1	1	0	0	0	1	0
Pleuronectiformes	Ord.	Freshwater.vs.Marine	0	1	0	0	0	0	1	1	0	0	1	0
Pleuronectiformes	Ord.	MarBrackish.vs.Marine	1	0	0	0	0	1	0	0	1	0	1	0
Salmoniformes	Ord.	Euryhaline.vs.Freshwater	1	1	1	1	0	1	1	0	1	0	1	0
Salmoniformes	Ord.	Freshwater.vs.FwBrackish	0	0	0	0	0	0	1	0	1	0	1	0
Scombriformes	Ord.	MarBrackish.vs.Marine	1	1	0	0	0	1	1	0	0	0	1	0
Siluriformes	Ord.	Euryhaline.vs.Freshwater	0	1	0	0	0	0	1	0	1	0	1	0
Siluriformes	Ord.	Euryhaline.vs.MarBrackish	1	1	0	0	0	1	0	0	0	0	1	0
Siluriformes	Ord.	Euryhaline.vs.Marine	0	0	0	0	0	0	1	1	0	0	1	0
Siluriformes	Ord.	Freshwater.vs.FwBrackish	0	1	0	0	0	0	0	0	1	1	1	0
Siluriformes	Ord.	Freshwater.vs.MarBrackish	1	1	0	0	0	1	1	0	1	0	1	0
Siluriformes	Ord.	FwBrackish.vs.MarBrackish	1	1	0	0	0	1	1	0	0	0	1	0
Siluriformes	Ord.	FwBrackish.vs.Marine	0	0	0	0	0	0	1	1	0	0	1	0
Siluriformes	Ord.	MarBrackish.vs.Marine	1	1	0	0	0	1	1	0	0	0	1	0
Spariformes	Ord.	Euryhaline.vs.MarBrackish	1	0	0	0	0	1	1	0	1	0	1	0
Spariformes	Ord.	Euryhaline.vs.Marine	1	0	0	0	0	1	1	0	1	0	1	0
Spariformes	Ord.	MarBrackish.vs.Marine	0	0	0	0	0	0	1	0	1	0	1	0
Synbranchiformes	Ord.	Freshwater.vs.FwBrackish	0	0	0	0	0	0	1	0	1	0	1	0
Syngnathiformes	Ord.	Euryhaline.vs.MarBrackish	0	1	0	0	0	0	0	0	1	1	1	0
Syngnathiformes	Ord.	Freshwater.vs.FwBrackish	0	1	0	0	0	0	0	0	0	0	0	1
Syngnathiformes	Ord.	Freshwater.vs.Marine	1	0	0	0	0	1	1	0	0	0	1	0
Syngnathiformes	Ord.	FwBrackish.vs.Marine	1	0	0	0	0	1	0	0	0	0	1	0
Syngnathiformes	Ord.	MarBrackish.vs.Marine	0	0	0	0	0	0	0	0	0	0	0	1
Tetraodontiformes	Ord.	Euryhaline.vs.FwBrackish	1	1	0	0	0	1	1	0	0	0	1	0
Tetraodontiformes	Ord.	Freshwater.vs.FwBrackish	1	1	0	0	0	1	1	0	0	0	1	0
Tetraodontiformes	Ord.	FwBrackish.vs.MarBrackish	1	0	0	0	0	1	1	0	0	0	1	0
Uranoscopiformes	Ord.	Euryhaline.vs.MarBrackish	1	1	0	0	0	1	0	0	0	0	1	0
Uranoscopiformes	Ord.	Euryhaline.vs.Marine	1	0	0	0	0	1	0	0	0	0	1	0
Acanthomorpha.ori.to.Batrach	Tax3	Euryhaline.vs.Freshwater	0	1	0	0	0	0	0	0	1	1	1	0
Acanthomorpha.ori.to.Batrach	Tax3	Euryhaline.vs.Marine	1	1	0	0	0	1	1	0	1	0	1	0
Acanthomorpha.ori.to.Batrach	Tax3	Freshwater.vs.FwBrackish	0	1	1	0	1	1	1	0	1	0	1	0
Acanthomorpha.ori.to.Batrach	Tax3	Freshwater.vs.MarBrackish	0	1	0	0	0	0	0	0	0	0	0	1
Acanthomorpha.ori.to.Batrach	Tax3	Freshwater.vs.Marine	0	1	0	0	0	0	0	0	0	0	0	1
Acanthomorpha.ori.to.Batrach	Tax3	FwBrackish.vs.MarBrackish	0	1	0	0	0	0	0	0	0	0	0	1
Acanthomorpha.ori.to.Batrach	Tax3	FwBrackish.vs.Marine	1	1	1	1	0	1	1	0	1	0	1	0
Acanthomorpha.ori.to.Batrach	Tax3	MarBrackish.vs.Marine	1	1	0	0	0	1	1	0	1	0	1	0
Atheriniformes_Beloniformes_Cyprinodontiformes	Tax3	Euryhaline.vs.FwBrackish	0	1	0	0	0	0	0	0	0	0	0	1
Atheriniformes_Beloniformes_Cyprinodontiformes	Tax3	Euryhaline.vs.Marine	1	1	0	0	0	1	0	0	0	0	1	0
Atheriniformes_Beloniformes_Cyprinodontiformes	Tax3	Freshwater.vs.Marine	1	1	0	0	0	1	0	0	1	0	1	0
Atheriniformes_Beloniformes_Cyprinodontiformes	Tax3	FwBrackish.vs.Marine	1	1	0	0	0	1	0	0	0	0	1	0
Atheriniformes_Beloniformes_Cyprinodontiformes	Tax3	MarBrackish.vs.Marine	1	1	0	0	0	1	0	0	0	0	1	0
Carangaria.Anabantaria	Tax3	Euryhaline.vs.Freshwater	0	1	0	0	0	0	0	0	1	1	1	0
Carangaria.Anabantaria	Tax3	Euryhaline.vs.MarBrackish	1	0	0	0	0	1	1	0	0	0	1	0
Carangaria.Anabantaria	Tax3	Euryhaline.vs.Marine	0	1	0	0	0	0	1	0	1	0	1	0
Carangaria.Anabantaria	Tax3	Freshwater.vs.FwBrackish	0	0	0	0	0	0	0	0	1	1	1	0
Carangaria.Anabantaria	Tax3	Freshwater.vs.MarBrackish	1	1	0	0	0	1	0	0	1	0	1	0
Carangaria.Anabantaria	Tax3	Freshwater.vs.Marine	1	1	0	0	0	1	0	0	0	0	1	0
Carangaria.Anabantaria	Tax3	MarBrackish.vs.Marine	1	1	0	0	0	1	1	0	1	0	1	0
Gobiiformes.to.Syngnathiformes	Tax3	Euryhaline.vs.Freshwater	1	0	1	1	0	1	0	0	1	0	1	0
Gobiiformes.to.Syngnathiformes	Tax3	Euryhaline.vs.FwBrackish	0	0	1	0	1	1	0	0	0	0	1	0
Gobiiformes.to.Syngnathiformes	Tax3	Euryhaline.vs.MarBrackish	1	1	1	1	0	1	0	0	0	0	1	0
Gobiiformes.to.Syngnathiformes	Tax3	Freshwater.vs.FwBrackish	1	1	0	0	0	1	1	0	1	0	1	0
Gobiiformes.to.Syngnathiformes	Tax3	FwBrackish.vs.MarBrackish	1	0	0	0	0	1	0	0	1	0	1	0
Gymn.Char.Sil	Tax3	Euryhaline.vs.Freshwater	0	1	0	0	0	0	1	0	1	0	1	0
Gymn.Char.Sil	Tax3	Euryhaline.vs.FwBrackish	1	0	0	0	0	1	0	0	0	0	1	0
Gymn.Char.Sil	Tax3	Euryhaline.vs.MarBrackish	1	1	0	0	0	1	0	0	0	0	1	0
Gymn.Char.Sil	Tax3	Euryhaline.vs.Marine	0	0	0	0	0	0	1	1	0	0	1	0
Gymn.Char.Sil	Tax3	Freshwater.vs.FwBrackish	1	1	0	0	0	1	1	0	1	0	1	0
Gymn.Char.Sil	Tax3	Freshwater.vs.MarBrackish	1	1	0	0	0	1	1	0	1	0	1	0
Gymn.Char.Sil	Tax3	Freshwater.vs.Marine	0	1	0	0	0	0	1	1	0	0	1	0
Gymn.Char.Sil	Tax3	FwBrackish.vs.MarBrackish	1	1	0	0	0	1	0	0	0	0	1	0
Gymn.Char.Sil	Tax3	FwBrackish.vs.Marine	1	0	0	0	0	1	1	0	0	0	1	0
Gymn.Char.Sil	Tax3	MarBrackish.vs.Marine	1	1	0	0	0	1	1	0	0	0	1	0
Lab.Tet.Loph.Acan.Eph.Spar	Tax3	Euryhaline.vs.Freshwater	0	0	0	0	0	0	1	1	0	0	1	0
Lab.Tet.Loph.Acan.Eph.Spar	Tax3	Euryhaline.vs.FwBrackish	1	0	0	0	0	1	1	0	0	0	1	0
Lab.Tet.Loph.Acan.Eph.Spar	Tax3	Euryhaline.vs.MarBrackish	1	1	0	0	0	1	0	0	1	0	1	0
Lab.Tet.Loph.Acan.Eph.Spar	Tax3	Euryhaline.vs.Marine	1	1	0	0	0	1	1	0	1	0	1	0
Lab.Tet.Loph.Acan.Eph.Spar	Tax3	Freshwater.vs.FwBrackish	1	1	0	0	0	1	0	0	0	0	1	0
Lab.Tet.Loph.Acan.Eph.Spar	Tax3	FwBrackish.vs.MarBrackish	1	0	0	0	0	1	1	0	0	0	1	0
Lab.Tet.Loph.Acan.Eph.Spar	Tax3	MarBrackish.vs.Marine	1	1	0	0	0	1	1	0	1	0	1	0
Lepi.Arg.Esoc.Sal	Tax3	Euryhaline.vs.Freshwater	1	1	1	1	0	1	0	0	1	0	1	0
Lepi.Arg.Esoc.Sal	Tax3	Euryhaline.vs.Marine	1	1	1	1	0	1	0	0	1	0	1	0
Lepi.Arg.Esoc.Sal	Tax3	Freshwater.vs.FwBrackish	0	1	1	0	1	1	0	0	1	0	1	0
Lepi.Arg.Esoc.Sal	Tax3	Freshwater.vs.Marine	1	1	0	0	0	1	1	0	0	0	1	0
Lepi.Arg.Esoc.Sal	Tax3	FwBrackish.vs.Marine	0	1	1	0	1	1	0	0	1	0	1	0
Mugiliformes.to.Pholidichthyiformes	Tax3	Euryhaline.vs.Freshwater	0	0	1	0	1	1	1	0	1	0	1	0
Mugiliformes.to.Pholidichthyiformes	Tax3	Euryhaline.vs.MarBrackish	1	1	1	1	0	1	1	0	1	0	1	0
Mugiliformes.to.Pholidichthyiformes	Tax3	Euryhaline.vs.Marine	1	0	1	1	0	1	1	0	1	0	1	0
Mugiliformes.to.Pholidichthyiformes	Tax3	Freshwater.vs.FwBrackish	0	0	0	0	0	0	1	0	1	0	1	0
Mugiliformes.to.Pholidichthyiformes	Tax3	Freshwater.vs.MarBrackish	0	1	0	0	0	0	1	0	1	0	1	0
Mugiliformes.to.Pholidichthyiformes	Tax3	FwBrackish.vs.MarBrackish	1	1	0	0	0	1	0	0	0	0	1	0
Mugiliformes.to.Pholidichthyiformes	Tax3	FwBrackish.vs.Marine	1	1	0	0	0	1	1	0	1	0	1	0
Mugiliformes.to.Pholidichthyiformes	Tax3	MarBrackish.vs.Marine	1	0	0	0	0	1	1	0	1	0	1	0
Myct.Aulo.Atel.Galaxiiformes	Tax3	Euryhaline.vs.Freshwater	0	0	1	0	1	1	1	0	1	0	1	0
Myct.Aulo.Atel.Galaxiiformes	Tax3	Euryhaline.vs.MarBrackish	1	1	0	0	0	1	1	0	1	0	1	0
Myct.Aulo.Atel.Galaxiiformes	Tax3	Euryhaline.vs.Marine	1	0	0	0	0	1	0	0	0	0	1	0
Myct.Aulo.Atel.Galaxiiformes	Tax3	Freshwater.vs.MarBrackish	1	1	0	0	0	1	1	0	1	0	1	0
Myct.Aulo.Atel.Galaxiiformes	Tax3	Freshwater.vs.Marine	1	1	0	0	0	1	0	0	0	0	1	0
Myct.Aulo.Atel.Galaxiiformes	Tax3	MarBrackish.vs.Marine	1	1	0	0	0	1	0	0	0	0	1	0
Ost.Hio.Alep.Clu.Gon.Cyp	Tax3	Euryhaline.vs.Freshwater	0	1	1	0	1	1	1	0	1	0	1	0
Ost.Hio.Alep.Clu.Gon.Cyp	Tax3	Euryhaline.vs.FwBrackish	0	1	1	0	1	1	1	0	1	0	1	0
Ost.Hio.Alep.Clu.Gon.Cyp	Tax3	Euryhaline.vs.MarBrackish	0	0	1	0	1	1	0	0	1	0	1	0
Ost.Hio.Alep.Clu.Gon.Cyp	Tax3	Euryhaline.vs.Marine	0	1	1	0	1	1	1	0	1	0	1	0
Ost.Hio.Alep.Clu.Gon.Cyp	Tax3	Freshwater.vs.MarBrackish	0	1	0	0	0	0	1	0	1	0	1	0
Ost.Hio.Alep.Clu.Gon.Cyp	Tax3	Freshwater.vs.Marine	0	1	0	0	0	0	0	0	1	1	1	0
Ost.Hio.Alep.Clu.Gon.Cyp	Tax3	FwBrackish.vs.MarBrackish	0	0	0	0	0	0	1	0	1	0	1	0
Ost.Hio.Alep.Clu.Gon.Cyp	Tax3	FwBrackish.vs.Marine	0	0	0	0	0	0	0	0	0	0	0	1
Ost.Hio.Alep.Clu.Gon.Cyp	Tax3	MarBrackish.vs.Marine	1	0	0	0	0	1	1	0	1	0	1	0
Polyp.to.Albul	Tax3	Euryhaline.vs.Freshwater	0	1	1	0	1	1	0	0	0	0	1	0
Polyp.to.Albul	Tax3	Euryhaline.vs.FwBrackish	0	1	0	0	0	0	1	1	0	0	1	0
Polyp.to.Albul	Tax3	Euryhaline.vs.Marine	1	0	1	1	0	1	1	0	1	0	1	0
Polyp.to.Albul	Tax3	Freshwater.vs.MarBrackish	0	1	0	0	0	0	0	0	0	0	0	1
Polyp.to.Albul	Tax3	Freshwater.vs.Marine	0	0	0	0	0	0	0	0	0	0	0	1
Polyp.to.Albul	Tax3	FwBrackish.vs.MarBrackish	0	0	0	0	0	0	1	1	0	0	1	0
Polyp.to.Albul	Tax3	FwBrackish.vs.Marine	0	0	0	0	0	0	1	1	0	0	1	0
Polyp.to.Albul	Tax3	MarBrackish.vs.Marine	1	1	0	0	0	1	1	0	1	0	1	0
Stom.Osmer	Tax3	Euryhaline.vs.FwBrackish	1	1	0	0	0	1	0	0	0	0	1	0
Stom.Osmer	Tax3	Euryhaline.vs.MarBrackish	1	1	0	0	0	1	1	0	1	0	1	0
Stom.Osmer	Tax3	Euryhaline.vs.Marine	0	0	1	0	1	1	0	0	1	0	1	0
Stom.Osmer	Tax3	FwBrackish.vs.MarBrackish	1	1	0	0	0	1	1	0	0	0	1	0
Stom.Osmer	Tax3	MarBrackish.vs.Marine	1	0	1	1	0	1	1	0	1	0	1	0
Urano.Centra.Pemp.Perci	Tax3	Euryhaline.vs.Freshwater	0	1	0	0	0	0	1	0	1	0	1	0
Urano.Centra.Pemp.Perci	Tax3	Euryhaline.vs.FwBrackish	1	0	0	0	0	1	1	0	0	0	1	0
Urano.Centra.Pemp.Perci	Tax3	Euryhaline.vs.MarBrackish	1	1	0	0	0	1	0	0	0	0	1	0
Urano.Centra.Pemp.Perci	Tax3	Freshwater.vs.FwBrackish	0	1	0	0	0	0	1	0	1	0	1	0
Urano.Centra.Pemp.Perci	Tax3	Freshwater.vs.MarBrackish	1	1	0	0	0	1	1	0	1	0	1	0
Urano.Centra.Pemp.Perci	Tax3	Freshwater.vs.Marine	1	1	0	0	0	1	0	0	0	0	1	0
Urano.Centra.Pemp.Perci	Tax3	FwBrackish.vs.MarBrackish	1	1	0	0	0	1	0	0	0	0	1	0
Urano.Centra.Pemp.Perci	Tax3	FwBrackish.vs.Marine	1	0	0	0	0	1	0	0	0	0	1	0
Urano.Centra.Pemp.Perci	Tax3	MarBrackish.vs.Marine	1	1	0	0	0	1	1	0	1	0	1	0
Acanthomorpha.ori.to.Batrach	Tax4	Euryhaline.vs.Freshwater	0	1	0	0	0	0	0	0	1	1	1	0
Acanthomorpha.ori.to.Batrach	Tax4	Euryhaline.vs.Marine	1	1	0	0	0	1	1	0	1	0	1	0
Acanthomorpha.ori.to.Batrach	Tax4	Freshwater.vs.FwBrackish	0	1	1	0	1	1	1	0	1	0	1	0
Acanthomorpha.ori.to.Batrach	Tax4	Freshwater.vs.MarBrackish	0	1	0	0	0	0	0	0	0	0	0	1
Acanthomorpha.ori.to.Batrach	Tax4	Freshwater.vs.Marine	0	1	0	0	0	0	0	0	0	0	0	1
Acanthomorpha.ori.to.Batrach	Tax4	FwBrackish.vs.MarBrackish	0	1	0	0	0	0	0	0	0	0	0	1
Acanthomorpha.ori.to.Batrach	Tax4	FwBrackish.vs.Marine	1	1	1	1	0	1	1	0	1	0	1	0
Acanthomorpha.ori.to.Batrach	Tax4	MarBrackish.vs.Marine	1	1	0	0	0	1	1	0	1	0	1	0
Carangaria.Anabantaria	Tax4	Euryhaline.vs.Freshwater	0	1	0	0	0	0	0	0	1	1	1	0
Carangaria.Anabantaria	Tax4	Euryhaline.vs.MarBrackish	1	0	0	0	0	1	1	0	0	0	1	0
Carangaria.Anabantaria	Tax4	Euryhaline.vs.Marine	0	1	0	0	0	0	1	0	1	0	1	0
Carangaria.Anabantaria	Tax4	Freshwater.vs.FwBrackish	0	0	0	0	0	0	0	0	1	1	1	0
Carangaria.Anabantaria	Tax4	Freshwater.vs.MarBrackish	1	1	0	0	0	1	0	0	1	0	1	0
Carangaria.Anabantaria	Tax4	Freshwater.vs.Marine	1	1	0	0	0	1	0	0	0	0	1	0
Carangaria.Anabantaria	Tax4	MarBrackish.vs.Marine	1	1	0	0	0	1	1	0	1	0	1	0
Eupercaria	Tax4	Euryhaline.vs.Freshwater	0	1	0	0	0	0	1	0	1	0	1	0
Eupercaria	Tax4	Euryhaline.vs.FwBrackish	1	0	0	0	0	1	1	0	0	0	1	0
Eupercaria	Tax4	Euryhaline.vs.MarBrackish	0	0	0	0	0	0	1	0	1	0	1	0
Eupercaria	Tax4	Euryhaline.vs.Marine	1	1	0	0	0	1	1	0	1	0	1	0
Eupercaria	Tax4	Freshwater.vs.FwBrackish	0	1	0	0	0	0	1	0	1	0	1	0
Eupercaria	Tax4	Freshwater.vs.MarBrackish	1	1	0	0	0	1	1	0	1	0	1	0
Eupercaria	Tax4	Freshwater.vs.Marine	0	0	0	0	0	0	0	0	0	0	0	1
Eupercaria	Tax4	FwBrackish.vs.MarBrackish	1	0	0	0	0	1	1	0	0	0	1	0
Eupercaria	Tax4	MarBrackish.vs.Marine	1	1	0	0	0	1	1	0	1	0	1	0
Gobiiformes.to.Syngnathiformes	Tax4	Euryhaline.vs.Freshwater	1	0	1	1	0	1	0	0	1	0	1	0
Gobiiformes.to.Syngnathiformes	Tax4	Euryhaline.vs.FwBrackish	0	0	1	0	1	1	0	0	0	0	1	0
Gobiiformes.to.Syngnathiformes	Tax4	Euryhaline.vs.MarBrackish	1	1	1	1	0	1	0	0	0	0	1	0
Gobiiformes.to.Syngnathiformes	Tax4	Freshwater.vs.FwBrackish	1	1	0	0	0	1	1	0	1	0	1	0
Gobiiformes.to.Syngnathiformes	Tax4	FwBrackish.vs.MarBrackish	1	0	0	0	0	1	0	0	1	0	1	0
Gymn.Char.Sil	Tax4	Euryhaline.vs.Freshwater	0	1	0	0	0	0	1	0	1	0	1	0
Gymn.Char.Sil	Tax4	Euryhaline.vs.FwBrackish	1	0	0	0	0	1	0	0	0	0	1	0
Gymn.Char.Sil	Tax4	Euryhaline.vs.MarBrackish	1	1	0	0	0	1	0	0	0	0	1	0
Gymn.Char.Sil	Tax4	Euryhaline.vs.Marine	0	0	0	0	0	0	1	1	0	0	1	0
Gymn.Char.Sil	Tax4	Freshwater.vs.FwBrackish	1	1	0	0	0	1	1	0	1	0	1	0
Gymn.Char.Sil	Tax4	Freshwater.vs.MarBrackish	1	1	0	0	0	1	1	0	1	0	1	0
Gymn.Char.Sil	Tax4	Freshwater.vs.Marine	0	1	0	0	0	0	1	1	0	0	1	0
Gymn.Char.Sil	Tax4	FwBrackish.vs.MarBrackish	1	1	0	0	0	1	0	0	0	0	1	0
Gymn.Char.Sil	Tax4	FwBrackish.vs.Marine	1	0	0	0	0	1	1	0	0	0	1	0
Gymn.Char.Sil	Tax4	MarBrackish.vs.Marine	1	1	0	0	0	1	1	0	0	0	1	0
Myctoph.Lepidogal	Tax4	Euryhaline.vs.Freshwater	1	0	1	1	0	1	1	0	1	0	1	0
Myctoph.Lepidogal	Tax4	Freshwater.vs.FwBrackish	0	1	1	0	1	1	0	0	1	0	1	0
Myctoph.Lepidogal	Tax4	Freshwater.vs.MarBrackish	1	1	0	0	0	1	1	0	1	0	1	0
Myctoph.Lepidogal	Tax4	Freshwater.vs.Marine	1	0	0	0	0	1	1	0	0	0	1	0
Myctoph.Lepidogal	Tax4	FwBrackish.vs.Marine	1	0	0	0	0	1	1	0	0	0	1	0
Myctoph.Lepidogal	Tax4	MarBrackish.vs.Marine	1	1	0	0	0	1	0	0	0	0	1	0
Ost.Hio.Alep.Clu.Gon.Cyp	Tax4	Euryhaline.vs.Freshwater	0	1	1	0	1	1	1	0	1	0	1	0
Ost.Hio.Alep.Clu.Gon.Cyp	Tax4	Euryhaline.vs.FwBrackish	0	1	1	0	1	1	1	0	1	0	1	0
Ost.Hio.Alep.Clu.Gon.Cyp	Tax4	Euryhaline.vs.MarBrackish	0	0	1	0	1	1	0	0	1	0	1	0
Ost.Hio.Alep.Clu.Gon.Cyp	Tax4	Euryhaline.vs.Marine	0	1	1	0	1	1	1	0	1	0	1	0
Ost.Hio.Alep.Clu.Gon.Cyp	Tax4	Freshwater.vs.MarBrackish	0	1	0	0	0	0	1	0	1	0	1	0
Ost.Hio.Alep.Clu.Gon.Cyp	Tax4	Freshwater.vs.Marine	0	1	0	0	0	0	0	0	1	1	1	0
Ost.Hio.Alep.Clu.Gon.Cyp	Tax4	FwBrackish.vs.MarBrackish	0	0	0	0	0	0	1	0	1	0	1	0
Ost.Hio.Alep.Clu.Gon.Cyp	Tax4	FwBrackish.vs.Marine	0	0	0	0	0	0	0	0	0	0	0	1
Ost.Hio.Alep.Clu.Gon.Cyp	Tax4	MarBrackish.vs.Marine	1	0	0	0	0	1	1	0	1	0	1	0
Ovalentaria	Tax4	Euryhaline.vs.Freshwater	0	0	0	0	0	0	1	0	1	0	1	0
Ovalentaria	Tax4	Euryhaline.vs.MarBrackish	1	1	0	0	0	1	1	0	0	0	1	0
Ovalentaria	Tax4	Euryhaline.vs.Marine	1	1	0	0	0	1	1	0	1	0	1	0
Ovalentaria	Tax4	Freshwater.vs.FwBrackish	0	0	0	0	0	0	1	0	1	0	1	0
Ovalentaria	Tax4	FwBrackish.vs.MarBrackish	1	0	0	0	0	1	0	0	0	0	1	0
Ovalentaria	Tax4	MarBrackish.vs.Marine	1	1	0	0	0	1	0	0	0	0	1	0
Polyp.to.Albul	Tax4	Euryhaline.vs.Freshwater	0	1	1	0	1	1	0	0	0	0	1	0
Polyp.to.Albul	Tax4	Euryhaline.vs.FwBrackish	0	1	0	0	0	0	1	1	0	0	1	0
Polyp.to.Albul	Tax4	Euryhaline.vs.Marine	1	0	1	1	0	1	1	0	1	0	1	0
Polyp.to.Albul	Tax4	Freshwater.vs.MarBrackish	0	1	0	0	0	0	0	0	0	0	0	1
Polyp.to.Albul	Tax4	Freshwater.vs.Marine	0	0	0	0	0	0	0	0	0	0	0	1
Polyp.to.Albul	Tax4	FwBrackish.vs.MarBrackish	0	0	0	0	0	0	1	1	0	0	1	0
Polyp.to.Albul	Tax4	FwBrackish.vs.Marine	0	0	0	0	0	0	1	1	0	0	1	0
Polyp.to.Albul	Tax4	MarBrackish.vs.Marine	1	1	0	0	0	1	1	0	1	0	1	0
Cypriniformes.to.Polypteriformes	Tax5	Euryhaline.vs.Freshwater	0	1	1	0	1	1	1	0	1	0	1	0
Cypriniformes.to.Polypteriformes	Tax5	Euryhaline.vs.FwBrackish	0	1	1	0	1	1	1	0	1	0	1	0
Cypriniformes.to.Polypteriformes	Tax5	Euryhaline.vs.Marine	0	0	1	0	1	1	1	0	1	0	1	0
Cypriniformes.to.Polypteriformes	Tax5	Freshwater.vs.MarBrackish	0	1	0	0	0	0	1	0	1	0	1	0
Cypriniformes.to.Polypteriformes	Tax5	Freshwater.vs.Marine	0	1	0	0	0	0	1	0	1	0	1	0
Cypriniformes.to.Polypteriformes	Tax5	FwBrackish.vs.MarBrackish	0	0	0	0	0	0	1	0	1	0	1	0
Cypriniformes.to.Polypteriformes	Tax5	FwBrackish.vs.Marine	0	1	0	0	0	0	1	1	0	0	1	0
Cypriniformes.to.Polypteriformes	Tax5	MarBrackish.vs.Marine	1	1	0	0	0	1	1	0	1	0	1	0
Eupercaria.to.Gobiaria	Tax5	Euryhaline.vs.Freshwater	0	1	0	0	0	0	1	0	1	0	1	0
Eupercaria.to.Gobiaria	Tax5	Euryhaline.vs.FwBrackish	0	0	0	0	0	0	0	0	0	0	0	1
Eupercaria.to.Gobiaria	Tax5	Euryhaline.vs.MarBrackish	1	1	0	0	0	1	0	0	1	0	1	0
Eupercaria.to.Gobiaria	Tax5	Freshwater.vs.FwBrackish	1	1	0	0	0	1	1	0	1	0	1	0
Eupercaria.to.Gobiaria	Tax5	Freshwater.vs.MarBrackish	0	1	0	0	0	0	1	0	1	0	1	0
Gymn.Char.Sil	Tax5	Euryhaline.vs.Freshwater	0	1	0	0	0	0	1	0	1	0	1	0
Gymn.Char.Sil	Tax5	Euryhaline.vs.FwBrackish	1	0	0	0	0	1	0	0	0	0	1	0
Gymn.Char.Sil	Tax5	Euryhaline.vs.MarBrackish	1	1	0	0	0	1	0	0	0	0	1	0
Gymn.Char.Sil	Tax5	Euryhaline.vs.Marine	0	0	0	0	0	0	1	1	0	0	1	0
Gymn.Char.Sil	Tax5	Freshwater.vs.FwBrackish	1	1	0	0	0	1	1	0	1	0	1	0
Gymn.Char.Sil	Tax5	Freshwater.vs.MarBrackish	1	1	0	0	0	1	1	0	1	0	1	0
Gymn.Char.Sil	Tax5	Freshwater.vs.Marine	0	1	0	0	0	0	1	1	0	0	1	0
Gymn.Char.Sil	Tax5	FwBrackish.vs.MarBrackish	1	1	0	0	0	1	0	0	0	0	1	0
Gymn.Char.Sil	Tax5	FwBrackish.vs.Marine	1	0	0	0	0	1	1	0	0	0	1	0
Gymn.Char.Sil	Tax5	MarBrackish.vs.Marine	1	1	0	0	0	1	1	0	0	0	1	0
Lepidogalaxiiformes.to.Batrachoidiformes	Tax5	Euryhaline.vs.Freshwater	1	0	1	1	0	1	1	0	1	0	1	0
Lepidogalaxiiformes.to.Batrachoidiformes	Tax5	Euryhaline.vs.MarBrackish	0	0	1	0	1	1	0	0	0	0	1	0
Lepidogalaxiiformes.to.Batrachoidiformes	Tax5	Euryhaline.vs.Marine	0	0	1	0	1	1	0	0	1	0	1	0
Lepidogalaxiiformes.to.Batrachoidiformes	Tax5	Freshwater.vs.FwBrackish	0	1	1	0	1	1	1	0	1	0	1	0
Lepidogalaxiiformes.to.Batrachoidiformes	Tax5	Freshwater.vs.MarBrackish	1	1	0	0	0	1	1	0	1	0	1	0
Lepidogalaxiiformes.to.Batrachoidiformes	Tax5	Freshwater.vs.Marine	1	0	0	0	0	1	1	0	0	0	1	0
Lepidogalaxiiformes.to.Batrachoidiformes	Tax5	MarBrackish.vs.Marine	0	1	0	0	0	0	1	0	1	0	1	0
Ovalentaria.to.Anabantaria	Tax5	Euryhaline.vs.Freshwater	0	1	0	0	0	0	1	0	1	0	1	0
Ovalentaria.to.Anabantaria	Tax5	Euryhaline.vs.FwBrackish	1	1	0	0	0	1	1	0	1	0	1	0
Ovalentaria.to.Anabantaria	Tax5	Euryhaline.vs.MarBrackish	1	1	0	0	0	1	0	0	0	0	1	0
Ovalentaria.to.Anabantaria	Tax5	Euryhaline.vs.Marine	1	1	0	0	0	1	0	0	0	0	1	0
Ovalentaria.to.Anabantaria	Tax5	Freshwater.vs.FwBrackish	0	0	0	0	0	0	1	0	1	0	1	0
Ovalentaria.to.Anabantaria	Tax5	Freshwater.vs.MarBrackish	0	1	0	0	0	0	1	0	1	0	1	0
Ovalentaria.to.Anabantaria	Tax5	Freshwater.vs.Marine	1	0	0	0	0	1	1	0	1	0	1	0
Ovalentaria.to.Anabantaria	Tax5	FwBrackish.vs.MarBrackish	1	1	0	0	0	1	1	0	0	0	1	0
Ovalentaria.to.Anabantaria	Tax5	FwBrackish.vs.Marine	1	0	0	0	0	1	0	0	0	0	1	0
Gobiiformes.to.Beloniformes	Tax6	Euryhaline.vs.Freshwater	0	1	1	0	1	1	1	0	1	0	1	0
Gobiiformes.to.Beloniformes	Tax6	Euryhaline.vs.FwBrackish	0	1	0	0	0	0	1	1	0	0	1	0
Gobiiformes.to.Beloniformes	Tax6	Freshwater.vs.FwBrackish	0	0	0	0	0	0	1	0	1	0	1	0
Gobiiformes.to.Beloniformes	Tax6	Freshwater.vs.MarBrackish	0	1	0	0	0	0	1	0	1	0	1	0
Gobiiformes.to.Beloniformes	Tax6	Freshwater.vs.Marine	0	0	0	0	0	0	1	1	0	0	1	0
Gobiiformes.to.Beloniformes	Tax6	FwBrackish.vs.MarBrackish	0	1	0	0	0	0	1	1	0	0	1	0
Gobiiformes.to.Beloniformes	Tax6	FwBrackish.vs.Marine	0	1	0	0	0	0	0	0	0	0	0	1
Lepidogalaxiiformes.to.Pempheriformes	Tax6	Euryhaline.vs.Freshwater	1	1	1	1	0	1	1	0	1	0	1	0
Lepidogalaxiiformes.to.Pempheriformes	Tax6	Euryhaline.vs.FwBrackish	1	0	0	0	0	1	1	0	0	0	1	0
Lepidogalaxiiformes.to.Pempheriformes	Tax6	Euryhaline.vs.MarBrackish	0	0	1	0	1	1	1	0	1	0	1	0
Lepidogalaxiiformes.to.Pempheriformes	Tax6	Euryhaline.vs.Marine	1	1	1	1	0	1	1	0	1	0	1	0
Lepidogalaxiiformes.to.Pempheriformes	Tax6	Freshwater.vs.FwBrackish	0	1	0	0	0	0	1	0	1	0	1	0
Lepidogalaxiiformes.to.Pempheriformes	Tax6	Freshwater.vs.MarBrackish	1	1	0	0	0	1	1	0	1	0	1	0
Lepidogalaxiiformes.to.Pempheriformes	Tax6	Freshwater.vs.Marine	1	1	0	0	0	1	0	0	0	0	1	0
Lepidogalaxiiformes.to.Pempheriformes	Tax6	FwBrackish.vs.MarBrackish	1	0	0	0	0	1	1	0	0	0	1	0
Lepidogalaxiiformes.to.Pempheriformes	Tax6	MarBrackish.vs.Marine	1	1	0	0	0	1	1	0	1	0	1	0
Polypteriformes.to.Characiformes	Tax6	Euryhaline.vs.Freshwater	0	1	1	0	1	1	1	0	1	0	1	0
Polypteriformes.to.Characiformes	Tax6	Euryhaline.vs.FwBrackish	0	1	1	0	1	1	1	0	1	0	1	0
Polypteriformes.to.Characiformes	Tax6	Euryhaline.vs.Marine	0	0	1	0	1	1	1	0	1	0	1	0
Polypteriformes.to.Characiformes	Tax6	Freshwater.vs.MarBrackish	0	1	0	0	0	0	1	0	1	0	1	0
Polypteriformes.to.Characiformes	Tax6	Freshwater.vs.Marine	0	1	0	0	0	0	1	0	1	0	1	0
Polypteriformes.to.Characiformes	Tax6	FwBrackish.vs.MarBrackish	0	0	0	0	0	0	1	0	1	0	1	0
Polypteriformes.to.Characiformes	Tax6	FwBrackish.vs.Marine	0	1	0	0	0	0	1	1	0	0	1	0
Polypteriformes.to.Characiformes	Tax6	MarBrackish.vs.Marine	1	1	0	0	0	1	1	0	1	0	1	0
A1_Polypt.2Albu.minAng	Ctm.	Euryhaline.vs.Freshwater	0	1	1	0	1	1	0	0	0	0	1	0
A1_Polypt.2Albu.minAng	Ctm.	Euryhaline.vs.FwBrackish	0	0	0	0	0	0	1	1	0	0	1	0
A1_Polypt.2Albu.minAng	Ctm.	Euryhaline.vs.MarBrackish	1	0	1	1	0	1	1	0	0	0	1	0
A1_Polypt.2Albu.minAng	Ctm.	Euryhaline.vs.Marine	1	1	1	1	0	1	0	0	1	0	1	0
A1_Polypt.2Albu.minAng	Ctm.	Freshwater.vs.MarBrackish	0	0	0	0	0	0	0	0	1	1	1	0
A1_Polypt.2Albu.minAng	Ctm.	Freshwater.vs.Marine	1	1	1	1	0	1	1	0	1	0	1	0
A1_Polypt.2Albu.minAng	Ctm.	FwBrackish.vs.MarBrackish	0	0	0	0	0	0	1	0	1	0	1	0
A1_Polypt.2Albu.minAng	Ctm.	FwBrackish.vs.Marine	1	1	1	1	0	1	0	0	1	0	1	0
A1_Polypt.2Albu.minAng	Ctm.	MarBrackish.vs.Marine	1	1	0	0	0	1	0	0	1	0	1	0
A2_Clupeiformes	Ctm.	Euryhaline.vs.Freshwater	0	0	1	0	1	1	0	0	0	0	1	0
A2_Clupeiformes	Ctm.	Euryhaline.vs.FwBrackish	0	0	1	0	1	1	0	0	0	0	1	0
A2_Clupeiformes	Ctm.	Euryhaline.vs.MarBrackish	0	0	1	0	1	1	0	0	1	0	1	0
A2_Clupeiformes	Ctm.	Euryhaline.vs.Marine	0	1	1	0	1	1	1	0	1	0	1	0
A2_Clupeiformes	Ctm.	Freshwater.vs.FwBrackish	0	1	0	0	0	0	0	0	1	1	1	0
A2_Clupeiformes	Ctm.	Freshwater.vs.MarBrackish	0	1	0	0	0	0	1	1	0	0	1	0
A2_Clupeiformes	Ctm.	Freshwater.vs.Marine	0	0	0	0	0	0	0	0	0	0	0	1
A2_Clupeiformes	Ctm.	FwBrackish.vs.MarBrackish	0	0	0	0	0	0	1	1	0	0	1	0
A2_Clupeiformes	Ctm.	FwBrackish.vs.Marine	0	1	0	0	0	0	0	0	0	0	0	1
A2_Clupeiformes	Ctm.	MarBrackish.vs.Marine	1	1	0	0	0	1	1	0	1	0	1	0
A3_Clup.Gono	Ctm.	Euryhaline.vs.Freshwater	0	1	1	0	1	1	1	0	1	0	1	0
A3_Clup.Gono	Ctm.	Euryhaline.vs.FwBrackish	0	0	1	0	1	1	1	0	0	0	1	0
A3_Clup.Gono	Ctm.	Euryhaline.vs.MarBrackish	0	0	1	0	1	1	0	0	1	0	1	0
A3_Clup.Gono	Ctm.	Euryhaline.vs.Marine	0	1	1	0	1	1	1	0	1	0	1	0
A3_Clup.Gono	Ctm.	Freshwater.vs.FwBrackish	0	1	0	0	0	0	1	0	1	0	1	0
A3_Clup.Gono	Ctm.	Freshwater.vs.MarBrackish	0	1	0	0	0	0	1	1	0	0	1	0
A3_Clup.Gono	Ctm.	Freshwater.vs.Marine	0	1	0	0	0	0	0	0	0	0	0	1
A3_Clup.Gono	Ctm.	FwBrackish.vs.MarBrackish	0	0	0	0	0	0	1	1	0	0	1	0
A3_Clup.Gono	Ctm.	FwBrackish.vs.Marine	0	1	0	0	0	0	0	0	0	0	0	1
A3_Clup.Gono	Ctm.	MarBrackish.vs.Marine	1	1	0	0	0	1	1	0	1	0	1	0
A4_Clup.Gymn	Ctm.	Euryhaline.vs.Freshwater	0	0	1	0	1	1	1	0	1	0	1	0
A4_Clup.Gymn	Ctm.	Euryhaline.vs.FwBrackish	0	0	1	0	1	1	0	0	0	0	1	0
A4_Clup.Gymn	Ctm.	Euryhaline.vs.MarBrackish	0	0	1	0	1	1	0	0	1	0	1	0
A4_Clup.Gymn	Ctm.	Euryhaline.vs.Marine	0	1	1	0	1	1	1	0	1	0	1	0
A4_Clup.Gymn	Ctm.	Freshwater.vs.FwBrackish	0	0	0	0	0	0	1	0	1	0	1	0
A4_Clup.Gymn	Ctm.	Freshwater.vs.MarBrackish	0	0	0	0	0	0	1	0	1	0	1	0
A4_Clup.Gymn	Ctm.	Freshwater.vs.Marine	0	1	0	0	0	0	1	0	1	0	1	0
A4_Clup.Gymn	Ctm.	FwBrackish.vs.MarBrackish	0	0	0	0	0	0	1	1	0	0	1	0
A4_Clup.Gymn	Ctm.	FwBrackish.vs.Marine	0	1	0	0	0	0	0	0	0	0	0	1
A4_Clup.Gymn	Ctm.	MarBrackish.vs.Marine	1	1	0	0	0	1	1	0	1	0	1	0
A5_Clup.Char	Ctm.	Euryhaline.vs.Freshwater	0	1	1	0	1	1	1	0	1	0	1	0
A5_Clup.Char	Ctm.	Euryhaline.vs.FwBrackish	0	0	1	0	1	1	0	0	0	0	1	0
A5_Clup.Char	Ctm.	Euryhaline.vs.MarBrackish	0	0	1	0	1	1	0	0	1	0	1	0
A5_Clup.Char	Ctm.	Euryhaline.vs.Marine	0	1	1	0	1	1	1	0	1	0	1	0
A5_Clup.Char	Ctm.	Freshwater.vs.FwBrackish	0	1	0	0	0	0	1	0	1	0	1	0
A5_Clup.Char	Ctm.	Freshwater.vs.MarBrackish	0	1	0	0	0	0	1	0	1	0	1	0
A5_Clup.Char	Ctm.	Freshwater.vs.Marine	0	1	0	0	0	0	1	0	1	0	1	0
A5_Clup.Char	Ctm.	FwBrackish.vs.MarBrackish	0	1	0	0	0	0	1	1	0	0	1	0
A5_Clup.Char	Ctm.	FwBrackish.vs.Marine	0	1	0	0	0	0	0	0	0	0	0	1
A5_Clup.Char	Ctm.	MarBrackish.vs.Marine	1	1	0	0	0	1	1	0	1	0	1	0
A6_Clup.Sil	Ctm.	Euryhaline.vs.Freshwater	0	1	1	0	1	1	1	0	1	0	1	0
A6_Clup.Sil	Ctm.	Euryhaline.vs.FwBrackish	0	0	1	0	1	1	1	0	1	0	1	0
A6_Clup.Sil	Ctm.	Euryhaline.vs.MarBrackish	0	0	1	0	1	1	0	0	1	0	1	0
A6_Clup.Sil	Ctm.	Euryhaline.vs.Marine	0	1	1	0	1	1	1	0	1	0	1	0
A6_Clup.Sil	Ctm.	Freshwater.vs.FwBrackish	0	1	0	0	0	0	1	0	1	0	1	0
A6_Clup.Sil	Ctm.	Freshwater.vs.MarBrackish	0	1	0	0	0	0	1	0	1	0	1	0
A6_Clup.Sil	Ctm.	Freshwater.vs.Marine	0	0	0	0	0	0	1	0	1	0	1	0
A6_Clup.Sil	Ctm.	FwBrackish.vs.MarBrackish	1	1	0	0	0	1	1	0	0	0	1	0
A6_Clup.Sil	Ctm.	MarBrackish.vs.Marine	1	1	0	0	0	1	1	0	0	0	1	0
A7_Clup.Cypr	Ctm.	Euryhaline.vs.Freshwater	0	1	1	0	1	1	1	0	1	0	1	0
A7_Clup.Cypr	Ctm.	Euryhaline.vs.FwBrackish	0	1	1	0	1	1	1	0	1	0	1	0
A7_Clup.Cypr	Ctm.	Euryhaline.vs.MarBrackish	0	0	1	0	1	1	0	0	1	0	1	0
A7_Clup.Cypr	Ctm.	Freshwater.vs.MarBrackish	0	1	0	0	0	0	1	0	1	0	1	0
A7_Clup.Cypr	Ctm.	Freshwater.vs.Marine	0	1	0	0	0	0	1	0	1	0	1	0
A7_Clup.Cypr	Ctm.	FwBrackish.vs.MarBrackish	0	0	0	0	0	0	1	0	1	0	1	0
A7_Clup.Cypr	Ctm.	FwBrackish.vs.Marine	0	1	0	0	0	0	1	0	1	0	1	0
A7_Clup.Cypr	Ctm.	MarBrackish.vs.Marine	1	1	0	0	0	1	1	0	1	0	1	0
A8_Clu.Al.Os.Hi	Ctm.	Euryhaline.vs.Freshwater	0	0	1	0	1	1	1	0	1	0	1	0
A8_Clu.Al.Os.Hi	Ctm.	Euryhaline.vs.FwBrackish	0	0	1	0	1	1	0	0	0	0	1	0
A8_Clu.Al.Os.Hi	Ctm.	Euryhaline.vs.MarBrackish	0	0	1	0	1	1	0	0	1	0	1	0
A8_Clu.Al.Os.Hi	Ctm.	Euryhaline.vs.Marine	0	1	1	0	1	1	1	0	1	0	1	0
A8_Clu.Al.Os.Hi	Ctm.	Freshwater.vs.FwBrackish	0	0	0	0	0	0	1	0	1	0	1	0
A8_Clu.Al.Os.Hi	Ctm.	Freshwater.vs.MarBrackish	0	0	0	0	0	0	1	0	1	0	1	0
A8_Clu.Al.Os.Hi	Ctm.	Freshwater.vs.Marine	0	0	0	0	0	0	0	0	1	1	1	0
A8_Clu.Al.Os.Hi	Ctm.	FwBrackish.vs.MarBrackish	0	1	0	0	0	0	1	1	0	0	1	0
A8_Clu.Al.Os.Hi	Ctm.	FwBrackish.vs.Marine	0	0	0	0	0	0	0	0	0	0	0	1
A8_Clu.Al.Os.Hi	Ctm.	MarBrackish.vs.Marine	1	0	0	0	0	1	1	0	1	0	1	0
A9_Clup.Ale	Ctm.	Euryhaline.vs.Freshwater	0	0	1	0	1	1	0	0	0	0	1	0
A9_Clup.Ale	Ctm.	Euryhaline.vs.FwBrackish	0	0	1	0	1	1	0	0	0	0	1	0
A9_Clup.Ale	Ctm.	Euryhaline.vs.MarBrackish	0	0	1	0	1	1	0	0	1	0	1	0
A9_Clup.Ale	Ctm.	Euryhaline.vs.Marine	0	1	1	0	1	1	1	0	1	0	1	0
A9_Clup.Ale	Ctm.	Freshwater.vs.FwBrackish	0	1	0	0	0	0	0	0	1	1	1	0
A9_Clup.Ale	Ctm.	Freshwater.vs.MarBrackish	0	1	0	0	0	0	1	1	0	0	1	0
A9_Clup.Ale	Ctm.	Freshwater.vs.Marine	0	0	0	0	0	0	0	0	0	0	0	1
A9_Clup.Ale	Ctm.	FwBrackish.vs.MarBrackish	0	0	0	0	0	0	1	1	0	0	1	0
A9_Clup.Ale	Ctm.	FwBrackish.vs.Marine	0	0	0	0	0	0	0	0	0	0	0	1
A9_Clup.Ale	Ctm.	MarBrackish.vs.Marine	1	0	0	0	0	1	1	0	1	0	1	0
B10_Ale.Ost.Hio	Ctm.	Freshwater.vs.FwBrackish	1	0	0	0	0	1	0	0	0	0	1	0
B10_Ale.Ost.Hio	Ctm.	Freshwater.vs.Marine	0	1	0	0	0	0	1	1	0	0	1	0
B11_Clup.Ost	Ctm.	Euryhaline.vs.Freshwater	0	0	1	0	1	1	1	0	1	0	1	0
B11_Clup.Ost	Ctm.	Euryhaline.vs.FwBrackish	0	0	1	0	1	1	0	0	0	0	1	0
B11_Clup.Ost	Ctm.	Euryhaline.vs.MarBrackish	0	0	1	0	1	1	0	0	1	0	1	0
B11_Clup.Ost	Ctm.	Euryhaline.vs.Marine	0	1	1	0	1	1	1	0	1	0	1	0
B11_Clup.Ost	Ctm.	Freshwater.vs.FwBrackish	0	0	0	0	0	0	1	0	1	0	1	0
B11_Clup.Ost	Ctm.	Freshwater.vs.MarBrackish	0	0	0	0	0	0	1	0	1	0	1	0
B11_Clup.Ost	Ctm.	Freshwater.vs.Marine	0	1	0	0	0	0	1	0	1	0	1	0
B11_Clup.Ost	Ctm.	FwBrackish.vs.MarBrackish	0	1	0	0	0	0	1	1	0	0	1	0
B11_Clup.Ost	Ctm.	FwBrackish.vs.Marine	0	1	0	0	0	0	0	0	0	0	0	1
B11_Clup.Ost	Ctm.	MarBrackish.vs.Marine	1	1	0	0	0	1	1	0	1	0	1	0
B12_Sto.Osm.Salm	Ctm.	Euryhaline.vs.Freshwater	1	0	1	1	0	1	1	0	1	0	1	0
B12_Sto.Osm.Salm	Ctm.	Euryhaline.vs.MarBrackish	1	0	0	0	0	1	1	0	1	0	1	0
B12_Sto.Osm.Salm	Ctm.	Euryhaline.vs.Marine	0	0	1	0	1	1	0	0	1	0	1	0
B12_Sto.Osm.Salm	Ctm.	Freshwater.vs.FwBrackish	0	0	1	0	1	1	1	0	1	0	1	0
B12_Sto.Osm.Salm	Ctm.	Freshwater.vs.MarBrackish	1	0	1	1	0	1	1	0	1	0	1	0
B12_Sto.Osm.Salm	Ctm.	Freshwater.vs.Marine	1	0	0	0	0	1	1	0	0	0	1	0
B12_Sto.Osm.Salm	Ctm.	FwBrackish.vs.MarBrackish	1	0	0	0	0	1	1	0	1	0	1	0
B12_Sto.Osm.Salm	Ctm.	MarBrackish.vs.Marine	1	0	1	1	0	1	1	0	1	0	1	0
B13_Sto.Osm.Salm.Eso	Ctm.	Euryhaline.vs.Freshwater	1	0	1	1	0	1	1	0	1	0	1	0
B13_Sto.Osm.Salm.Eso	Ctm.	Euryhaline.vs.MarBrackish	1	0	0	0	0	1	1	0	1	0	1	0
B13_Sto.Osm.Salm.Eso	Ctm.	Euryhaline.vs.Marine	0	0	1	0	1	1	0	0	1	0	1	0
B13_Sto.Osm.Salm.Eso	Ctm.	Freshwater.vs.FwBrackish	0	0	1	0	1	1	1	0	1	0	1	0
B13_Sto.Osm.Salm.Eso	Ctm.	Freshwater.vs.MarBrackish	1	0	1	1	0	1	1	0	1	0	1	0
B13_Sto.Osm.Salm.Eso	Ctm.	Freshwater.vs.Marine	1	0	0	0	0	1	1	0	0	0	1	0
B13_Sto.Osm.Salm.Eso	Ctm.	FwBrackish.vs.MarBrackish	1	0	0	0	0	1	1	0	1	0	1	0
B13_Sto.Osm.Salm.Eso	Ctm.	MarBrackish.vs.Marine	1	0	1	1	0	1	1	0	1	0	1	0
B14_Sto.Osm.Salm.Eso.Arg	Ctm.	Euryhaline.vs.Freshwater	1	0	1	1	0	1	1	0	1	0	1	0
B14_Sto.Osm.Salm.Eso.Arg	Ctm.	Euryhaline.vs.MarBrackish	1	0	0	0	0	1	1	0	1	0	1	0
B14_Sto.Osm.Salm.Eso.Arg	Ctm.	Euryhaline.vs.Marine	0	0	1	0	1	1	0	0	1	0	1	0
B14_Sto.Osm.Salm.Eso.Arg	Ctm.	Freshwater.vs.FwBrackish	0	0	1	0	1	1	1	0	1	0	1	0
B14_Sto.Osm.Salm.Eso.Arg	Ctm.	Freshwater.vs.MarBrackish	1	0	1	1	0	1	1	0	1	0	1	0
B14_Sto.Osm.Salm.Eso.Arg	Ctm.	Freshwater.vs.Marine	1	0	0	0	0	1	1	0	0	0	1	0
B14_Sto.Osm.Salm.Eso.Arg	Ctm.	FwBrackish.vs.MarBrackish	1	0	0	0	0	1	1	0	1	0	1	0
B14_Sto.Osm.Salm.Eso.Arg	Ctm.	MarBrackish.vs.Marine	1	0	1	1	0	1	1	0	1	0	1	0
B15_Sal.Eso.Arg	Ctm.	Euryhaline.vs.Freshwater	1	1	1	1	0	1	0	0	1	0	1	0
B15_Sal.Eso.Arg	Ctm.	Euryhaline.vs.Marine	1	1	1	1	0	1	0	0	1	0	1	0
B15_Sal.Eso.Arg	Ctm.	Freshwater.vs.FwBrackish	0	1	1	0	1	1	0	0	1	0	1	0
B15_Sal.Eso.Arg	Ctm.	Freshwater.vs.Marine	1	1	0	0	0	1	1	0	0	0	1	0
B15_Sal.Eso.Arg	Ctm.	FwBrackish.vs.Marine	1	1	1	1	0	1	0	0	1	0	1	0
B16_Eso.Arg	Ctm.	Freshwater.vs.Marine	1	1	0	0	0	1	1	0	1	0	1	0
B17_Sal.Arg	Ctm.	Euryhaline.vs.Freshwater	1	1	1	1	0	1	1	0	1	0	1	0
B17_Sal.Arg	Ctm.	Euryhaline.vs.Marine	1	1	1	1	0	1	0	0	1	0	1	0
B17_Sal.Arg	Ctm.	Freshwater.vs.FwBrackish	0	0	0	0	0	0	1	0	1	0	1	0
B17_Sal.Arg	Ctm.	Freshwater.vs.Marine	1	1	0	0	0	1	0	0	0	0	1	0
B17_Sal.Arg	Ctm.	FwBrackish.vs.Marine	1	1	0	0	0	1	0	0	1	0	1	0
B18_Pol.Perco	Ctm.	Freshwater.vs.Marine	1	1	0	0	0	1	0	0	0	0	1	0
B19_Zei.Perco	Ctm.	Freshwater.vs.Marine	1	1	0	0	0	1	0	0	0	0	1	0
C20_Zei.Pol.Per	Ctm.	Freshwater.vs.Marine	1	1	0	0	0	1	0	0	0	0	1	0
C21_Gad.Sty.Per	Ctm.	Euryhaline.vs.Freshwater	1	1	0	0	0	1	0	0	1	0	1	0
C21_Gad.Sty.Per	Ctm.	Euryhaline.vs.Marine	1	1	0	0	0	1	1	0	1	0	1	0
C21_Gad.Sty.Per	Ctm.	Freshwater.vs.MarBrackish	1	1	0	0	0	1	0	0	0	0	1	0
C21_Gad.Sty.Per	Ctm.	Freshwater.vs.Marine	1	1	0	0	0	1	0	0	0	0	1	0
C21_Gad.Sty.Per	Ctm.	MarBrackish.vs.Marine	1	1	0	0	0	1	1	0	1	0	1	0
C22_Zei.Per.Pol.Gad.Sty	Ctm.	Euryhaline.vs.Freshwater	1	1	0	0	0	1	0	0	1	0	1	0
C22_Zei.Per.Pol.Gad.Sty	Ctm.	Euryhaline.vs.Marine	1	0	0	0	0	1	1	0	1	0	1	0
C22_Zei.Per.Pol.Gad.Sty	Ctm.	Freshwater.vs.MarBrackish	1	1	0	0	0	1	0	0	0	0	1	0
C22_Zei.Per.Pol.Gad.Sty	Ctm.	Freshwater.vs.Marine	1	1	0	0	0	1	0	0	0	0	1	0
C22_Zei.Per.Pol.Gad.Sty	Ctm.	MarBrackish.vs.Marine	1	1	0	0	0	1	1	0	1	0	1	0
C23_Tetraodontiformes	Ctm.	Euryhaline.vs.FwBrackish	1	1	0	0	0	1	1	0	0	0	1	0
C23_Tetraodontiformes	Ctm.	Freshwater.vs.FwBrackish	1	1	0	0	0	1	1	0	0	0	1	0
C23_Tetraodontiformes	Ctm.	FwBrackish.vs.MarBrackish	1	0	0	0	0	1	1	0	0	0	1	0
C24_Sciaenidae	Ctm.	Euryhaline.vs.Freshwater	0	0	0	0	0	0	1	1	0	0	1	0
C24_Sciaenidae	Ctm.	Euryhaline.vs.MarBrackish	0	0	0	0	0	0	1	0	1	0	1	0
C24_Sciaenidae	Ctm.	Euryhaline.vs.Marine	1	1	0	0	0	1	1	0	1	0	1	0
C24_Sciaenidae	Ctm.	Freshwater.vs.MarBrackish	0	0	0	0	0	0	1	1	0	0	1	0
C24_Sciaenidae	Ctm.	MarBrackish.vs.Marine	1	1	0	0	0	1	1	0	1	0	1	0
C25_Cot.Psy.Jor_Agonidae.n.friends	Ctm.	Euryhaline.vs.Freshwater	0	0	1	0	1	1	0	0	1	0	1	0
C25_Cot.Psy.Jor_Agonidae.n.friends	Ctm.	Euryhaline.vs.FwBrackish	1	1	1	1	0	1	0	0	1	0	1	0
C25_Cot.Psy.Jor_Agonidae.n.friends	Ctm.	Freshwater.vs.FwBrackish	0	0	1	0	1	1	1	0	1	0	1	0
C25_Cot.Psy.Jor_Agonidae.n.friends	Ctm.	Freshwater.vs.MarBrackish	1	1	0	0	0	1	1	0	1	0	1	0
C25_Cot.Psy.Jor_Agonidae.n.friends	Ctm.	Freshwater.vs.Marine	1	0	0	0	0	1	1	0	0	0	1	0
C25_Cot.Psy.Jor_Agonidae.n.friends	Ctm.	FwBrackish.vs.MarBrackish	1	1	0	0	0	1	1	0	0	0	1	0
C26_TCL_CPJ.A	Ctm.	Euryhaline.vs.Freshwater	0	0	1	0	1	1	0	0	1	0	1	0
C26_TCL_CPJ.A	Ctm.	Euryhaline.vs.FwBrackish	1	1	1	1	0	1	0	0	1	0	1	0
C26_TCL_CPJ.A	Ctm.	Freshwater.vs.FwBrackish	0	0	1	0	1	1	1	0	1	0	1	0
C26_TCL_CPJ.A	Ctm.	Freshwater.vs.MarBrackish	1	1	0	0	0	1	1	0	1	0	1	0
C26_TCL_CPJ.A	Ctm.	Freshwater.vs.Marine	1	0	0	0	0	1	1	0	0	0	1	0
C26_TCL_CPJ.A	Ctm.	FwBrackish.vs.MarBrackish	1	1	0	0	0	1	1	0	0	0	1	0
C26_TCL_CPJ.A	Ctm.	MarBrackish.vs.Marine	1	1	0	0	0	1	1	0	1	0	1	0
C27_Percidae.et.Trach.clad	Ctm.	Freshwater.vs.FwBrackish	1	1	0	0	0	1	1	0	1	0	1	0
C27_Percidae.et.Trach.clad	Ctm.	Freshwater.vs.Marine	1	1	0	0	0	1	0	0	1	0	1	0
C27_Percidae.et.Trach.clad	Ctm.	FwBrackish.vs.Marine	1	1	0	0	0	1	0	0	0	0	1	0
C28_PT_Ac2Chan_mSerr	Ctm.	Euryhaline.vs.Freshwater	1	1	1	1	0	1	1	0	1	0	1	0
C28_PT_Ac2Chan_mSerr	Ctm.	Euryhaline.vs.FwBrackish	0	0	1	0	1	1	1	0	1	0	1	0
C28_PT_Ac2Chan_mSerr	Ctm.	Euryhaline.vs.Marine	0	0	1	0	1	1	1	0	1	0	1	0
C28_PT_Ac2Chan_mSerr	Ctm.	Freshwater.vs.FwBrackish	1	1	0	0	0	1	1	0	1	0	1	0
C28_PT_Ac2Chan_mSerr	Ctm.	Freshwater.vs.MarBrackish	1	1	0	0	0	1	0	0	1	0	1	0
C28_PT_Ac2Chan_mSerr	Ctm.	Freshwater.vs.Marine	1	1	0	0	0	1	0	0	0	0	1	0
C28_PT_Ac2Chan_mSerr	Ctm.	FwBrackish.vs.MarBrackish	1	0	0	0	0	1	0	0	0	0	1	0
C28_PT_Ac2Chan_mSerr	Ctm.	FwBrackish.vs.Marine	1	1	0	0	0	1	0	0	0	0	1	0
C28_PT_Ac2Chan_mSerr	Ctm.	MarBrackish.vs.Marine	1	1	0	0	0	1	0	0	1	0	1	0
C29_Terapontoidei.et.Dichistiidae	Ctm.	Euryhaline.vs.Freshwater	0	1	0	0	0	0	1	0	1	0	1	0
C29_Terapontoidei.et.Dichistiidae	Ctm.	Euryhaline.vs.FwBrackish	0	1	1	0	1	1	1	0	0	0	1	0
C29_Terapontoidei.et.Dichistiidae	Ctm.	Euryhaline.vs.MarBrackish	1	0	0	0	0	1	0	0	1	0	1	0
C29_Terapontoidei.et.Dichistiidae	Ctm.	Euryhaline.vs.Marine	0	0	1	0	1	1	1	0	1	0	1	0
C29_Terapontoidei.et.Dichistiidae	Ctm.	Freshwater.vs.FwBrackish	0	1	0	0	0	0	1	0	1	0	1	0
C29_Terapontoidei.et.Dichistiidae	Ctm.	Freshwater.vs.MarBrackish	1	1	0	0	0	1	1	0	1	0	1	0
C29_Terapontoidei.et.Dichistiidae	Ctm.	Freshwater.vs.Marine	1	0	0	0	0	1	1	0	0	0	1	0
C29_Terapontoidei.et.Dichistiidae	Ctm.	FwBrackish.vs.MarBrackish	1	0	0	0	0	1	0	0	1	0	1	0
C29_Terapontoidei.et.Dichistiidae	Ctm.	FwBrackish.vs.Marine	1	0	0	0	0	1	1	0	0	0	1	0
C29_Terapontoidei.et.Dichistiidae	Ctm.	MarBrackish.vs.Marine	0	0	0	0	0	0	0	0	1	1	1	0
D30_Cith.Per.Centrar	Ctm.	Freshwater.vs.Marine	0	0	0	0	0	0	1	1	0	0	1	0
D31_TD_CPC	Ctm.	Euryhaline.vs.Freshwater	0	1	0	0	0	0	1	0	1	0	1	0
D31_TD_CPC	Ctm.	Euryhaline.vs.FwBrackish	0	0	1	0	1	1	1	0	1	0	1	0
D31_TD_CPC	Ctm.	Euryhaline.vs.MarBrackish	1	0	0	0	0	1	0	0	1	0	1	0
D31_TD_CPC	Ctm.	Freshwater.vs.FwBrackish	0	1	0	0	0	0	1	0	1	0	1	0
D31_TD_CPC	Ctm.	Freshwater.vs.MarBrackish	0	0	0	0	0	0	0	0	1	1	1	0
D31_TD_CPC	Ctm.	Freshwater.vs.Marine	1	0	0	0	0	1	1	0	0	0	1	0
D31_TD_CPC	Ctm.	FwBrackish.vs.MarBrackish	1	0	0	0	0	1	0	0	1	0	1	0
D31_TD_CPC	Ctm.	FwBrackish.vs.Marine	1	0	0	0	0	1	1	0	0	0	1	0
D31_TD_CPC	Ctm.	MarBrackish.vs.Marine	0	1	0	0	0	0	0	0	1	1	1	0
D32_Gobiiformes	Ctm.	Euryhaline.vs.Freshwater	1	0	1	1	0	1	0	0	1	0	1	0
D32_Gobiiformes	Ctm.	Euryhaline.vs.FwBrackish	0	0	1	0	1	1	0	0	0	0	1	0
D32_Gobiiformes	Ctm.	Freshwater.vs.FwBrackish	1	1	0	0	0	1	1	0	1	0	1	0
D32_Gobiiformes	Ctm.	Freshwater.vs.MarBrackish	1	0	0	0	0	1	1	0	1	0	1	0
D32_Gobiiformes	Ctm.	FwBrackish.vs.MarBrackish	0	1	0	0	0	0	1	1	0	0	1	0
D33_SAIICI	Ctm.	Euryhaline.vs.Freshwater	1	1	0	0	0	1	1	0	1	0	1	0
D33_SAIICI	Ctm.	Euryhaline.vs.FwBrackish	1	1	0	0	0	1	1	0	0	0	1	0
D33_SAIICI	Ctm.	Euryhaline.vs.MarBrackish	1	1	0	0	0	1	1	0	1	0	1	0
D33_SAIICI	Ctm.	Euryhaline.vs.Marine	1	1	0	0	0	1	1	0	1	0	1	0
D33_SAIICI	Ctm.	Freshwater.vs.FwBrackish	0	0	0	0	0	0	0	0	1	1	1	0
D33_SAIICI	Ctm.	Freshwater.vs.MarBrackish	0	1	0	0	0	0	1	0	1	0	1	0
D33_SAIICI	Ctm.	FwBrackish.vs.MarBrackish	1	1	0	0	0	1	1	0	0	0	1	0
D33_SAIICI	Ctm.	FwBrackish.vs.Marine	0	1	0	0	0	0	0	0	1	1	1	0
D33_SAIICI	Ctm.	MarBrackish.vs.Marine	0	1	0	0	0	0	0	0	1	1	1	0
D34_Pleuronectiformes	Ctm.	Euryhaline.vs.Freshwater	0	0	0	0	0	0	1	1	0	0	1	0
D34_Pleuronectiformes	Ctm.	Euryhaline.vs.MarBrackish	1	1	0	0	0	1	1	0	0	0	1	0
D34_Pleuronectiformes	Ctm.	Freshwater.vs.MarBrackish	1	1	0	0	0	1	1	0	0	0	1	0
D34_Pleuronectiformes	Ctm.	Freshwater.vs.Marine	0	1	0	0	0	0	1	1	0	0	1	0
D34_Pleuronectiformes	Ctm.	MarBrackish.vs.Marine	1	0	0	0	0	1	0	0	1	0	1	0
D36_Mugilidae_Ambassidae	Ctm.	Euryhaline.vs.Freshwater	0	0	1	0	1	1	1	0	0	0	1	0
D36_Mugilidae_Ambassidae	Ctm.	Euryhaline.vs.FwBrackish	0	0	1	0	1	1	1	0	0	0	1	0
D36_Mugilidae_Ambassidae	Ctm.	Euryhaline.vs.MarBrackish	1	1	1	1	0	1	0	0	0	0	1	0
D36_Mugilidae_Ambassidae	Ctm.	FwBrackish.vs.MarBrackish	1	0	0	0	0	1	0	0	0	0	1	0
D37_BlenO2Anth.Cyp	Ctm.	Euryhaline.vs.FwBrackish	0	0	0	0	0	0	0	0	0	0	0	1
D37_BlenO2Anth.Cyp	Ctm.	Euryhaline.vs.MarBrackish	0	1	0	0	0	0	0	0	0	0	0	1
D37_BlenO2Anth.Cyp	Ctm.	Euryhaline.vs.Marine	1	1	0	0	0	1	1	0	1	0	1	0
D37_BlenO2Anth.Cyp	Ctm.	FwBrackish.vs.MarBrackish	1	0	0	0	0	1	1	0	1	0	1	0
D37_BlenO2Anth.Cyp	Ctm.	MarBrackish.vs.Marine	1	1	0	0	0	1	1	0	1	0	1	0
D39_BlenO1.Cich.Pho.O2.Cyp	Ctm.	Euryhaline.vs.FwBrackish	0	1	0	0	0	0	0	0	0	0	0	1
D39_BlenO1.Cich.Pho.O2.Cyp	Ctm.	Euryhaline.vs.Marine	1	1	0	0	0	1	0	0	0	0	1	0
D39_BlenO1.Cich.Pho.O2.Cyp	Ctm.	Freshwater.vs.Marine	1	1	0	0	0	1	0	0	1	0	1	0
D39_BlenO1.Cich.Pho.O2.Cyp	Ctm.	FwBrackish.vs.Marine	1	1	0	0	0	1	0	0	0	0	1	0
D39_BlenO1.Cich.Pho.O2.Cyp	Ctm.	MarBrackish.vs.Marine	1	1	0	0	0	1	0	0	0	0	1	0
E40_Belon.Ather.Cypr	Ctm.	Euryhaline.vs.Freshwater	1	1	0	0	0	1	1	0	1	0	1	0
E40_Belon.Ather.Cypr	Ctm.	Euryhaline.vs.FwBrackish	1	1	0	0	0	1	1	0	1	0	1	0
E40_Belon.Ather.Cypr	Ctm.	Euryhaline.vs.MarBrackish	0	0	0	0	0	0	1	0	1	0	1	0
E40_Belon.Ather.Cypr	Ctm.	Euryhaline.vs.Marine	1	1	0	0	0	1	0	0	0	0	1	0
E40_Belon.Ather.Cypr	Ctm.	Freshwater.vs.MarBrackish	1	1	0	0	0	1	1	0	1	0	1	0
E40_Belon.Ather.Cypr	Ctm.	Freshwater.vs.Marine	1	1	0	0	0	1	0	0	1	0	1	0
E40_Belon.Ather.Cypr	Ctm.	FwBrackish.vs.MarBrackish	1	0	0	0	0	1	1	0	1	0	1	0
E40_Belon.Ather.Cypr	Ctm.	FwBrackish.vs.Marine	1	1	0	0	0	1	0	0	0	0	1	0
E40_Belon.Ather.Cypr	Ctm.	MarBrackish.vs.Marine	1	0	0	0	0	1	0	0	0	0	1	0
E41.45_Belon.Ather	Ctm.	Euryhaline.vs.Marine	1	1	0	0	0	1	1	0	1	0	1	0
E41.45_Belon.Ather	Ctm.	Freshwater.vs.FwBrackish	1	0	0	0	0	1	1	0	1	0	1	0
E41.45_Belon.Ather	Ctm.	MarBrackish.vs.Marine	1	1	0	0	0	1	1	0	1	0	1	0
E41_Belon.Cyp	Ctm.	Euryhaline.vs.Freshwater	0	1	0	0	0	0	1	0	1	0	1	0
E41_Belon.Cyp	Ctm.	Euryhaline.vs.Marine	1	0	0	0	0	1	0	0	0	0	1	0
E41_Belon.Cyp	Ctm.	Freshwater.vs.FwBrackish	0	0	0	0	0	0	1	0	1	0	1	0
E41_Belon.Cyp	Ctm.	Freshwater.vs.MarBrackish	0	0	0	0	0	0	1	0	1	0	1	0
E41_Belon.Cyp	Ctm.	Freshwater.vs.Marine	1	1	0	0	0	1	1	0	1	0	1	0
E41_Belon.Cyp	Ctm.	MarBrackish.vs.Marine	1	0	0	0	0	1	0	0	0	0	1	0
E42.46_Blenn.Oval2_Ather	Ctm.	Euryhaline.vs.Freshwater	0	1	0	0	0	0	1	0	1	0	1	0
E42.46_Blenn.Oval2_Ather	Ctm.	Euryhaline.vs.FwBrackish	0	0	0	0	0	0	0	0	0	0	0	1
E42.46_Blenn.Oval2_Ather	Ctm.	Euryhaline.vs.MarBrackish	1	1	0	0	0	1	1	0	1	0	1	0
E42.46_Blenn.Oval2_Ather	Ctm.	Euryhaline.vs.Marine	1	1	0	0	0	1	1	0	1	0	1	0
E42.46_Blenn.Oval2_Ather	Ctm.	Freshwater.vs.FwBrackish	0	0	0	0	0	0	1	0	1	0	1	0
E42.46_Blenn.Oval2_Ather	Ctm.	Freshwater.vs.MarBrackish	0	1	0	0	0	0	1	0	1	0	1	0
E42.46_Blenn.Oval2_Ather	Ctm.	FwBrackish.vs.MarBrackish	1	1	0	0	0	1	1	0	0	0	1	0
E42.46_Blenn.Oval2_Ather	Ctm.	FwBrackish.vs.Marine	1	1	0	0	0	1	0	0	1	0	1	0
E42.46_Blenn.Oval2_Ather	Ctm.	MarBrackish.vs.Marine	1	0	0	0	0	1	0	0	1	0	1	0
E42_Belon.Cich	Ctm.	Euryhaline.vs.Freshwater	1	0	0	0	0	1	1	0	1	0	1	0
E42_Belon.Cich	Ctm.	Euryhaline.vs.FwBrackish	1	0	0	0	0	1	1	0	1	0	1	0
E42_Belon.Cich	Ctm.	Euryhaline.vs.MarBrackish	0	0	0	0	0	0	1	0	1	0	1	0
E42_Belon.Cich	Ctm.	Euryhaline.vs.Marine	1	0	0	0	0	1	0	0	0	0	1	0
E42_Belon.Cich	Ctm.	Freshwater.vs.FwBrackish	1	1	0	0	0	1	0	0	1	0	1	0
E42_Belon.Cich	Ctm.	Freshwater.vs.MarBrackish	1	0	0	0	0	1	1	0	1	0	1	0
E42_Belon.Cich	Ctm.	Freshwater.vs.Marine	1	1	0	0	0	1	0	0	0	0	1	0
E42_Belon.Cich	Ctm.	FwBrackish.vs.MarBrackish	1	0	0	0	0	1	1	0	1	0	1	0
E42_Belon.Cich	Ctm.	FwBrackish.vs.Marine	1	1	0	0	0	1	0	0	0	0	1	0
E42_Belon.Cich	Ctm.	MarBrackish.vs.Marine	1	0	0	0	0	1	0	0	0	0	1	0
E43_Beloniformes	Ctm.	Euryhaline.vs.MarBrackish	1	0	0	0	0	1	1	0	0	0	1	0
E43_Beloniformes	Ctm.	Freshwater.vs.FwBrackish	0	0	0	0	0	0	1	0	1	0	1	0
E43_Beloniformes	Ctm.	FwBrackish.vs.Marine	0	1	0	0	0	0	0	0	1	1	1	0
E44_Atheriniformes	Ctm.	Euryhaline.vs.FwBrackish	0	0	0	0	0	0	0	0	1	1	1	0
E44_Atheriniformes	Ctm.	Euryhaline.vs.MarBrackish	0	1	0	0	0	0	1	1	0	0	1	0
E44_Atheriniformes	Ctm.	Euryhaline.vs.Marine	1	1	0	0	0	1	0	0	0	0	1	0
E44_Atheriniformes	Ctm.	Freshwater.vs.FwBrackish	0	0	0	0	0	0	1	0	1	0	1	0
E44_Atheriniformes	Ctm.	Freshwater.vs.Marine	1	1	0	0	0	1	1	0	1	0	1	0
E44_Atheriniformes	Ctm.	MarBrackish.vs.Marine	1	1	0	0	0	1	0	0	0	0	1	0

## Sheet: FB 31k
taxa	scale	habitat comparison	Phy. Trophic level	Obs. Trophic level	Migration	Migration w/Trophic	Migration strong	Troph. & Mig. Strg. Cumulative	Depéret's Rule	DR only	Eco. limits reduced	E.L. only	At least one of four mech. suites active	Other explanations
-	-	-	A	A'	Bi	Bii	Biii	A+Biii	C	C'	D	D'	A+B+C+D	E
Acanthuridae	Fam.	MarBrackish.vs.Marine	1	1	0	0	0	1	1	0	1	0	1	0
Achiridae	Fam.	Euryhaline.vs.MarBrackish	1	1	0	0	0	1	0	0	1	0	1	0
Acipenseridae	Fam.	Euryhaline.vs.Freshwater	1	1	0	0	0	1	1	0	0	0	1	0
Acipenseridae	Fam.	Euryhaline.vs.FwBrackish	0	1	0	0	0	0	1	1	0	0	1	0
Acipenseridae	Fam.	Freshwater.vs.FwBrackish	0	0	0	0	0	0	1	0	1	0	1	0
Adrianichthyidae	Fam.	Freshwater.vs.FwBrackish	1	0	0	0	0	1	1	0	1	0	1	0
Alestidae	Fam.	Freshwater.vs.FwBrackish	0	0	0	0	0	0	0	0	1	1	1	0
Ambassidae	Fam.	Euryhaline.vs.Freshwater	0	0	0	0	0	0	1	0	1	0	1	0
Ambassidae	Fam.	Euryhaline.vs.FwBrackish	0	0	0	0	0	0	1	1	0	0	1	0
Ammodytidae	Fam.	MarBrackish.vs.Marine	0	0	0	0	0	0	1	1	0	0	1	0
Apogonidae	Fam.	Freshwater.vs.Marine	0	0	0	0	0	0	0	0	1	1	1	0
Ariidae	Fam.	Euryhaline.vs.Freshwater	0	1	0	0	0	0	1	1	0	0	1	0
Ariidae	Fam.	Euryhaline.vs.FwBrackish	1	1	0	0	0	1	1	0	0	0	1	0
Ariidae	Fam.	Freshwater.vs.MarBrackish	0	0	0	0	0	0	0	0	0	0	0	1
Atherinidae	Fam.	Euryhaline.vs.Freshwater	1	1	0	0	0	1	1	0	1	0	1	0
Atherinidae	Fam.	Euryhaline.vs.MarBrackish	0	0	0	0	0	0	1	0	1	0	1	0
Atherinidae	Fam.	Euryhaline.vs.Marine	0	0	0	0	0	0	1	0	1	0	1	0
Atherinidae	Fam.	Freshwater.vs.MarBrackish	1	1	0	0	0	1	1	0	1	0	1	0
Atherinidae	Fam.	MarBrackish.vs.Marine	1	1	0	0	0	1	1	0	1	0	1	0
Atherinopsidae	Fam.	Euryhaline.vs.MarBrackish	0	0	0	0	0	0	1	0	1	0	1	0
Atherinopsidae	Fam.	Freshwater.vs.MarBrackish	0	0	0	0	0	0	1	0	1	0	1	0
Atherinopsidae	Fam.	Freshwater.vs.Marine	1	1	0	0	0	1	1	0	1	0	1	0
Atherinopsidae	Fam.	MarBrackish.vs.Marine	0	0	0	0	0	0	1	0	1	0	1	0
Bagridae	Fam.	Freshwater.vs.FwBrackish	1	1	0	0	0	1	1	0	1	0	1	0
Batrachoididae	Fam.	MarBrackish.vs.Marine	0	0	0	0	0	0	0	0	1	1	1	0
Belonidae	Fam.	Euryhaline.vs.MarBrackish	0	0	0	0	0	0	1	0	1	0	1	0
Belonidae	Fam.	MarBrackish.vs.Marine	0	0	0	0	0	0	1	0	1	0	1	0
Blenniidae	Fam.	FwBrackish.vs.MarBrackish	0	0	0	0	0	0	0	0	0	0	0	1
Blenniidae	Fam.	FwBrackish.vs.Marine	1	0	0	0	0	1	1	0	1	0	1	0
Blenniidae	Fam.	MarBrackish.vs.Marine	0	1	0	0	0	0	1	0	1	0	1	0
Bothidae	Fam.	MarBrackish.vs.Marine	1	0	0	0	0	1	1	0	1	0	1	0
Bregmacerotidae	Fam.	MarBrackish.vs.Marine	1	1	0	0	0	1	0	0	1	0	1	0
Bythitidae	Fam.	Freshwater.vs.FwBrackish	1	1	0	0	0	1	0	0	0	0	1	0
Bythitidae	Fam.	FwBrackish.vs.Marine	1	1	0	0	0	1	0	0	0	0	1	0
Callionymidae	Fam.	MarBrackish.vs.Marine	0	0	0	0	0	0	0	0	0	0	0	1
Carangidae	Fam.	Euryhaline.vs.MarBrackish	1	1	1	1	0	1	1	0	1	0	1	0
Carangidae	Fam.	Euryhaline.vs.Marine	1	1	1	1	0	1	1	0	1	0	1	0
Carangidae	Fam.	MarBrackish.vs.Marine	0	0	0	0	0	0	0	0	1	1	1	0
Centrolophidae	Fam.	MarBrackish.vs.Marine	0	0	0	0	0	0	0	0	1	1	1	0
Centropomidae	Fam.	Euryhaline.vs.Freshwater	1	0	1	1	0	1	1	0	0	0	1	0
Centropomidae	Fam.	Euryhaline.vs.MarBrackish	1	1	1	1	0	1	0	0	0	0	1	0
Centropomidae	Fam.	Freshwater.vs.MarBrackish	0	1	0	0	0	0	1	0	1	0	1	0
Chaetodontidae	Fam.	MarBrackish.vs.Marine	1	1	0	0	0	1	0	0	1	0	1	0
Channidae	Fam.	Freshwater.vs.FwBrackish	0	0	1	0	1	1	0	0	1	0	1	0
Cichlidae	Fam.	Freshwater.vs.FwBrackish	0	0	0	0	0	0	1	0	1	0	1	0
Clariidae	Fam.	Freshwater.vs.FwBrackish	1	1	1	1	0	1	1	0	1	0	1	0
Clinidae	Fam.	MarBrackish.vs.Marine	1	0	0	0	0	1	0	0	0	0	1	0
Clupeidae	Fam.	Euryhaline.vs.Freshwater	0	0	1	0	1	1	1	0	1	0	1	0
Clupeidae	Fam.	Euryhaline.vs.FwBrackish	0	0	1	0	1	1	1	0	0	0	1	0
Clupeidae	Fam.	Euryhaline.vs.Marine	1	1	1	1	0	1	0	0	1	0	1	0
Clupeidae	Fam.	Freshwater.vs.FwBrackish	0	1	0	0	0	0	1	0	1	0	1	0
Clupeidae	Fam.	Freshwater.vs.MarBrackish	0	0	0	0	0	0	1	0	1	0	1	0
Clupeidae	Fam.	Freshwater.vs.Marine	0	0	0	0	0	0	1	1	0	0	1	0
Clupeidae	Fam.	FwBrackish.vs.MarBrackish	1	0	0	0	0	1	1	0	0	0	1	0
Clupeidae	Fam.	MarBrackish.vs.Marine	1	1	0	0	0	1	0	0	1	0	1	0
Cottidae	Fam.	Euryhaline.vs.Freshwater	0	0	1	0	1	1	1	0	1	0	1	0
Cottidae	Fam.	Euryhaline.vs.FwBrackish	0	1	1	0	1	1	0	0	0	0	1	0
Cyprinodontidae	Fam.	Euryhaline.vs.Freshwater	0	0	0	0	0	0	1	0	1	0	1	0
Cyprinodontidae	Fam.	Euryhaline.vs.FwBrackish	0	0	0	0	0	0	1	0	1	0	1	0
Cyprinodontidae	Fam.	Freshwater.vs.FwBrackish	0	0	0	0	0	0	0	0	0	0	0	1
Eleotridae	Fam.	Euryhaline.vs.Freshwater	1	1	1	1	0	1	1	0	1	0	1	0
Eleotridae	Fam.	Freshwater.vs.FwBrackish	1	1	0	0	0	1	1	0	1	0	1	0
Elopidae	Fam.	Euryhaline.vs.MarBrackish	1	1	1	1	0	1	1	0	1	0	1	0
Engraulidae	Fam.	Euryhaline.vs.Freshwater	1	1	0	0	0	1	1	0	0	0	1	0
Engraulidae	Fam.	Euryhaline.vs.MarBrackish	1	1	0	0	0	1	1	0	1	0	1	0
Engraulidae	Fam.	Euryhaline.vs.Marine	1	1	0	0	0	1	1	0	1	0	1	0
Engraulidae	Fam.	Freshwater.vs.FwBrackish	1	1	0	0	0	1	1	0	0	0	1	0
Engraulidae	Fam.	Freshwater.vs.MarBrackish	1	1	0	0	0	1	0	0	0	0	1	0
Engraulidae	Fam.	Freshwater.vs.Marine	1	0	0	0	0	1	0	0	0	0	1	0
Engraulidae	Fam.	FwBrackish.vs.Marine	1	1	0	0	0	1	1	0	1	0	1	0
Engraulidae	Fam.	MarBrackish.vs.Marine	1	1	0	0	0	1	1	0	0	0	1	0
Ephippidae	Fam.	MarBrackish.vs.Marine	1	1	0	0	0	1	1	0	0	0	1	0
Esocidae	Fam.	Freshwater.vs.FwBrackish	0	0	0	0	0	0	1	1	0	0	1	0
Gadidae	Fam.	Euryhaline.vs.MarBrackish	1	0	0	0	0	1	0	0	1	0	1	0
Gadidae	Fam.	Euryhaline.vs.Marine	1	1	0	0	0	1	0	0	1	0	1	0
Gadidae	Fam.	MarBrackish.vs.Marine	0	0	0	0	0	0	0	0	1	1	1	0
Galaxiidae	Fam.	Euryhaline.vs.Freshwater	0	0	1	0	1	1	1	0	1	0	1	0
Gasterosteidae	Fam.	Euryhaline.vs.MarBrackish	1	1	0	0	0	1	1	0	1	0	1	0
Gasterosteidae	Fam.	Freshwater.vs.MarBrackish	1	1	0	0	0	1	1	0	1	0	1	0
Gerreidae	Fam.	Euryhaline.vs.MarBrackish	0	0	0	0	0	0	1	0	1	0	1	0
Gerreidae	Fam.	Euryhaline.vs.Marine	0	0	0	0	0	0	1	0	1	0	1	0
Gerreidae	Fam.	MarBrackish.vs.Marine	0	0	0	0	0	0	1	1	0	0	1	0
Gobiesocidae	Fam.	MarBrackish.vs.Marine	1	1	0	0	0	1	0	0	1	0	1	0
Gobiidae	Fam.	Euryhaline.vs.Freshwater	1	0	1	1	0	1	1	0	1	0	1	0
Gobiidae	Fam.	Freshwater.vs.FwBrackish	1	1	0	0	0	1	1	0	1	0	1	0
Gobiidae	Fam.	Freshwater.vs.MarBrackish	1	0	0	0	0	1	1	0	1	0	1	0
Gobiidae	Fam.	MarBrackish.vs.Marine	1	1	0	0	0	1	1	0	1	0	1	0
Haemulidae	Fam.	Euryhaline.vs.MarBrackish	0	0	0	0	0	0	1	1	0	0	1	0
Haemulidae	Fam.	Euryhaline.vs.Marine	1	1	0	0	0	1	0	0	1	0	1	0
Haemulidae	Fam.	MarBrackish.vs.Marine	0	0	0	0	0	0	1	0	1	0	1	0
Hemiramphidae	Fam.	Euryhaline.vs.MarBrackish	0	0	0	0	0	0	1	0	1	0	1	0
Hemiramphidae	Fam.	Euryhaline.vs.Marine	0	1	0	0	0	0	1	1	0	0	1	0
Hemiramphidae	Fam.	MarBrackish.vs.Marine	1	0	0	0	0	1	1	0	0	0	1	0
Ictaluridae	Fam.	Freshwater.vs.FwBrackish	0	1	1	0	1	1	1	0	1	0	1	0
Labridae	Fam.	MarBrackish.vs.Marine	1	0	0	0	0	1	0	0	1	0	1	0
Lepisosteidae	Fam.	Freshwater.vs.FwBrackish	1	1	1	1	0	1	0	0	0	0	1	0
Lethrinidae	Fam.	MarBrackish.vs.Marine	1	1	0	0	0	1	1	0	1	0	1	0
Lutjanidae	Fam.	Euryhaline.vs.Marine	1	1	0	0	0	1	0	0	1	0	1	0
Lutjanidae	Fam.	MarBrackish.vs.Marine	1	1	0	0	0	1	1	0	1	0	1	0
Mastacembelidae	Fam.	Freshwater.vs.FwBrackish	0	0	0	0	0	0	0	0	1	1	1	0
Merlucciidae	Fam.	MarBrackish.vs.Marine	1	1	0	0	0	1	0	0	1	0	1	0
Moridae	Fam.	MarBrackish.vs.Marine	1	1	0	0	0	1	1	0	1	0	1	0
Mugilidae	Fam.	Euryhaline.vs.MarBrackish	1	1	1	1	0	1	1	0	0	0	1	0
Mugilidae	Fam.	Euryhaline.vs.Marine	1	1	1	1	0	1	0	0	0	0	1	0
Mugilidae	Fam.	MarBrackish.vs.Marine	0	0	0	0	0	0	0	0	0	0	0	1
Muraenesocidae	Fam.	MarBrackish.vs.Marine	1	1	0	0	0	1	0	0	0	0	1	0
Muraenidae	Fam.	Euryhaline.vs.MarBrackish	0	0	0	0	0	0	0	0	1	1	1	0
Muraenidae	Fam.	Euryhaline.vs.Marine	0	0	0	0	0	0	0	0	1	1	1	0
Nemipteridae	Fam.	MarBrackish.vs.Marine	1	0	0	0	0	1	1	0	0	0	1	0
Ophichthidae	Fam.	Euryhaline.vs.Marine	0	1	0	0	0	0	0	0	1	1	1	0
Ophichthidae	Fam.	MarBrackish.vs.Marine	1	1	0	0	0	1	0	0	1	0	1	0
Ophidiidae	Fam.	MarBrackish.vs.Marine	1	1	0	0	0	1	0	0	1	0	1	0
Osphronemidae	Fam.	Freshwater.vs.FwBrackish	0	0	0	0	0	0	1	0	1	0	1	0
Pangasiidae	Fam.	Freshwater.vs.FwBrackish	1	1	0	0	0	1	0	0	0	0	1	0
Paralichthyidae	Fam.	Euryhaline.vs.Marine	0	0	0	0	0	0	0	0	0	0	0	1
Percidae	Fam.	Freshwater.vs.FwBrackish	1	1	1	1	0	1	1	0	1	0	1	0
Pimelodidae	Fam.	Freshwater.vs.FwBrackish	0	0	1	0	1	1	0	0	1	0	1	0
Platycephalidae	Fam.	MarBrackish.vs.Marine	1	1	0	0	0	1	1	0	1	0	1	0
Plesiopidae	Fam.	MarBrackish.vs.Marine	0	0	0	0	0	0	0	0	1	1	1	0
Plotosidae	Fam.	Euryhaline.vs.Freshwater	1	1	0	0	0	1	1	0	1	0	1	0
Plotosidae	Fam.	Euryhaline.vs.MarBrackish	0	0	0	0	0	0	0	0	1	1	1	0
Plotosidae	Fam.	Freshwater.vs.MarBrackish	0	0	0	0	0	0	1	0	1	0	1	0
Polynemidae	Fam.	Euryhaline.vs.Freshwater	1	1	0	0	0	1	0	0	0	0	1	0
Polynemidae	Fam.	Euryhaline.vs.MarBrackish	1	1	0	0	0	1	0	0	1	0	1	0
Polynemidae	Fam.	Euryhaline.vs.Marine	1	1	0	0	0	1	0	0	1	0	1	0
Polynemidae	Fam.	Freshwater.vs.FwBrackish	0	1	0	0	0	0	1	0	1	0	1	0
Polynemidae	Fam.	Freshwater.vs.MarBrackish	0	1	0	0	0	0	1	0	1	0	1	0
Polynemidae	Fam.	Freshwater.vs.Marine	0	1	0	0	0	0	1	0	1	0	1	0
Polynemidae	Fam.	FwBrackish.vs.MarBrackish	0	1	0	0	0	0	1	0	1	0	1	0
Polynemidae	Fam.	FwBrackish.vs.Marine	0	1	0	0	0	0	1	0	1	0	1	0
Polynemidae	Fam.	MarBrackish.vs.Marine	0	1	0	0	0	0	1	1	0	0	1	0
Salmonidae	Fam.	Euryhaline.vs.Freshwater	1	1	1	1	0	1	1	0	1	0	1	0
Salmonidae	Fam.	Euryhaline.vs.FwBrackish	0	1	0	0	0	0	1	0	1	0	1	0
Salmonidae	Fam.	Freshwater.vs.FwBrackish	1	0	1	1	0	1	1	0	1	0	1	0
Schilbeidae	Fam.	Freshwater.vs.FwBrackish	0	1	0	0	0	0	1	0	1	0	1	0
Sciaenidae	Fam.	Euryhaline.vs.Freshwater	0	0	0	0	0	0	1	1	0	0	1	0
Sciaenidae	Fam.	Euryhaline.vs.MarBrackish	0	1	0	0	0	0	0	0	1	1	1	0
Sciaenidae	Fam.	Euryhaline.vs.Marine	0	1	0	0	0	0	0	0	1	1	1	0
Sciaenidae	Fam.	Freshwater.vs.FwBrackish	1	1	0	0	0	1	1	0	1	0	1	0
Sciaenidae	Fam.	FwBrackish.vs.Marine	1	0	0	0	0	1	1	0	1	0	1	0
Sciaenidae	Fam.	MarBrackish.vs.Marine	1	1	0	0	0	1	1	0	1	0	1	0
Scombridae	Fam.	MarBrackish.vs.Marine	1	1	0	0	0	1	0	0	1	0	1	0
Serranidae	Fam.	MarBrackish.vs.Marine	1	1	0	0	0	1	0	0	1	0	1	0
Siganidae	Fam.	MarBrackish.vs.Marine	1	0	1	1	0	1	1	0	1	0	1	0
Sillaginidae	Fam.	MarBrackish.vs.Marine	1	1	0	0	0	1	0	0	1	0	1	0
Siluridae	Fam.	Freshwater.vs.FwBrackish	1	1	0	0	0	1	1	0	1	0	1	0
Sparidae	Fam.	Euryhaline.vs.MarBrackish	1	0	0	0	0	1	1	0	1	0	1	0
Sparidae	Fam.	Euryhaline.vs.Marine	1	0	0	0	0	1	1	0	1	0	1	0
Sparidae	Fam.	MarBrackish.vs.Marine	0	0	0	0	0	0	1	0	1	0	1	0
Sphyraenidae	Fam.	MarBrackish.vs.Marine	0	0	0	0	0	0	1	0	1	0	1	0
Synbranchidae	Fam.	Freshwater.vs.FwBrackish	1	1	0	0	0	1	0	0	1	0	1	0
Syngnathidae	Fam.	Euryhaline.vs.FwBrackish	1	1	0	0	0	1	0	0	0	0	1	0
Syngnathidae	Fam.	Euryhaline.vs.Marine	0	0	0	0	0	0	0	0	1	1	1	0
Syngnathidae	Fam.	Freshwater.vs.FwBrackish	1	0	0	0	0	1	0	0	0	0	1	0
Syngnathidae	Fam.	FwBrackish.vs.MarBrackish	1	1	0	0	0	1	0	0	0	0	1	0
Syngnathidae	Fam.	FwBrackish.vs.Marine	1	0	0	0	0	1	0	0	0	0	1	0
Syngnathidae	Fam.	MarBrackish.vs.Marine	0	0	0	0	0	0	1	0	1	0	1	0
Synodontidae	Fam.	MarBrackish.vs.Marine	1	1	0	0	0	1	0	0	0	0	1	0
Terapontidae	Fam.	Euryhaline.vs.Freshwater	0	1	0	0	0	0	1	0	1	0	1	0
Terapontidae	Fam.	Euryhaline.vs.FwBrackish	0	1	0	0	0	0	1	1	0	0	1	0
Terapontidae	Fam.	Freshwater.vs.FwBrackish	0	1	0	0	0	0	1	0	1	0	1	0
Tetraodontidae	Fam.	Euryhaline.vs.Freshwater	1	1	0	0	0	1	0	0	1	0	1	0
Tetraodontidae	Fam.	Euryhaline.vs.MarBrackish	0	0	0	0	0	0	1	1	0	0	1	0
Tetraodontidae	Fam.	Euryhaline.vs.Marine	1	1	0	0	0	1	0	0	1	0	1	0
Tetraodontidae	Fam.	Freshwater.vs.FwBrackish	1	1	0	0	0	1	0	0	1	0	1	0
Tetraodontidae	Fam.	Freshwater.vs.MarBrackish	0	0	0	0	0	0	1	1	0	0	1	0
Tetraodontidae	Fam.	Freshwater.vs.Marine	0	0	0	0	0	0	0	0	0	0	0	1
Tetraodontidae	Fam.	FwBrackish.vs.Marine	1	1	0	0	0	1	1	0	1	0	1	0
Tetraodontidae	Fam.	MarBrackish.vs.Marine	1	1	0	0	0	1	1	0	1	0	1	0
Zoarcidae	Fam.	MarBrackish.vs.Marine	1	1	0	0	0	1	1	0	1	0	1	0
full	Full	Euryhaline.vs.Freshwater	1	1	1	1	0	1	1	0	1	0	1	0
full	Full	Euryhaline.vs.FwBrackish	0	1	1	0	1	1	1	0	1	0	1	0
full	Full	Euryhaline.vs.Marine	0	1	1	0	1	1	1	0	1	0	1	0
full	Full	Freshwater.vs.FwBrackish	1	1	0	0	0	1	1	0	1	0	1	0
full	Full	Freshwater.vs.MarBrackish	1	1	0	0	0	1	1	0	1	0	1	0
full	Full	Freshwater.vs.Marine	1	1	0	0	0	1	1	0	1	0	1	0
full	Full	FwBrackish.vs.MarBrackish	0	1	0	0	0	0	1	1	0	0	1	0
full	Full	MarBrackish.vs.Marine	0	1	0	0	0	0	1	0	1	0	1	0
Atheriniformes	HtSp	Euryhaline.vs.Freshwater	1	1	0	0	0	1	1	0	1	0	1	0
Atheriniformes	HtSp	Euryhaline.vs.Marine	0	0	0	0	0	0	1	0	1	0	1	0
Atheriniformes	HtSp	Freshwater.vs.FwBrackish	0	0	0	0	0	0	1	0	1	0	1	0
Atheriniformes	HtSp	FwBrackish.vs.Marine	0	1	0	0	0	0	0	0	1	1	1	0
Beloniformes	HtSp	Euryhaline.vs.Freshwater	0	1	0	0	0	0	0	0	1	1	1	0
Beloniformes	HtSp	Euryhaline.vs.FwBrackish	1	0	0	0	0	1	0	0	0	0	1	0
Beloniformes	HtSp	Euryhaline.vs.Marine	0	0	0	0	0	0	0	0	0	0	0	1
Beloniformes	HtSp	Freshwater.vs.FwBrackish	0	1	0	0	0	0	0	0	1	1	1	0
Beloniformes	HtSp	Freshwater.vs.MarBrackish	0	0	0	0	0	0	1	0	1	0	1	0
Beloniformes	HtSp	Freshwater.vs.Marine	0	1	0	0	0	0	0	0	0	0	0	1
Beloniformes	HtSp	FwBrackish.vs.MarBrackish	0	0	0	0	0	0	1	0	1	0	1	0
Beloniformes	HtSp	FwBrackish.vs.Marine	1	1	0	0	0	1	0	0	0	0	1	0
Beloniformes	HtSp	MarBrackish.vs.Marine	1	0	0	0	0	1	0	0	0	0	1	0
Clupeiformes	HtSp	Euryhaline.vs.Freshwater	0	1	1	0	1	1	0	0	0	0	1	0
Clupeiformes	HtSp	Euryhaline.vs.FwBrackish	0	0	1	0	1	1	0	0	0	0	1	0
Clupeiformes	HtSp	Euryhaline.vs.Marine	1	1	1	1	0	1	1	0	1	0	1	0
Clupeiformes	HtSp	Freshwater.vs.FwBrackish	0	1	0	0	0	0	0	0	1	1	1	0
Clupeiformes	HtSp	Freshwater.vs.MarBrackish	0	1	0	0	0	0	0	0	0	0	0	1
Clupeiformes	HtSp	Freshwater.vs.Marine	0	0	0	0	0	0	0	0	0	0	0	1
Clupeiformes	HtSp	FwBrackish.vs.MarBrackish	1	1	0	0	0	1	1	0	0	0	1	0
Clupeiformes	HtSp	MarBrackish.vs.Marine	1	1	0	0	0	1	1	0	1	0	1	0
Gobiiformes	HtSp	Euryhaline.vs.Freshwater	1	0	1	1	0	1	1	0	1	0	1	0
Gobiiformes	HtSp	Freshwater.vs.FwBrackish	1	1	0	0	0	1	1	0	1	0	1	0
Gobiiformes	HtSp	Freshwater.vs.MarBrackish	1	0	0	0	0	1	1	0	1	0	1	0
Gobiiformes	HtSp	MarBrackish.vs.Marine	1	1	0	0	0	1	1	0	1	0	1	0
Myctoph.Lepidogal	HtSp	Euryhaline.vs.Freshwater	1	1	1	1	0	1	1	0	1	0	1	0
Myctoph.Lepidogal	HtSp	Euryhaline.vs.FwBrackish	0	1	0	0	0	0	0	0	1	1	1	0
Myctoph.Lepidogal	HtSp	Euryhaline.vs.MarBrackish	1	0	0	0	0	1	1	0	1	0	1	0
Myctoph.Lepidogal	HtSp	Euryhaline.vs.Marine	1	0	0	0	0	1	1	0	0	0	1	0
Myctoph.Lepidogal	HtSp	Freshwater.vs.FwBrackish	1	1	1	1	0	1	0	0	1	0	1	0
Myctoph.Lepidogal	HtSp	Freshwater.vs.MarBrackish	1	1	0	0	0	1	1	0	1	0	1	0
Myctoph.Lepidogal	HtSp	Freshwater.vs.Marine	1	0	0	0	0	1	1	0	0	0	1	0
Polypt.2Albu.minAng	HtSp	Euryhaline.vs.Freshwater	1	1	1	1	0	1	0	0	1	0	1	0
Polypt.2Albu.minAng	HtSp	Euryhaline.vs.FwBrackish	0	0	1	0	1	1	1	0	0	0	1	0
Polypt.2Albu.minAng	HtSp	Euryhaline.vs.MarBrackish	1	0	1	1	0	1	1	0	0	0	1	0
Polypt.2Albu.minAng	HtSp	Euryhaline.vs.Marine	1	1	1	1	0	1	0	0	1	0	1	0
Polypt.2Albu.minAng	HtSp	Freshwater.vs.FwBrackish	1	1	1	1	0	1	0	0	1	0	1	0
Polypt.2Albu.minAng	HtSp	Freshwater.vs.MarBrackish	0	0	0	0	0	0	0	0	1	1	1	0
Polypt.2Albu.minAng	HtSp	Freshwater.vs.Marine	1	1	1	1	0	1	1	0	1	0	1	0
Polypt.2Albu.minAng	HtSp	FwBrackish.vs.MarBrackish	0	0	0	0	0	0	1	0	1	0	1	0
Polypt.2Albu.minAng	HtSp	FwBrackish.vs.Marine	1	1	1	1	0	1	0	0	1	0	1	0
Polypt.2Albu.minAng	HtSp	MarBrackish.vs.Marine	1	1	1	1	0	1	0	0	1	0	1	0
PT_Ac2Chan_mSerr	HtSp	Freshwater.vs.FwBrackish	1	1	1	1	0	1	1	0	1	0	1	0
PT_Ac2Chan_mSerr	HtSp	Freshwater.vs.MarBrackish	1	1	0	0	0	1	0	0	1	0	1	0
PT_Ac2Chan_mSerr	HtSp	Freshwater.vs.Marine	1	1	0	0	0	1	0	0	0	0	1	0
PT_Ac2Chan_mSerr	HtSp	FwBrackish.vs.MarBrackish	1	0	0	0	0	1	0	0	0	0	1	0
PT_Ac2Chan_mSerr	HtSp	FwBrackish.vs.Marine	1	1	0	0	0	1	0	0	0	0	1	0
PT_Ac2Chan_mSerr	HtSp	MarBrackish.vs.Marine	0	1	0	0	0	0	0	0	1	1	1	0
SAIICI	HtSp	Euryhaline.vs.Freshwater	1	1	0	0	0	1	1	0	1	0	1	0
SAIICI	HtSp	Euryhaline.vs.MarBrackish	1	1	0	0	0	1	1	0	1	0	1	0
SAIICI	HtSp	Euryhaline.vs.Marine	1	1	0	0	0	1	1	0	1	0	1	0
SAIICI	HtSp	Freshwater.vs.FwBrackish	0	0	0	0	0	0	0	0	1	1	1	0
SAIICI	HtSp	Freshwater.vs.MarBrackish	0	1	0	0	0	0	1	0	1	0	1	0
SAIICI	HtSp	FwBrackish.vs.MarBrackish	0	1	0	0	0	0	0	0	1	1	1	0
SAIICI	HtSp	FwBrackish.vs.Marine	0	1	0	0	0	0	0	0	1	1	1	0
SAIICI	HtSp	MarBrackish.vs.Marine	0	0	0	0	0	0	1	0	1	0	1	0
TCL_CPJ.A	HtSp	Euryhaline.vs.Freshwater	0	0	1	0	1	1	1	0	1	0	1	0
TCL_CPJ.A	HtSp	Euryhaline.vs.FwBrackish	1	1	1	1	0	1	0	0	0	0	1	0
TCL_CPJ.A	HtSp	Freshwater.vs.MarBrackish	1	1	0	0	0	1	1	0	1	0	1	0
TCL_CPJ.A	HtSp	Freshwater.vs.Marine	1	0	0	0	0	1	1	0	0	0	1	0
TCL_CPJ.A	HtSp	FwBrackish.vs.MarBrackish	1	1	0	0	0	1	1	0	0	0	1	0
TD_CPC	HtSp	Euryhaline.vs.Freshwater	0	1	0	0	0	0	1	0	1	0	1	0
TD_CPC	HtSp	Euryhaline.vs.FwBrackish	0	1	1	0	1	1	1	0	1	0	1	0
TD_CPC	HtSp	Euryhaline.vs.MarBrackish	1	0	0	0	0	1	0	0	0	0	1	0
TD_CPC	HtSp	Freshwater.vs.MarBrackish	1	0	0	0	0	1	1	0	1	0	1	0
TD_CPC	HtSp	Freshwater.vs.Marine	1	0	0	0	0	1	1	0	0	0	1	0
TD_CPC	HtSp	FwBrackish.vs.MarBrackish	1	0	0	0	0	1	0	0	0	0	1	0
TD_CPC	HtSp	FwBrackish.vs.Marine	1	0	0	0	0	1	0	0	0	0	1	0
TD_CPC	HtSp	MarBrackish.vs.Marine	0	1	0	0	0	0	0	0	1	1	1	0
Tetraodontiformes	HtSp	Euryhaline.vs.Freshwater	1	1	0	0	0	1	0	0	1	0	1	0
Tetraodontiformes	HtSp	Euryhaline.vs.Marine	1	1	0	0	0	1	0	0	1	0	1	0
Tetraodontiformes	HtSp	Freshwater.vs.FwBrackish	1	1	0	0	0	1	0	0	1	0	1	0
Tetraodontiformes	HtSp	Freshwater.vs.MarBrackish	1	0	0	0	0	1	1	0	0	0	1	0
Tetraodontiformes	HtSp	Freshwater.vs.Marine	0	0	0	0	0	0	0	0	0	0	0	1
Acanthuriformes	Ord.	MarBrackish.vs.Marine	1	1	0	0	0	1	1	0	1	0	1	0
Acipenseriformes	Ord.	Euryhaline.vs.Freshwater	1	1	0	0	0	1	0	0	0	0	1	0
Acipenseriformes	Ord.	Euryhaline.vs.FwBrackish	0	1	0	0	0	0	1	1	0	0	1	0
Acipenseriformes	Ord.	Freshwater.vs.FwBrackish	0	1	0	0	0	0	1	0	1	0	1	0
Anabantiformes	Ord.	Freshwater.vs.FwBrackish	0	1	0	0	0	0	1	0	1	0	1	0
Anguilliformes	Ord.	Euryhaline.vs.MarBrackish	1	0	1	1	0	1	1	0	1	0	1	0
Anguilliformes	Ord.	Euryhaline.vs.Marine	1	1	1	1	0	1	1	0	1	0	1	0
Anguilliformes	Ord.	MarBrackish.vs.Marine	0	1	0	0	0	0	1	0	1	0	1	0
Atheriniformes	Ord.	Euryhaline.vs.Freshwater	1	1	0	0	0	1	1	0	1	0	1	0
Atheriniformes	Ord.	Euryhaline.vs.Marine	0	0	0	0	0	0	1	0	1	0	1	0
Atheriniformes	Ord.	Freshwater.vs.FwBrackish	0	0	0	0	0	0	1	0	1	0	1	0
Atheriniformes	Ord.	FwBrackish.vs.Marine	0	1	0	0	0	0	0	0	1	1	1	0
Aulopiformes	Ord.	MarBrackish.vs.Marine	1	1	0	0	0	1	0	0	0	0	1	0
Batrachoidiformes	Ord.	MarBrackish.vs.Marine	0	0	0	0	0	0	0	0	1	1	1	0
Beloniformes	Ord.	Euryhaline.vs.Freshwater	0	1	0	0	0	0	0	0	1	1	1	0
Beloniformes	Ord.	Euryhaline.vs.FwBrackish	1	0	0	0	0	1	0	0	0	0	1	0
Beloniformes	Ord.	Euryhaline.vs.Marine	0	0	0	0	0	0	0	0	0	0	0	1
Beloniformes	Ord.	Freshwater.vs.FwBrackish	0	1	0	0	0	0	0	0	1	1	1	0
Beloniformes	Ord.	Freshwater.vs.MarBrackish	0	0	0	0	0	0	1	0	1	0	1	0
Beloniformes	Ord.	Freshwater.vs.Marine	0	1	0	0	0	0	0	0	0	0	0	1
Beloniformes	Ord.	FwBrackish.vs.MarBrackish	0	0	0	0	0	0	1	0	1	0	1	0
Beloniformes	Ord.	FwBrackish.vs.Marine	1	1	0	0	0	1	0	0	0	0	1	0
Beloniformes	Ord.	MarBrackish.vs.Marine	1	0	0	0	0	1	0	0	0	0	1	0
Blenniiformes	Ord.	FwBrackish.vs.MarBrackish	0	1	0	0	0	0	0	0	0	0	0	1
Blenniiformes	Ord.	FwBrackish.vs.Marine	1	0	0	0	0	1	1	0	1	0	1	0
Blenniiformes	Ord.	MarBrackish.vs.Marine	0	1	0	0	0	0	1	0	1	0	1	0
Carangiformes	Ord.	Euryhaline.vs.MarBrackish	1	1	1	1	0	1	1	0	1	0	1	0
Carangiformes	Ord.	Euryhaline.vs.Marine	1	1	1	1	0	1	1	0	1	0	1	0
Carangiformes	Ord.	MarBrackish.vs.Marine	0	0	0	0	0	0	0	0	1	1	1	0
Centrarchiformes	Ord.	Euryhaline.vs.Freshwater	0	1	0	0	0	0	1	0	1	0	1	0
Centrarchiformes	Ord.	Euryhaline.vs.FwBrackish	0	1	1	0	1	1	1	0	1	0	1	0
Centrarchiformes	Ord.	Euryhaline.vs.MarBrackish	1	0	0	0	0	1	0	0	0	0	1	0
Centrarchiformes	Ord.	Freshwater.vs.MarBrackish	1	0	0	0	0	1	1	0	1	0	1	0
Centrarchiformes	Ord.	Freshwater.vs.Marine	1	0	0	0	0	1	1	0	0	0	1	0
Centrarchiformes	Ord.	FwBrackish.vs.MarBrackish	1	0	0	0	0	1	0	0	1	0	1	0
Centrarchiformes	Ord.	FwBrackish.vs.Marine	1	0	0	0	0	1	0	0	0	0	1	0
Centrarchiformes	Ord.	MarBrackish.vs.Marine	0	1	0	0	0	0	0	0	1	1	1	0
Chaetodontiformes	Ord.	Euryhaline.vs.Marine	0	0	0	0	0	0	1	0	1	0	1	0
Chaetodontiformes	Ord.	MarBrackish.vs.Marine	1	0	0	0	0	1	1	0	1	0	1	0
Cichliformes	Ord.	Freshwater.vs.FwBrackish	0	0	0	0	0	0	1	0	1	0	1	0
Clupeiformes	Ord.	Euryhaline.vs.Freshwater	0	1	1	0	1	1	0	0	0	0	1	0
Clupeiformes	Ord.	Euryhaline.vs.FwBrackish	0	0	1	0	1	1	0	0	0	0	1	0
Clupeiformes	Ord.	Euryhaline.vs.Marine	1	1	1	1	0	1	1	0	1	0	1	0
Clupeiformes	Ord.	Freshwater.vs.FwBrackish	0	1	0	0	0	0	0	0	1	1	1	0
Clupeiformes	Ord.	Freshwater.vs.MarBrackish	0	1	0	0	0	0	0	0	0	0	0	1
Clupeiformes	Ord.	Freshwater.vs.Marine	0	0	0	0	0	0	0	0	0	0	0	1
Clupeiformes	Ord.	FwBrackish.vs.MarBrackish	1	1	0	0	0	1	1	0	0	0	1	0
Clupeiformes	Ord.	MarBrackish.vs.Marine	1	1	0	0	0	1	1	0	1	0	1	0
Cyprinodontiformes	Ord.	Euryhaline.vs.Freshwater	0	0	0	0	0	0	0	0	1	1	1	0
Cyprinodontiformes	Ord.	Euryhaline.vs.FwBrackish	0	0	0	0	0	0	1	0	1	0	1	0
Cyprinodontiformes	Ord.	Euryhaline.vs.MarBrackish	0	1	0	0	0	0	1	1	0	0	1	0
Cyprinodontiformes	Ord.	Freshwater.vs.FwBrackish	1	1	0	0	0	1	0	0	1	0	1	0
Cyprinodontiformes	Ord.	Freshwater.vs.MarBrackish	0	1	0	0	0	0	1	1	0	0	1	0
Cyprinodontiformes	Ord.	FwBrackish.vs.MarBrackish	0	1	0	0	0	0	0	0	0	0	0	1
Elopiformes	Ord.	Euryhaline.vs.MarBrackish	1	0	1	1	0	1	1	0	1	0	1	0
Ephippiformes	Ord.	MarBrackish.vs.Marine	1	1	0	0	0	1	1	0	0	0	1	0
Esociformes	Ord.	Freshwater.vs.FwBrackish	0	1	0	0	0	0	1	1	0	0	1	0
Gadiformes	Ord.	Euryhaline.vs.MarBrackish	0	0	1	0	1	1	1	0	0	0	1	0
Gadiformes	Ord.	Euryhaline.vs.Marine	1	1	0	0	0	1	1	0	1	0	1	0
Gadiformes	Ord.	MarBrackish.vs.Marine	1	1	1	1	0	1	1	0	1	0	1	0
Galaxiiformes	Ord.	Euryhaline.vs.Freshwater	0	0	1	0	1	1	1	0	1	0	1	0
Gobiiformes	Ord.	Euryhaline.vs.Freshwater	1	0	1	1	0	1	1	0	1	0	1	0
Gobiiformes	Ord.	Freshwater.vs.FwBrackish	1	1	0	0	0	1	1	0	1	0	1	0
Gobiiformes	Ord.	Freshwater.vs.MarBrackish	1	0	0	0	0	1	1	0	1	0	1	0
Gobiiformes	Ord.	MarBrackish.vs.Marine	1	1	0	0	0	1	1	0	1	0	1	0
Incertae_sedis_in_Carangaria	Ord.	Euryhaline.vs.Freshwater	1	1	0	0	0	1	1	0	0	0	1	0
Incertae_sedis_in_Carangaria	Ord.	Euryhaline.vs.FwBrackish	1	1	0	0	0	1	1	0	0	0	1	0
Incertae_sedis_in_Carangaria	Ord.	Euryhaline.vs.MarBrackish	1	1	0	0	0	1	0	0	1	0	1	0
Incertae_sedis_in_Carangaria	Ord.	Euryhaline.vs.Marine	1	0	0	0	0	1	1	0	1	0	1	0
Incertae_sedis_in_Carangaria	Ord.	Freshwater.vs.Marine	0	1	0	0	0	0	0	0	1	1	1	0
Incertae_sedis_in_Carangaria	Ord.	FwBrackish.vs.Marine	0	1	0	0	0	0	0	0	1	1	1	0
Incertae_sedis_in_Carangaria	Ord.	MarBrackish.vs.Marine	0	0	0	0	0	0	1	0	1	0	1	0
Incertae_sedis_in_Eupercaria	Ord.	Euryhaline.vs.Freshwater	0	0	0	0	0	0	1	1	0	0	1	0
Incertae_sedis_in_Eupercaria	Ord.	Euryhaline.vs.MarBrackish	0	0	0	0	0	0	0	0	1	1	1	0
Incertae_sedis_in_Eupercaria	Ord.	Euryhaline.vs.Marine	1	1	0	0	0	1	1	0	1	0	1	0
Incertae_sedis_in_Eupercaria	Ord.	Freshwater.vs.FwBrackish	1	1	0	0	0	1	1	0	1	0	1	0
Incertae_sedis_in_Eupercaria	Ord.	Freshwater.vs.MarBrackish	0	0	0	0	0	0	1	1	0	0	1	0
Incertae_sedis_in_Eupercaria	Ord.	MarBrackish.vs.Marine	1	1	0	0	0	1	1	0	1	0	1	0
Incertae_sedis_in_Ovalentaria	Ord.	Euryhaline.vs.Freshwater	0	0	0	0	0	0	1	0	1	0	1	0
Incertae_sedis_in_Ovalentaria	Ord.	Euryhaline.vs.FwBrackish	0	0	0	0	0	0	0	0	0	0	0	1
Incertae_sedis_in_Ovalentaria	Ord.	Euryhaline.vs.MarBrackish	0	0	0	0	0	0	0	0	0	0	0	1
Incertae_sedis_in_Ovalentaria	Ord.	Euryhaline.vs.Marine	1	1	1	1	0	1	1	0	1	0	1	0
Incertae_sedis_in_Ovalentaria	Ord.	Freshwater.vs.MarBrackish	0	0	0	0	0	0	1	0	1	0	1	0
Incertae_sedis_in_Ovalentaria	Ord.	Freshwater.vs.Marine	0	0	0	0	0	0	1	1	0	0	1	0
Incertae_sedis_in_Ovalentaria	Ord.	FwBrackish.vs.MarBrackish	0	0	0	0	0	0	0	0	0	0	0	1
Incertae_sedis_in_Ovalentaria	Ord.	FwBrackish.vs.Marine	0	0	0	0	0	0	0	0	0	0	0	1
Incertae_sedis_in_Ovalentaria	Ord.	MarBrackish.vs.Marine	0	0	0	0	0	0	0	0	1	1	1	0
Kurtiformes	Ord.	Freshwater.vs.Marine	0	0	0	0	0	0	0	0	1	1	1	0
Labriformes	Ord.	MarBrackish.vs.Marine	1	0	0	0	0	1	0	0	1	0	1	0
Lepisosteiformes	Ord.	Freshwater.vs.FwBrackish	1	1	1	1	0	1	0	0	0	0	1	0
Mugiliformes	Ord.	Euryhaline.vs.MarBrackish	1	1	1	1	0	1	1	0	0	0	1	0
Mugiliformes	Ord.	Euryhaline.vs.Marine	1	1	1	1	0	1	0	0	0	0	1	0
Mugiliformes	Ord.	MarBrackish.vs.Marine	0	0	0	0	0	0	0	0	0	0	0	1
Ophidiiformes	Ord.	Freshwater.vs.FwBrackish	1	1	0	0	0	1	0	0	0	0	1	0
Ophidiiformes	Ord.	Freshwater.vs.MarBrackish	1	1	0	0	0	1	0	0	0	0	1	0
Ophidiiformes	Ord.	Freshwater.vs.Marine	1	1	0	0	0	1	1	0	1	0	1	0
Ophidiiformes	Ord.	FwBrackish.vs.MarBrackish	1	1	0	0	0	1	0	0	0	0	1	0
Ophidiiformes	Ord.	FwBrackish.vs.Marine	0	1	0	0	0	0	0	0	0	0	0	1
Ophidiiformes	Ord.	MarBrackish.vs.Marine	1	1	0	0	0	1	0	0	1	0	1	0
Osmeriformes	Ord.	Euryhaline.vs.FwBrackish	1	1	1	1	0	1	1	0	0	0	1	0
Perciformes	Ord.	Euryhaline.vs.FwBrackish	1	1	0	0	0	1	1	0	0	0	1	0
Perciformes	Ord.	Freshwater.vs.MarBrackish	1	1	0	0	0	1	0	0	1	0	1	0
Perciformes	Ord.	Freshwater.vs.Marine	1	1	0	0	0	1	0	0	0	0	1	0
Perciformes	Ord.	FwBrackish.vs.MarBrackish	1	1	0	0	0	1	0	0	0	0	1	0
Perciformes	Ord.	MarBrackish.vs.Marine	1	1	0	0	0	1	1	0	1	0	1	0
Salmoniformes	Ord.	Euryhaline.vs.Freshwater	1	1	1	1	0	1	1	0	1	0	1	0
Salmoniformes	Ord.	Euryhaline.vs.FwBrackish	0	1	0	0	0	0	1	0	1	0	1	0
Salmoniformes	Ord.	Freshwater.vs.FwBrackish	1	0	1	1	0	1	1	0	1	0	1	0
Scombriformes	Ord.	MarBrackish.vs.Marine	0	1	0	0	0	0	1	0	1	0	1	0
Siluriformes	Ord.	Euryhaline.vs.Freshwater	1	1	0	0	0	1	1	0	1	0	1	0
Siluriformes	Ord.	Euryhaline.vs.FwBrackish	1	1	0	0	0	1	1	0	1	0	1	0
Siluriformes	Ord.	Euryhaline.vs.Marine	1	1	0	0	0	1	1	0	0	0	1	0
Siluriformes	Ord.	Freshwater.vs.FwBrackish	1	1	0	0	0	1	1	0	1	0	1	0
Siluriformes	Ord.	Freshwater.vs.MarBrackish	1	1	0	0	0	1	1	0	1	0	1	0
Siluriformes	Ord.	FwBrackish.vs.Marine	1	0	0	0	0	1	1	0	0	0	1	0
Siluriformes	Ord.	MarBrackish.vs.Marine	1	1	0	0	0	1	1	0	0	0	1	0
Spariformes	Ord.	Euryhaline.vs.MarBrackish	1	0	0	0	0	1	1	0	1	0	1	0
Spariformes	Ord.	Euryhaline.vs.Marine	1	0	0	0	0	1	1	0	1	0	1	0
Spariformes	Ord.	MarBrackish.vs.Marine	0	0	0	0	0	0	1	0	1	0	1	0
Synbranchiformes	Ord.	Freshwater.vs.FwBrackish	0	0	0	0	0	0	1	0	1	0	1	0
Syngnathiformes	Ord.	Euryhaline.vs.FwBrackish	1	1	0	0	0	1	0	0	0	0	1	0
Syngnathiformes	Ord.	Euryhaline.vs.MarBrackish	0	0	0	0	0	0	0	0	1	1	1	0
Syngnathiformes	Ord.	Freshwater.vs.FwBrackish	1	1	0	0	0	1	0	0	0	0	1	0
Syngnathiformes	Ord.	Freshwater.vs.Marine	1	0	0	0	0	1	1	0	0	0	1	0
Syngnathiformes	Ord.	FwBrackish.vs.MarBrackish	1	1	0	0	0	1	0	0	0	0	1	0
Syngnathiformes	Ord.	FwBrackish.vs.Marine	1	0	0	0	0	1	0	0	0	0	1	0
Syngnathiformes	Ord.	MarBrackish.vs.Marine	0	0	0	0	0	0	0	0	0	0	0	1
Tetraodontiformes	Ord.	Euryhaline.vs.Freshwater	1	1	0	0	0	1	0	0	1	0	1	0
Tetraodontiformes	Ord.	Euryhaline.vs.Marine	1	1	0	0	0	1	0	0	1	0	1	0
Tetraodontiformes	Ord.	Freshwater.vs.FwBrackish	1	1	0	0	0	1	0	0	1	0	1	0
Tetraodontiformes	Ord.	Freshwater.vs.MarBrackish	1	0	0	0	0	1	1	0	0	0	1	0
Tetraodontiformes	Ord.	Freshwater.vs.Marine	0	0	0	0	0	0	0	0	0	0	0	1
Uranoscopiformes	Ord.	Euryhaline.vs.MarBrackish	1	0	0	0	0	1	0	0	0	0	1	0
Uranoscopiformes	Ord.	Euryhaline.vs.Marine	1	0	0	0	0	1	0	0	0	0	1	0
Uranoscopiformes	Ord.	MarBrackish.vs.Marine	0	0	0	0	0	0	1	1	0	0	1	0
Acanthomorpha.ori.to.Batrach	Tax3	Euryhaline.vs.FwBrackish	0	1	1	0	1	1	1	0	1	0	1	0
Acanthomorpha.ori.to.Batrach	Tax3	Euryhaline.vs.MarBrackish	0	1	0	0	0	0	1	1	0	0	1	0
Acanthomorpha.ori.to.Batrach	Tax3	Freshwater.vs.FwBrackish	0	1	1	0	1	1	1	0	1	0	1	0
Acanthomorpha.ori.to.Batrach	Tax3	Freshwater.vs.MarBrackish	0	1	0	0	0	0	0	0	0	0	0	1
Acanthomorpha.ori.to.Batrach	Tax3	FwBrackish.vs.MarBrackish	1	1	0	0	0	1	0	0	0	0	1	0
Acanthomorpha.ori.to.Batrach	Tax3	FwBrackish.vs.Marine	1	1	1	1	0	1	1	0	1	0	1	0
Acanthomorpha.ori.to.Batrach	Tax3	MarBrackish.vs.Marine	1	1	0	0	0	1	1	0	1	0	1	0
Atheriniformes_Beloniformes_Cyprinodontiformes	Tax3	Euryhaline.vs.Freshwater	0	1	0	0	0	0	1	0	1	0	1	0
Atheriniformes_Beloniformes_Cyprinodontiformes	Tax3	Euryhaline.vs.FwBrackish	0	0	0	0	0	0	1	0	1	0	1	0
Atheriniformes_Beloniformes_Cyprinodontiformes	Tax3	Freshwater.vs.FwBrackish	1	1	0	0	0	1	1	0	1	0	1	0
Atheriniformes_Beloniformes_Cyprinodontiformes	Tax3	Freshwater.vs.MarBrackish	0	1	0	0	0	0	1	0	1	0	1	0
Atheriniformes_Beloniformes_Cyprinodontiformes	Tax3	Freshwater.vs.Marine	1	1	0	0	0	1	0	0	1	0	1	0
Atheriniformes_Beloniformes_Cyprinodontiformes	Tax3	MarBrackish.vs.Marine	1	1	0	0	0	1	0	0	0	0	1	0
Carangaria.Anabantaria	Tax3	Euryhaline.vs.Freshwater	1	1	0	0	0	1	0	0	1	0	1	0
Carangaria.Anabantaria	Tax3	Euryhaline.vs.FwBrackish	1	1	0	0	0	1	1	0	0	0	1	0
Carangaria.Anabantaria	Tax3	Euryhaline.vs.Marine	1	1	0	0	0	1	1	0	1	0	1	0
Carangaria.Anabantaria	Tax3	Freshwater.vs.FwBrackish	0	0	0	0	0	0	0	0	1	1	1	0
Carangaria.Anabantaria	Tax3	Freshwater.vs.MarBrackish	0	1	0	0	0	0	1	0	1	0	1	0
Carangaria.Anabantaria	Tax3	Freshwater.vs.Marine	0	1	0	0	0	0	0	0	0	0	0	1
Carangaria.Anabantaria	Tax3	MarBrackish.vs.Marine	0	1	0	0	0	0	1	0	1	0	1	0
Gobiiformes.to.Syngnathiformes	Tax3	Euryhaline.vs.Freshwater	1	0	1	1	0	1	1	0	1	0	1	0
Gobiiformes.to.Syngnathiformes	Tax3	Freshwater.vs.FwBrackish	1	1	0	0	0	1	1	0	1	0	1	0
Gymn.Char.Sil	Tax3	Euryhaline.vs.Freshwater	1	1	0	0	0	1	1	0	1	0	1	0
Gymn.Char.Sil	Tax3	Euryhaline.vs.FwBrackish	1	1	0	0	0	1	1	0	1	0	1	0
Gymn.Char.Sil	Tax3	Euryhaline.vs.Marine	1	1	0	0	0	1	1	0	0	0	1	0
Gymn.Char.Sil	Tax3	Freshwater.vs.FwBrackish	1	1	0	0	0	1	1	0	1	0	1	0
Gymn.Char.Sil	Tax3	Freshwater.vs.MarBrackish	1	1	0	0	0	1	1	0	1	0	1	0
Gymn.Char.Sil	Tax3	FwBrackish.vs.MarBrackish	0	1	0	0	0	0	0	0	1	1	1	0
Gymn.Char.Sil	Tax3	FwBrackish.vs.Marine	1	0	0	0	0	1	1	0	0	0	1	0
Gymn.Char.Sil	Tax3	MarBrackish.vs.Marine	1	1	0	0	0	1	1	0	0	0	1	0
Lab.Tet.Loph.Acan.Eph.Spar	Tax3	Euryhaline.vs.Freshwater	1	1	0	0	0	1	1	0	0	0	1	0
Lab.Tet.Loph.Acan.Eph.Spar	Tax3	Euryhaline.vs.FwBrackish	0	0	0	0	0	0	1	1	0	0	1	0
Lab.Tet.Loph.Acan.Eph.Spar	Tax3	Euryhaline.vs.MarBrackish	1	1	0	0	0	1	1	0	1	0	1	0
Lab.Tet.Loph.Acan.Eph.Spar	Tax3	Euryhaline.vs.Marine	1	1	0	0	0	1	1	0	1	0	1	0
Lab.Tet.Loph.Acan.Eph.Spar	Tax3	Freshwater.vs.FwBrackish	1	1	0	0	0	1	1	0	1	0	1	0
Lab.Tet.Loph.Acan.Eph.Spar	Tax3	Freshwater.vs.MarBrackish	1	0	0	0	0	1	1	0	0	0	1	0
Lab.Tet.Loph.Acan.Eph.Spar	Tax3	Freshwater.vs.Marine	0	0	0	0	0	0	1	1	0	0	1	0
Lab.Tet.Loph.Acan.Eph.Spar	Tax3	FwBrackish.vs.MarBrackish	0	0	0	0	0	0	1	1	0	0	1	0
Lab.Tet.Loph.Acan.Eph.Spar	Tax3	MarBrackish.vs.Marine	1	1	0	0	0	1	1	0	1	0	1	0
Lepi.Arg.Esoc.Sal	Tax3	Euryhaline.vs.Freshwater	1	1	1	1	0	1	0	0	1	0	1	0
Lepi.Arg.Esoc.Sal	Tax3	Euryhaline.vs.FwBrackish	0	1	0	0	0	0	1	0	1	0	1	0
Lepi.Arg.Esoc.Sal	Tax3	Euryhaline.vs.Marine	1	1	1	1	0	1	0	0	1	0	1	0
Lepi.Arg.Esoc.Sal	Tax3	Freshwater.vs.FwBrackish	1	1	1	1	0	1	0	0	1	0	1	0
Lepi.Arg.Esoc.Sal	Tax3	Freshwater.vs.Marine	0	1	0	0	0	0	1	1	0	0	1	0
Lepi.Arg.Esoc.Sal	Tax3	FwBrackish.vs.Marine	1	1	1	1	0	1	1	0	1	0	1	0
Mugiliformes.to.Pholidichthyiformes	Tax3	Euryhaline.vs.Freshwater	0	0	1	0	1	1	1	0	1	0	1	0
Mugiliformes.to.Pholidichthyiformes	Tax3	Euryhaline.vs.FwBrackish	1	0	1	1	0	1	1	0	1	0	1	0
Mugiliformes.to.Pholidichthyiformes	Tax3	Euryhaline.vs.MarBrackish	1	1	1	1	0	1	1	0	1	0	1	0
Mugiliformes.to.Pholidichthyiformes	Tax3	Euryhaline.vs.Marine	1	0	1	1	0	1	1	0	1	0	1	0
Mugiliformes.to.Pholidichthyiformes	Tax3	Freshwater.vs.FwBrackish	0	0	0	0	0	0	1	0	1	0	1	0
Mugiliformes.to.Pholidichthyiformes	Tax3	Freshwater.vs.MarBrackish	0	0	0	0	0	0	1	0	1	0	1	0
Mugiliformes.to.Pholidichthyiformes	Tax3	FwBrackish.vs.Marine	1	1	0	0	0	1	1	0	1	0	1	0
Mugiliformes.to.Pholidichthyiformes	Tax3	MarBrackish.vs.Marine	0	0	0	0	0	0	1	0	1	0	1	0
Myct.Aulo.Atel.Galaxiiformes	Tax3	Euryhaline.vs.Freshwater	0	0	1	0	1	1	1	0	1	0	1	0
Myct.Aulo.Atel.Galaxiiformes	Tax3	Euryhaline.vs.MarBrackish	1	1	0	0	0	1	0	0	1	0	1	0
Myct.Aulo.Atel.Galaxiiformes	Tax3	Euryhaline.vs.Marine	1	0	0	0	0	1	0	0	0	0	1	0
Myct.Aulo.Atel.Galaxiiformes	Tax3	Freshwater.vs.MarBrackish	1	1	0	0	0	1	1	0	1	0	1	0
Myct.Aulo.Atel.Galaxiiformes	Tax3	Freshwater.vs.Marine	1	1	0	0	0	1	0	0	0	0	1	0
Myct.Aulo.Atel.Galaxiiformes	Tax3	MarBrackish.vs.Marine	1	1	0	0	0	1	0	0	0	0	1	0
Ost.Hio.Alep.Clu.Gon.Cyp	Tax3	Euryhaline.vs.Freshwater	0	1	1	0	1	1	1	0	1	0	1	0
Ost.Hio.Alep.Clu.Gon.Cyp	Tax3	Euryhaline.vs.FwBrackish	0	1	1	0	1	1	1	0	1	0	1	0
Ost.Hio.Alep.Clu.Gon.Cyp	Tax3	Euryhaline.vs.Marine	1	1	1	1	0	1	1	0	1	0	1	0
Ost.Hio.Alep.Clu.Gon.Cyp	Tax3	Freshwater.vs.MarBrackish	0	1	0	0	0	0	1	0	1	0	1	0
Ost.Hio.Alep.Clu.Gon.Cyp	Tax3	Freshwater.vs.Marine	0	1	0	0	0	0	0	0	1	1	1	0
Ost.Hio.Alep.Clu.Gon.Cyp	Tax3	FwBrackish.vs.MarBrackish	0	0	0	0	0	0	1	0	1	0	1	0
Ost.Hio.Alep.Clu.Gon.Cyp	Tax3	FwBrackish.vs.Marine	0	0	0	0	0	0	0	0	0	0	0	1
Ost.Hio.Alep.Clu.Gon.Cyp	Tax3	MarBrackish.vs.Marine	1	0	0	0	0	1	1	0	1	0	1	0
Polyp.to.Albul	Tax3	Euryhaline.vs.Freshwater	1	1	1	1	0	1	0	0	0	0	1	0
Polyp.to.Albul	Tax3	Euryhaline.vs.FwBrackish	0	0	1	0	1	1	1	0	0	0	1	0
Polyp.to.Albul	Tax3	Euryhaline.vs.MarBrackish	1	0	1	1	0	1	1	0	0	0	1	0
Polyp.to.Albul	Tax3	Euryhaline.vs.Marine	0	0	1	0	1	1	1	0	1	0	1	0
Polyp.to.Albul	Tax3	Freshwater.vs.FwBrackish	1	1	0	0	0	1	0	0	1	0	1	0
Polyp.to.Albul	Tax3	Freshwater.vs.MarBrackish	0	1	0	0	0	0	0	0	0	0	0	1
Polyp.to.Albul	Tax3	Freshwater.vs.Marine	1	0	0	0	0	1	0	0	0	0	1	0
Polyp.to.Albul	Tax3	FwBrackish.vs.MarBrackish	0	0	0	0	0	0	1	1	0	0	1	0
Polyp.to.Albul	Tax3	MarBrackish.vs.Marine	0	1	0	0	0	0	0	0	1	1	1	0
Stom.Osmer	Tax3	Euryhaline.vs.FwBrackish	1	1	1	1	0	1	1	0	0	0	1	0
Stom.Osmer	Tax3	Euryhaline.vs.Marine	0	0	1	0	1	1	1	0	1	0	1	0
Urano.Centra.Pemp.Perci	Tax3	Euryhaline.vs.Freshwater	0	0	1	0	1	1	1	0	1	0	1	0
Urano.Centra.Pemp.Perci	Tax3	Euryhaline.vs.FwBrackish	0	1	0	0	0	0	1	1	0	0	1	0
Urano.Centra.Pemp.Perci	Tax3	Freshwater.vs.MarBrackish	1	1	0	0	0	1	1	0	1	0	1	0
Urano.Centra.Pemp.Perci	Tax3	Freshwater.vs.Marine	1	1	0	0	0	1	0	0	0	0	1	0
Urano.Centra.Pemp.Perci	Tax3	FwBrackish.vs.MarBrackish	1	1	0	0	0	1	0	0	0	0	1	0
Urano.Centra.Pemp.Perci	Tax3	FwBrackish.vs.Marine	1	0	0	0	0	1	0	0	0	0	1	0
Acanthomorpha.ori.to.Batrach	Tax4	Euryhaline.vs.FwBrackish	0	1	1	0	1	1	1	0	1	0	1	0
Acanthomorpha.ori.to.Batrach	Tax4	Euryhaline.vs.MarBrackish	0	1	0	0	0	0	1	1	0	0	1	0
Acanthomorpha.ori.to.Batrach	Tax4	Freshwater.vs.FwBrackish	0	1	1	0	1	1	1	0	1	0	1	0
Acanthomorpha.ori.to.Batrach	Tax4	Freshwater.vs.MarBrackish	0	1	0	0	0	0	0	0	0	0	0	1
Acanthomorpha.ori.to.Batrach	Tax4	FwBrackish.vs.MarBrackish	1	1	0	0	0	1	0	0	0	0	1	0
Acanthomorpha.ori.to.Batrach	Tax4	FwBrackish.vs.Marine	1	1	1	1	0	1	1	0	1	0	1	0
Acanthomorpha.ori.to.Batrach	Tax4	MarBrackish.vs.Marine	1	1	0	0	0	1	1	0	1	0	1	0
Carangaria.Anabantaria	Tax4	Euryhaline.vs.Freshwater	1	1	0	0	0	1	0	0	1	0	1	0
Carangaria.Anabantaria	Tax4	Euryhaline.vs.FwBrackish	1	1	0	0	0	1	1	0	0	0	1	0
Carangaria.Anabantaria	Tax4	Euryhaline.vs.Marine	1	1	0	0	0	1	1	0	1	0	1	0
Carangaria.Anabantaria	Tax4	Freshwater.vs.FwBrackish	0	0	0	0	0	0	0	0	1	1	1	0
Carangaria.Anabantaria	Tax4	Freshwater.vs.MarBrackish	0	1	0	0	0	0	1	0	1	0	1	0
Carangaria.Anabantaria	Tax4	Freshwater.vs.Marine	0	1	0	0	0	0	0	0	0	0	0	1
Carangaria.Anabantaria	Tax4	MarBrackish.vs.Marine	0	1	0	0	0	0	1	0	1	0	1	0
Eupercaria	Tax4	Euryhaline.vs.Freshwater	0	1	0	0	0	0	1	0	1	0	1	0
Eupercaria	Tax4	Euryhaline.vs.FwBrackish	1	0	0	0	0	1	1	0	0	0	1	0
Eupercaria	Tax4	Euryhaline.vs.MarBrackish	0	0	0	0	0	0	1	0	1	0	1	0
Eupercaria	Tax4	Euryhaline.vs.Marine	0	1	0	0	0	0	1	0	1	0	1	0
Eupercaria	Tax4	Freshwater.vs.FwBrackish	0	1	0	0	0	0	1	0	1	0	1	0
Eupercaria	Tax4	Freshwater.vs.MarBrackish	1	1	0	0	0	1	1	0	0	0	1	0
Eupercaria	Tax4	Freshwater.vs.Marine	1	0	0	0	0	1	0	0	0	0	1	0
Eupercaria	Tax4	FwBrackish.vs.MarBrackish	1	0	0	0	0	1	1	0	0	0	1	0
Eupercaria	Tax4	MarBrackish.vs.Marine	1	1	0	0	0	1	1	0	1	0	1	0
Gobiiformes.to.Syngnathiformes	Tax4	Euryhaline.vs.Freshwater	1	0	1	1	0	1	1	0	1	0	1	0
Gobiiformes.to.Syngnathiformes	Tax4	Freshwater.vs.FwBrackish	1	1	0	0	0	1	1	0	1	0	1	0
Gymn.Char.Sil	Tax4	Euryhaline.vs.Freshwater	1	1	0	0	0	1	1	0	1	0	1	0
Gymn.Char.Sil	Tax4	Euryhaline.vs.FwBrackish	1	1	0	0	0	1	1	0	1	0	1	0
Gymn.Char.Sil	Tax4	Euryhaline.vs.Marine	1	1	0	0	0	1	1	0	0	0	1	0
Gymn.Char.Sil	Tax4	Freshwater.vs.FwBrackish	1	1	0	0	0	1	1	0	1	0	1	0
Gymn.Char.Sil	Tax4	Freshwater.vs.MarBrackish	1	1	0	0	0	1	1	0	1	0	1	0
Gymn.Char.Sil	Tax4	FwBrackish.vs.MarBrackish	0	1	0	0	0	0	0	0	1	1	1	0
Gymn.Char.Sil	Tax4	FwBrackish.vs.Marine	1	0	0	0	0	1	1	0	0	0	1	0
Gymn.Char.Sil	Tax4	MarBrackish.vs.Marine	1	1	0	0	0	1	1	0	0	0	1	0
Myctoph.Lepidogal	Tax4	Euryhaline.vs.Freshwater	1	1	1	1	0	1	1	0	1	0	1	0
Myctoph.Lepidogal	Tax4	Euryhaline.vs.FwBrackish	0	1	0	0	0	0	0	0	1	1	1	0
Myctoph.Lepidogal	Tax4	Euryhaline.vs.MarBrackish	1	0	0	0	0	1	1	0	1	0	1	0
Myctoph.Lepidogal	Tax4	Euryhaline.vs.Marine	1	0	0	0	0	1	1	0	0	0	1	0
Myctoph.Lepidogal	Tax4	Freshwater.vs.FwBrackish	1	1	1	1	0	1	0	0	1	0	1	0
Myctoph.Lepidogal	Tax4	Freshwater.vs.MarBrackish	1	1	0	0	0	1	1	0	1	0	1	0
Myctoph.Lepidogal	Tax4	Freshwater.vs.Marine	1	0	0	0	0	1	1	0	0	0	1	0
Ost.Hio.Alep.Clu.Gon.Cyp	Tax4	Euryhaline.vs.Freshwater	0	1	1	0	1	1	1	0	1	0	1	0
Ost.Hio.Alep.Clu.Gon.Cyp	Tax4	Euryhaline.vs.FwBrackish	0	1	1	0	1	1	1	0	1	0	1	0
Ost.Hio.Alep.Clu.Gon.Cyp	Tax4	Euryhaline.vs.Marine	1	1	1	1	0	1	1	0	1	0	1	0
Ost.Hio.Alep.Clu.Gon.Cyp	Tax4	Freshwater.vs.MarBrackish	0	1	0	0	0	0	1	0	1	0	1	0
Ost.Hio.Alep.Clu.Gon.Cyp	Tax4	Freshwater.vs.Marine	0	1	0	0	0	0	0	0	1	1	1	0
Ost.Hio.Alep.Clu.Gon.Cyp	Tax4	FwBrackish.vs.MarBrackish	0	0	0	0	0	0	1	0	1	0	1	0
Ost.Hio.Alep.Clu.Gon.Cyp	Tax4	FwBrackish.vs.Marine	0	0	0	0	0	0	0	0	0	0	0	1
Ost.Hio.Alep.Clu.Gon.Cyp	Tax4	MarBrackish.vs.Marine	1	0	0	0	0	1	1	0	1	0	1	0
Ovalentaria	Tax4	Euryhaline.vs.Freshwater	0	0	1	0	1	1	1	0	1	0	1	0
Ovalentaria	Tax4	Euryhaline.vs.MarBrackish	1	1	1	1	0	1	1	0	1	0	1	0
Ovalentaria	Tax4	Freshwater.vs.FwBrackish	0	0	0	0	0	0	1	0	1	0	1	0
Ovalentaria	Tax4	Freshwater.vs.MarBrackish	0	0	0	0	0	0	1	0	1	0	1	0
Ovalentaria	Tax4	Freshwater.vs.Marine	0	1	0	0	0	0	1	0	1	0	1	0
Ovalentaria	Tax4	FwBrackish.vs.MarBrackish	1	0	0	0	0	1	0	0	0	0	1	0
Ovalentaria	Tax4	MarBrackish.vs.Marine	1	0	0	0	0	1	0	0	0	0	1	0
Polyp.to.Albul	Tax4	Euryhaline.vs.Freshwater	1	1	1	1	0	1	0	0	0	0	1	0
Polyp.to.Albul	Tax4	Euryhaline.vs.FwBrackish	0	0	1	0	1	1	1	0	0	0	1	0
Polyp.to.Albul	Tax4	Euryhaline.vs.MarBrackish	1	0	1	1	0	1	1	0	0	0	1	0
Polyp.to.Albul	Tax4	Euryhaline.vs.Marine	0	0	1	0	1	1	1	0	1	0	1	0
Polyp.to.Albul	Tax4	Freshwater.vs.FwBrackish	1	1	0	0	0	1	0	0	1	0	1	0
Polyp.to.Albul	Tax4	Freshwater.vs.MarBrackish	0	1	0	0	0	0	0	0	0	0	0	1
Polyp.to.Albul	Tax4	Freshwater.vs.Marine	1	0	0	0	0	1	0	0	0	0	1	0
Polyp.to.Albul	Tax4	FwBrackish.vs.MarBrackish	0	0	0	0	0	0	1	1	0	0	1	0
Polyp.to.Albul	Tax4	MarBrackish.vs.Marine	0	1	0	0	0	0	0	0	1	1	1	0
Cypriniformes.to.Polypteriformes	Tax5	Euryhaline.vs.Freshwater	0	1	1	0	1	1	1	0	1	0	1	0
Cypriniformes.to.Polypteriformes	Tax5	Euryhaline.vs.FwBrackish	0	1	1	0	1	1	1	0	1	0	1	0
Cypriniformes.to.Polypteriformes	Tax5	Euryhaline.vs.Marine	1	0	1	1	0	1	1	0	1	0	1	0
Cypriniformes.to.Polypteriformes	Tax5	Freshwater.vs.MarBrackish	0	1	0	0	0	0	1	0	1	0	1	0
Cypriniformes.to.Polypteriformes	Tax5	Freshwater.vs.Marine	0	1	0	0	0	0	1	0	1	0	1	0
Cypriniformes.to.Polypteriformes	Tax5	FwBrackish.vs.MarBrackish	0	1	0	0	0	0	1	0	1	0	1	0
Cypriniformes.to.Polypteriformes	Tax5	FwBrackish.vs.Marine	0	1	0	0	0	0	1	1	0	0	1	0
Cypriniformes.to.Polypteriformes	Tax5	MarBrackish.vs.Marine	1	1	0	0	0	1	1	0	1	0	1	0
Eupercaria.to.Gobiaria	Tax5	Euryhaline.vs.Freshwater	1	1	1	1	0	1	1	0	1	0	1	0
Eupercaria.to.Gobiaria	Tax5	Freshwater.vs.FwBrackish	1	1	0	0	0	1	1	0	1	0	1	0
Eupercaria.to.Gobiaria	Tax5	MarBrackish.vs.Marine	1	1	0	0	0	1	1	0	1	0	1	0
Gymn.Char.Sil	Tax5	Euryhaline.vs.Freshwater	1	1	0	0	0	1	1	0	1	0	1	0
Gymn.Char.Sil	Tax5	Euryhaline.vs.FwBrackish	1	1	0	0	0	1	1	0	1	0	1	0
Gymn.Char.Sil	Tax5	Euryhaline.vs.Marine	1	1	0	0	0	1	1	0	0	0	1	0
Gymn.Char.Sil	Tax5	Freshwater.vs.FwBrackish	1	1	0	0	0	1	1	0	1	0	1	0
Gymn.Char.Sil	Tax5	Freshwater.vs.MarBrackish	1	1	0	0	0	1	1	0	1	0	1	0
Gymn.Char.Sil	Tax5	FwBrackish.vs.MarBrackish	0	1	0	0	0	0	0	0	1	1	1	0
Gymn.Char.Sil	Tax5	FwBrackish.vs.Marine	1	0	0	0	0	1	1	0	0	0	1	0
Gymn.Char.Sil	Tax5	MarBrackish.vs.Marine	1	1	0	0	0	1	1	0	0	0	1	0
Lepidogalaxiiformes.to.Batrachoidiformes	Tax5	Euryhaline.vs.Freshwater	1	1	1	1	0	1	1	0	1	0	1	0
Lepidogalaxiiformes.to.Batrachoidiformes	Tax5	Euryhaline.vs.FwBrackish	0	1	0	0	0	0	0	0	1	1	1	0
Lepidogalaxiiformes.to.Batrachoidiformes	Tax5	Euryhaline.vs.MarBrackish	0	0	0	0	0	0	1	0	1	0	1	0
Lepidogalaxiiformes.to.Batrachoidiformes	Tax5	Euryhaline.vs.Marine	1	0	1	1	0	1	1	0	1	0	1	0
Lepidogalaxiiformes.to.Batrachoidiformes	Tax5	Freshwater.vs.FwBrackish	1	1	1	1	0	1	1	0	1	0	1	0
Lepidogalaxiiformes.to.Batrachoidiformes	Tax5	Freshwater.vs.MarBrackish	1	1	0	0	0	1	1	0	1	0	1	0
Lepidogalaxiiformes.to.Batrachoidiformes	Tax5	Freshwater.vs.Marine	1	0	0	0	0	1	1	0	0	0	1	0
Lepidogalaxiiformes.to.Batrachoidiformes	Tax5	FwBrackish.vs.Marine	1	0	1	1	0	1	0	0	1	0	1	0
Lepidogalaxiiformes.to.Batrachoidiformes	Tax5	MarBrackish.vs.Marine	1	1	0	0	0	1	1	0	1	0	1	0
Ovalentaria.to.Anabantaria	Tax5	Euryhaline.vs.Freshwater	0	1	1	0	1	1	1	0	1	0	1	0
Ovalentaria.to.Anabantaria	Tax5	Euryhaline.vs.FwBrackish	1	1	1	1	0	1	1	0	1	0	1	0
Ovalentaria.to.Anabantaria	Tax5	Euryhaline.vs.MarBrackish	1	1	1	1	0	1	1	0	1	0	1	0
Ovalentaria.to.Anabantaria	Tax5	Euryhaline.vs.Marine	0	1	1	0	1	1	1	0	1	0	1	0
Ovalentaria.to.Anabantaria	Tax5	Freshwater.vs.FwBrackish	0	0	0	0	0	0	1	0	1	0	1	0
Ovalentaria.to.Anabantaria	Tax5	Freshwater.vs.MarBrackish	0	1	0	0	0	0	1	0	1	0	1	0
Ovalentaria.to.Anabantaria	Tax5	Freshwater.vs.Marine	0	0	0	0	0	0	1	0	1	0	1	0
Ovalentaria.to.Anabantaria	Tax5	FwBrackish.vs.MarBrackish	1	1	0	0	0	1	0	0	1	0	1	0
Gobiiformes.to.Beloniformes	Tax6	Euryhaline.vs.Freshwater	0	1	1	0	1	1	1	0	1	0	1	0
Gobiiformes.to.Beloniformes	Tax6	Euryhaline.vs.FwBrackish	0	1	0	0	0	0	0	0	1	1	1	0
Gobiiformes.to.Beloniformes	Tax6	Freshwater.vs.FwBrackish	0	0	0	0	0	0	1	0	1	0	1	0
Gobiiformes.to.Beloniformes	Tax6	Freshwater.vs.MarBrackish	0	1	0	0	0	0	1	0	1	0	1	0
Lepidogalaxiiformes.to.Pempheriformes	Tax6	Euryhaline.vs.Freshwater	1	1	1	1	0	1	1	0	1	0	1	0
Lepidogalaxiiformes.to.Pempheriformes	Tax6	Euryhaline.vs.Marine	1	1	1	1	0	1	1	0	1	0	1	0
Lepidogalaxiiformes.to.Pempheriformes	Tax6	Freshwater.vs.FwBrackish	1	1	0	0	0	1	1	0	1	0	1	0
Lepidogalaxiiformes.to.Pempheriformes	Tax6	Freshwater.vs.MarBrackish	1	1	0	0	0	1	1	0	1	0	1	0
Lepidogalaxiiformes.to.Pempheriformes	Tax6	Freshwater.vs.Marine	1	1	0	0	0	1	1	0	0	0	1	0
Lepidogalaxiiformes.to.Pempheriformes	Tax6	FwBrackish.vs.Marine	0	1	1	0	1	1	1	0	1	0	1	0
Lepidogalaxiiformes.to.Pempheriformes	Tax6	MarBrackish.vs.Marine	1	1	0	0	0	1	1	0	1	0	1	0
Polypteriformes.to.Characiformes	Tax6	Euryhaline.vs.Freshwater	0	1	1	0	1	1	1	0	1	0	1	0
Polypteriformes.to.Characiformes	Tax6	Euryhaline.vs.FwBrackish	0	1	1	0	1	1	1	0	1	0	1	0
Polypteriformes.to.Characiformes	Tax6	Euryhaline.vs.MarBrackish	0	0	1	0	1	1	1	0	1	0	1	0
Polypteriformes.to.Characiformes	Tax6	Euryhaline.vs.Marine	0	0	1	0	1	1	1	0	1	0	1	0
Polypteriformes.to.Characiformes	Tax6	Freshwater.vs.FwBrackish	0	1	0	0	0	0	1	0	1	0	1	0
Polypteriformes.to.Characiformes	Tax6	Freshwater.vs.MarBrackish	0	1	0	0	0	0	1	0	1	0	1	0
Polypteriformes.to.Characiformes	Tax6	Freshwater.vs.Marine	0	1	0	0	0	0	1	0	1	0	1	0
Polypteriformes.to.Characiformes	Tax6	FwBrackish.vs.MarBrackish	0	1	0	0	0	0	1	0	1	0	1	0
Polypteriformes.to.Characiformes	Tax6	FwBrackish.vs.Marine	0	1	0	0	0	0	1	1	0	0	1	0
Polypteriformes.to.Characiformes	Tax6	MarBrackish.vs.Marine	1	1	0	0	0	1	1	0	1	0	1	0
A1_Polypt.2Albu.minAng	Ctm.	Euryhaline.vs.Freshwater	1	1	1	1	0	1	0	0	1	0	1	0
A1_Polypt.2Albu.minAng	Ctm.	Euryhaline.vs.FwBrackish	0	0	1	0	1	1	1	0	0	0	1	0
A1_Polypt.2Albu.minAng	Ctm.	Euryhaline.vs.MarBrackish	1	0	1	1	0	1	1	0	0	0	1	0
A1_Polypt.2Albu.minAng	Ctm.	Euryhaline.vs.Marine	1	1	1	1	0	1	0	0	1	0	1	0
A1_Polypt.2Albu.minAng	Ctm.	Freshwater.vs.FwBrackish	1	1	0	0	0	1	0	0	1	0	1	0
A1_Polypt.2Albu.minAng	Ctm.	Freshwater.vs.MarBrackish	0	0	0	0	0	0	0	0	1	1	1	0
A1_Polypt.2Albu.minAng	Ctm.	Freshwater.vs.Marine	1	1	1	1	0	1	1	0	1	0	1	0
A1_Polypt.2Albu.minAng	Ctm.	FwBrackish.vs.MarBrackish	0	0	0	0	0	0	1	0	1	0	1	0
A1_Polypt.2Albu.minAng	Ctm.	FwBrackish.vs.Marine	1	1	1	1	0	1	0	0	1	0	1	0
A1_Polypt.2Albu.minAng	Ctm.	MarBrackish.vs.Marine	1	1	1	1	0	1	0	0	1	0	1	0
A2_Clupeiformes	Ctm.	Euryhaline.vs.Freshwater	0	1	1	0	1	1	0	0	0	0	1	0
A2_Clupeiformes	Ctm.	Euryhaline.vs.FwBrackish	0	0	1	0	1	1	0	0	0	0	1	0
A2_Clupeiformes	Ctm.	Euryhaline.vs.Marine	1	1	1	1	0	1	1	0	1	0	1	0
A2_Clupeiformes	Ctm.	Freshwater.vs.FwBrackish	0	1	0	0	0	0	0	0	1	1	1	0
A2_Clupeiformes	Ctm.	Freshwater.vs.MarBrackish	0	1	0	0	0	0	1	1	0	0	1	0
A2_Clupeiformes	Ctm.	Freshwater.vs.Marine	0	0	0	0	0	0	0	0	0	0	0	1
A2_Clupeiformes	Ctm.	FwBrackish.vs.MarBrackish	1	1	0	0	0	1	1	0	0	0	1	0
A2_Clupeiformes	Ctm.	MarBrackish.vs.Marine	1	1	0	0	0	1	1	0	1	0	1	0
A3_Clup.Gono	Ctm.	Euryhaline.vs.Freshwater	0	1	1	0	1	1	1	0	1	0	1	0
A3_Clup.Gono	Ctm.	Euryhaline.vs.FwBrackish	0	0	1	0	1	1	1	0	0	0	1	0
A3_Clup.Gono	Ctm.	Euryhaline.vs.Marine	1	1	1	1	0	1	1	0	1	0	1	0
A3_Clup.Gono	Ctm.	Freshwater.vs.FwBrackish	0	1	0	0	0	0	1	0	1	0	1	0
A3_Clup.Gono	Ctm.	Freshwater.vs.MarBrackish	0	1	0	0	0	0	1	1	0	0	1	0
A3_Clup.Gono	Ctm.	Freshwater.vs.Marine	0	1	0	0	0	0	0	0	0	0	0	1
A3_Clup.Gono	Ctm.	FwBrackish.vs.MarBrackish	1	1	0	0	0	1	1	0	0	0	1	0
A3_Clup.Gono	Ctm.	MarBrackish.vs.Marine	1	1	0	0	0	1	1	0	1	0	1	0
A4_Clup.Gymn	Ctm.	Euryhaline.vs.Freshwater	0	1	1	0	1	1	1	0	1	0	1	0
A4_Clup.Gymn	Ctm.	Euryhaline.vs.FwBrackish	0	0	1	0	1	1	0	0	0	0	1	0
A4_Clup.Gymn	Ctm.	Euryhaline.vs.Marine	1	1	1	1	0	1	1	0	1	0	1	0
A4_Clup.Gymn	Ctm.	Freshwater.vs.FwBrackish	0	0	0	0	0	0	1	0	1	0	1	0
A4_Clup.Gymn	Ctm.	Freshwater.vs.MarBrackish	0	0	0	0	0	0	1	0	1	0	1	0
A4_Clup.Gymn	Ctm.	Freshwater.vs.Marine	0	1	0	0	0	0	1	0	1	0	1	0
A4_Clup.Gymn	Ctm.	FwBrackish.vs.MarBrackish	1	1	0	0	0	1	1	0	0	0	1	0
A4_Clup.Gymn	Ctm.	MarBrackish.vs.Marine	1	1	0	0	0	1	1	0	1	0	1	0
A5_Clup.Char	Ctm.	Euryhaline.vs.Freshwater	0	1	1	0	1	1	1	0	1	0	1	0
A5_Clup.Char	Ctm.	Euryhaline.vs.FwBrackish	0	0	1	0	1	1	1	0	0	0	1	0
A5_Clup.Char	Ctm.	Euryhaline.vs.Marine	1	1	1	1	0	1	1	0	1	0	1	0
A5_Clup.Char	Ctm.	Freshwater.vs.FwBrackish	0	1	0	0	0	0	1	0	1	0	1	0
A5_Clup.Char	Ctm.	Freshwater.vs.MarBrackish	0	1	0	0	0	0	1	0	1	0	1	0
A5_Clup.Char	Ctm.	Freshwater.vs.Marine	0	1	0	0	0	0	1	0	1	0	1	0
A5_Clup.Char	Ctm.	FwBrackish.vs.MarBrackish	0	1	0	0	0	0	1	1	0	0	1	0
A5_Clup.Char	Ctm.	FwBrackish.vs.Marine	0	1	0	0	0	0	0	0	0	0	0	1
A5_Clup.Char	Ctm.	MarBrackish.vs.Marine	1	1	0	0	0	1	1	0	1	0	1	0
A6_Clup.Sil	Ctm.	Euryhaline.vs.Freshwater	0	1	1	0	1	1	1	0	1	0	1	0
A6_Clup.Sil	Ctm.	Euryhaline.vs.FwBrackish	0	1	0	0	0	0	1	0	1	0	1	0
A6_Clup.Sil	Ctm.	Euryhaline.vs.MarBrackish	0	0	1	0	1	1	1	0	1	0	1	0
A6_Clup.Sil	Ctm.	Euryhaline.vs.Marine	1	1	1	1	0	1	1	0	1	0	1	0
A6_Clup.Sil	Ctm.	Freshwater.vs.FwBrackish	0	1	0	0	0	0	1	0	1	0	1	0
A6_Clup.Sil	Ctm.	Freshwater.vs.MarBrackish	0	1	0	0	0	0	1	0	1	0	1	0
A6_Clup.Sil	Ctm.	Freshwater.vs.Marine	0	0	0	0	0	0	1	0	1	0	1	0
A6_Clup.Sil	Ctm.	FwBrackish.vs.MarBrackish	0	1	0	0	0	0	1	1	0	0	1	0
A6_Clup.Sil	Ctm.	FwBrackish.vs.Marine	1	1	0	0	0	1	0	0	1	0	1	0
A6_Clup.Sil	Ctm.	MarBrackish.vs.Marine	1	1	0	0	0	1	1	0	0	0	1	0
A7_Clup.Cypr	Ctm.	Euryhaline.vs.Freshwater	0	1	1	0	1	1	1	0	1	0	1	0
A7_Clup.Cypr	Ctm.	Euryhaline.vs.FwBrackish	0	1	1	0	1	1	1	0	1	0	1	0
A7_Clup.Cypr	Ctm.	Euryhaline.vs.Marine	1	1	1	1	0	1	1	0	1	0	1	0
A7_Clup.Cypr	Ctm.	Freshwater.vs.MarBrackish	0	1	0	0	0	0	1	0	1	0	1	0
A7_Clup.Cypr	Ctm.	Freshwater.vs.Marine	0	1	0	0	0	0	1	0	1	0	1	0
A7_Clup.Cypr	Ctm.	FwBrackish.vs.MarBrackish	0	0	0	0	0	0	1	0	1	0	1	0
A7_Clup.Cypr	Ctm.	FwBrackish.vs.Marine	0	0	0	0	0	0	1	0	1	0	1	0
A7_Clup.Cypr	Ctm.	MarBrackish.vs.Marine	1	1	0	0	0	1	1	0	1	0	1	0
A8_Clu.Al.Os.Hi	Ctm.	Euryhaline.vs.Freshwater	0	0	1	0	1	1	1	0	1	0	1	0
A8_Clu.Al.Os.Hi	Ctm.	Euryhaline.vs.FwBrackish	0	0	1	0	1	1	0	0	0	0	1	0
A8_Clu.Al.Os.Hi	Ctm.	Euryhaline.vs.Marine	1	1	1	1	0	1	1	0	1	0	1	0
A8_Clu.Al.Os.Hi	Ctm.	Freshwater.vs.FwBrackish	0	1	0	0	0	0	1	0	1	0	1	0
A8_Clu.Al.Os.Hi	Ctm.	Freshwater.vs.MarBrackish	0	0	0	0	0	0	1	0	1	0	1	0
A8_Clu.Al.Os.Hi	Ctm.	Freshwater.vs.Marine	0	0	0	0	0	0	0	0	1	1	1	0
A8_Clu.Al.Os.Hi	Ctm.	FwBrackish.vs.MarBrackish	1	1	0	0	0	1	1	0	0	0	1	0
A8_Clu.Al.Os.Hi	Ctm.	MarBrackish.vs.Marine	1	0	0	0	0	1	1	0	1	0	1	0
A9_Clup.Ale	Ctm.	Euryhaline.vs.Freshwater	0	1	1	0	1	1	0	0	0	0	1	0
A9_Clup.Ale	Ctm.	Euryhaline.vs.FwBrackish	0	0	1	0	1	1	0	0	0	0	1	0
A9_Clup.Ale	Ctm.	Euryhaline.vs.Marine	1	1	1	1	0	1	1	0	1	0	1	0
A9_Clup.Ale	Ctm.	Freshwater.vs.FwBrackish	0	1	0	0	0	0	0	0	1	1	1	0
A9_Clup.Ale	Ctm.	Freshwater.vs.MarBrackish	0	1	0	0	0	0	1	1	0	0	1	0
A9_Clup.Ale	Ctm.	Freshwater.vs.Marine	0	0	0	0	0	0	0	0	0	0	0	1
A9_Clup.Ale	Ctm.	FwBrackish.vs.MarBrackish	1	1	0	0	0	1	1	0	0	0	1	0
A9_Clup.Ale	Ctm.	MarBrackish.vs.Marine	1	0	0	0	0	1	1	0	1	0	1	0
B10_Ale.Ost.Hio	Ctm.	Freshwater.vs.Marine	0	1	0	0	0	0	1	1	0	0	1	0
B11_Clup.Ost	Ctm.	Euryhaline.vs.Freshwater	0	0	1	0	1	1	1	0	1	0	1	0
B11_Clup.Ost	Ctm.	Euryhaline.vs.FwBrackish	0	0	1	0	1	1	0	0	0	0	1	0
B11_Clup.Ost	Ctm.	Euryhaline.vs.Marine	1	1	1	1	0	1	1	0	1	0	1	0
B11_Clup.Ost	Ctm.	Freshwater.vs.FwBrackish	0	1	0	0	0	0	1	0	1	0	1	0
B11_Clup.Ost	Ctm.	Freshwater.vs.MarBrackish	0	0	0	0	0	0	1	0	1	0	1	0
B11_Clup.Ost	Ctm.	Freshwater.vs.Marine	0	1	0	0	0	0	1	0	1	0	1	0
B11_Clup.Ost	Ctm.	FwBrackish.vs.MarBrackish	1	1	0	0	0	1	1	0	0	0	1	0
B11_Clup.Ost	Ctm.	MarBrackish.vs.Marine	1	1	0	0	0	1	1	0	1	0	1	0
B12_Sto.Osm.Salm	Ctm.	Euryhaline.vs.Freshwater	1	0	1	1	0	1	1	0	1	0	1	0
B12_Sto.Osm.Salm	Ctm.	Euryhaline.vs.FwBrackish	0	0	0	0	0	0	0	0	1	1	1	0
B12_Sto.Osm.Salm	Ctm.	Euryhaline.vs.Marine	0	0	1	0	1	1	0	0	1	0	1	0
B12_Sto.Osm.Salm	Ctm.	Freshwater.vs.FwBrackish	1	0	1	1	0	1	1	0	1	0	1	0
B12_Sto.Osm.Salm	Ctm.	Freshwater.vs.Marine	1	0	0	0	0	1	1	0	0	0	1	0
B12_Sto.Osm.Salm	Ctm.	FwBrackish.vs.Marine	0	0	1	0	1	1	0	0	1	0	1	0
B13_Sto.Osm.Salm.Eso	Ctm.	Euryhaline.vs.Freshwater	1	0	1	1	0	1	1	0	1	0	1	0
B13_Sto.Osm.Salm.Eso	Ctm.	Euryhaline.vs.FwBrackish	0	0	0	0	0	0	0	0	1	1	1	0
B13_Sto.Osm.Salm.Eso	Ctm.	Euryhaline.vs.Marine	0	0	1	0	1	1	0	0	1	0	1	0
B13_Sto.Osm.Salm.Eso	Ctm.	Freshwater.vs.FwBrackish	1	0	1	1	0	1	1	0	1	0	1	0
B13_Sto.Osm.Salm.Eso	Ctm.	Freshwater.vs.Marine	1	0	0	0	0	1	1	0	0	0	1	0
B13_Sto.Osm.Salm.Eso	Ctm.	FwBrackish.vs.Marine	0	0	1	0	1	1	0	0	1	0	1	0
B14_Sto.Osm.Salm.Eso.Arg	Ctm.	Euryhaline.vs.Freshwater	1	0	1	1	0	1	1	0	1	0	1	0
B14_Sto.Osm.Salm.Eso.Arg	Ctm.	Euryhaline.vs.FwBrackish	0	0	0	0	0	0	0	0	1	1	1	0
B14_Sto.Osm.Salm.Eso.Arg	Ctm.	Euryhaline.vs.MarBrackish	1	1	0	0	0	1	1	0	1	0	1	0
B14_Sto.Osm.Salm.Eso.Arg	Ctm.	Freshwater.vs.FwBrackish	1	0	1	1	0	1	1	0	1	0	1	0
B14_Sto.Osm.Salm.Eso.Arg	Ctm.	Freshwater.vs.MarBrackish	1	1	0	0	0	1	1	0	1	0	1	0
B14_Sto.Osm.Salm.Eso.Arg	Ctm.	Freshwater.vs.Marine	1	0	0	0	0	1	1	0	0	0	1	0
B14_Sto.Osm.Salm.Eso.Arg	Ctm.	FwBrackish.vs.MarBrackish	1	1	0	0	0	1	1	0	1	0	1	0
B14_Sto.Osm.Salm.Eso.Arg	Ctm.	FwBrackish.vs.Marine	0	0	1	0	1	1	0	0	1	0	1	0
B14_Sto.Osm.Salm.Eso.Arg	Ctm.	MarBrackish.vs.Marine	0	0	0	0	0	0	0	0	1	1	1	0
B15_Sal.Eso.Arg	Ctm.	Euryhaline.vs.Freshwater	1	1	1	1	0	1	0	0	1	0	1	0
B15_Sal.Eso.Arg	Ctm.	Euryhaline.vs.FwBrackish	0	0	0	0	0	0	1	0	1	0	1	0
B15_Sal.Eso.Arg	Ctm.	Euryhaline.vs.Marine	1	1	1	1	0	1	0	0	1	0	1	0
B15_Sal.Eso.Arg	Ctm.	Freshwater.vs.FwBrackish	1	0	1	1	0	1	0	0	1	0	1	0
B15_Sal.Eso.Arg	Ctm.	Freshwater.vs.Marine	1	1	0	0	0	1	1	0	0	0	1	0
B15_Sal.Eso.Arg	Ctm.	FwBrackish.vs.Marine	1	1	1	1	0	1	1	0	1	0	1	0
B16_Eso.Arg	Ctm.	Freshwater.vs.Marine	1	1	0	0	0	1	1	0	1	0	1	0
B17_Sal.Arg	Ctm.	Euryhaline.vs.Freshwater	1	1	1	1	0	1	1	0	1	0	1	0
B17_Sal.Arg	Ctm.	Euryhaline.vs.FwBrackish	0	0	0	0	0	0	1	0	1	0	1	0
B17_Sal.Arg	Ctm.	Euryhaline.vs.Marine	1	1	1	1	0	1	0	0	1	0	1	0
B17_Sal.Arg	Ctm.	Freshwater.vs.FwBrackish	1	0	1	1	0	1	1	0	1	0	1	0
B17_Sal.Arg	Ctm.	Freshwater.vs.Marine	1	1	0	0	0	1	0	0	0	0	1	0
B17_Sal.Arg	Ctm.	FwBrackish.vs.Marine	1	1	1	1	0	1	1	0	1	0	1	0
B18_Pol.Perco	Ctm.	Freshwater.vs.Marine	1	1	0	0	0	1	0	0	0	0	1	0
C20_Zei.Pol.Per	Ctm.	Freshwater.vs.Marine	1	1	0	0	0	1	0	0	0	0	1	0
C21_Gad.Sty.Per	Ctm.	Euryhaline.vs.Freshwater	1	1	0	0	0	1	0	0	1	0	1	0
C21_Gad.Sty.Per	Ctm.	Euryhaline.vs.MarBrackish	0	0	1	0	1	1	1	0	0	0	1	0
C21_Gad.Sty.Per	Ctm.	Euryhaline.vs.Marine	1	1	0	0	0	1	1	0	1	0	1	0
C21_Gad.Sty.Per	Ctm.	Freshwater.vs.MarBrackish	1	1	0	0	0	1	0	0	0	0	1	0
C21_Gad.Sty.Per	Ctm.	Freshwater.vs.Marine	1	1	0	0	0	1	0	0	0	0	1	0
C21_Gad.Sty.Per	Ctm.	MarBrackish.vs.Marine	1	1	1	1	0	1	1	0	1	0	1	0
C22_Zei.Per.Pol.Gad.Sty	Ctm.	Euryhaline.vs.Freshwater	1	1	0	0	0	1	0	0	1	0	1	0
C22_Zei.Per.Pol.Gad.Sty	Ctm.	Euryhaline.vs.MarBrackish	0	0	1	0	1	1	1	0	0	0	1	0
C22_Zei.Per.Pol.Gad.Sty	Ctm.	Euryhaline.vs.Marine	1	1	0	0	0	1	1	0	1	0	1	0
C22_Zei.Per.Pol.Gad.Sty	Ctm.	Freshwater.vs.MarBrackish	1	1	0	0	0	1	0	0	0	0	1	0
C22_Zei.Per.Pol.Gad.Sty	Ctm.	Freshwater.vs.Marine	1	1	0	0	0	1	0	0	0	0	1	0
C22_Zei.Per.Pol.Gad.Sty	Ctm.	MarBrackish.vs.Marine	1	1	1	1	0	1	1	0	1	0	1	0
C23_Tetraodontiformes	Ctm.	Euryhaline.vs.Freshwater	1	1	0	0	0	1	0	0	1	0	1	0
C23_Tetraodontiformes	Ctm.	Euryhaline.vs.Marine	1	1	0	0	0	1	0	0	1	0	1	0
C23_Tetraodontiformes	Ctm.	Freshwater.vs.MarBrackish	1	0	0	0	0	1	1	0	0	0	1	0
C23_Tetraodontiformes	Ctm.	Freshwater.vs.Marine	0	0	0	0	0	0	0	0	0	0	0	1
C24_Sciaenidae	Ctm.	Euryhaline.vs.Freshwater	0	0	0	0	0	0	1	1	0	0	1	0
C24_Sciaenidae	Ctm.	Euryhaline.vs.MarBrackish	0	1	0	0	0	0	0	0	1	1	1	0
C24_Sciaenidae	Ctm.	Euryhaline.vs.Marine	0	1	0	0	0	0	0	0	1	1	1	0
C24_Sciaenidae	Ctm.	Freshwater.vs.FwBrackish	1	1	0	0	0	1	1	0	1	0	1	0
C24_Sciaenidae	Ctm.	FwBrackish.vs.Marine	1	0	0	0	0	1	1	0	1	0	1	0
C24_Sciaenidae	Ctm.	MarBrackish.vs.Marine	1	1	0	0	0	1	1	0	1	0	1	0
C25_Cot.Psy.Jor_Agonidae.n.friends	Ctm.	Euryhaline.vs.Freshwater	0	0	1	0	1	1	1	0	1	0	1	0
C25_Cot.Psy.Jor_Agonidae.n.friends	Ctm.	Euryhaline.vs.FwBrackish	1	1	1	1	0	1	0	0	0	0	1	0
C25_Cot.Psy.Jor_Agonidae.n.friends	Ctm.	Freshwater.vs.MarBrackish	1	1	0	0	0	1	1	0	1	0	1	0
C25_Cot.Psy.Jor_Agonidae.n.friends	Ctm.	Freshwater.vs.Marine	1	0	0	0	0	1	1	0	0	0	1	0
C25_Cot.Psy.Jor_Agonidae.n.friends	Ctm.	FwBrackish.vs.MarBrackish	1	1	0	0	0	1	1	0	0	0	1	0
C26_TCL_CPJ.A	Ctm.	Euryhaline.vs.Freshwater	0	0	1	0	1	1	1	0	1	0	1	0
C26_TCL_CPJ.A	Ctm.	Euryhaline.vs.FwBrackish	1	1	1	1	0	1	0	0	0	0	1	0
C26_TCL_CPJ.A	Ctm.	Freshwater.vs.MarBrackish	1	1	0	0	0	1	1	0	1	0	1	0
C26_TCL_CPJ.A	Ctm.	Freshwater.vs.Marine	1	0	0	0	0	1	1	0	0	0	1	0
C26_TCL_CPJ.A	Ctm.	FwBrackish.vs.MarBrackish	1	1	0	0	0	1	1	0	0	0	1	0
C27_Percidae.et.Trach.clad	Ctm.	Freshwater.vs.FwBrackish	1	1	1	1	0	1	1	0	1	0	1	0
C27_Percidae.et.Trach.clad	Ctm.	Freshwater.vs.Marine	1	1	0	0	0	1	0	0	1	0	1	0
C27_Percidae.et.Trach.clad	Ctm.	FwBrackish.vs.Marine	1	1	0	0	0	1	0	0	0	0	1	0
C28_PT_Ac2Chan_mSerr	Ctm.	Freshwater.vs.FwBrackish	1	1	1	1	0	1	1	0	1	0	1	0
C28_PT_Ac2Chan_mSerr	Ctm.	Freshwater.vs.MarBrackish	1	1	0	0	0	1	0	0	1	0	1	0
C28_PT_Ac2Chan_mSerr	Ctm.	Freshwater.vs.Marine	1	1	0	0	0	1	0	0	0	0	1	0
C28_PT_Ac2Chan_mSerr	Ctm.	FwBrackish.vs.MarBrackish	1	0	0	0	0	1	0	0	0	0	1	0
C28_PT_Ac2Chan_mSerr	Ctm.	FwBrackish.vs.Marine	1	1	0	0	0	1	0	0	0	0	1	0
C28_PT_Ac2Chan_mSerr	Ctm.	MarBrackish.vs.Marine	0	1	0	0	0	0	0	0	1	1	1	0
C29_Terapontoidei.et.Dichistiidae	Ctm.	Euryhaline.vs.Freshwater	0	1	0	0	0	0	1	0	1	0	1	0
C29_Terapontoidei.et.Dichistiidae	Ctm.	Euryhaline.vs.FwBrackish	0	1	1	0	1	1	1	0	0	0	1	0
C29_Terapontoidei.et.Dichistiidae	Ctm.	Euryhaline.vs.MarBrackish	1	0	0	0	0	1	0	0	1	0	1	0
C29_Terapontoidei.et.Dichistiidae	Ctm.	Freshwater.vs.FwBrackish	0	0	0	0	0	0	1	0	1	0	1	0
C29_Terapontoidei.et.Dichistiidae	Ctm.	Freshwater.vs.MarBrackish	1	0	0	0	0	1	1	0	1	0	1	0
C29_Terapontoidei.et.Dichistiidae	Ctm.	Freshwater.vs.Marine	1	0	0	0	0	1	1	0	0	0	1	0
C29_Terapontoidei.et.Dichistiidae	Ctm.	FwBrackish.vs.MarBrackish	1	0	0	0	0	1	0	0	0	0	1	0
C29_Terapontoidei.et.Dichistiidae	Ctm.	FwBrackish.vs.Marine	1	0	0	0	0	1	0	0	0	0	1	0
C29_Terapontoidei.et.Dichistiidae	Ctm.	MarBrackish.vs.Marine	0	0	0	0	0	0	0	0	1	1	1	0
D30_Cith.Per.Centrar	Ctm.	Freshwater.vs.FwBrackish	1	1	0	0	0	1	0	0	0	0	1	0
D30_Cith.Per.Centrar	Ctm.	Freshwater.vs.MarBrackish	0	0	0	0	0	0	1	0	1	0	1	0
D30_Cith.Per.Centrar	Ctm.	Freshwater.vs.Marine	0	0	0	0	0	0	1	1	0	0	1	0
D30_Cith.Per.Centrar	Ctm.	FwBrackish.vs.MarBrackish	1	1	0	0	0	1	0	0	1	0	1	0
D30_Cith.Per.Centrar	Ctm.	FwBrackish.vs.Marine	0	1	0	0	0	0	0	0	0	0	0	1
D30_Cith.Per.Centrar	Ctm.	MarBrackish.vs.Marine	1	1	0	0	0	1	1	0	1	0	1	0
D31_TD_CPC	Ctm.	Euryhaline.vs.Freshwater	0	1	0	0	0	0	1	0	1	0	1	0
D31_TD_CPC	Ctm.	Euryhaline.vs.FwBrackish	0	1	1	0	1	1	1	0	1	0	1	0
D31_TD_CPC	Ctm.	Euryhaline.vs.MarBrackish	1	0	0	0	0	1	0	0	0	0	1	0
D31_TD_CPC	Ctm.	Freshwater.vs.MarBrackish	1	0	0	0	0	1	1	0	1	0	1	0
D31_TD_CPC	Ctm.	Freshwater.vs.Marine	1	0	0	0	0	1	1	0	0	0	1	0
D31_TD_CPC	Ctm.	FwBrackish.vs.MarBrackish	1	0	0	0	0	1	0	0	0	0	1	0
D31_TD_CPC	Ctm.	FwBrackish.vs.Marine	1	0	0	0	0	1	0	0	0	0	1	0
D31_TD_CPC	Ctm.	MarBrackish.vs.Marine	0	1	0	0	0	0	0	0	1	1	1	0
D32_Gobiiformes	Ctm.	Euryhaline.vs.Freshwater	1	0	1	1	0	1	1	0	1	0	1	0
D32_Gobiiformes	Ctm.	Freshwater.vs.FwBrackish	1	1	0	0	0	1	1	0	1	0	1	0
D32_Gobiiformes	Ctm.	Freshwater.vs.MarBrackish	1	0	0	0	0	1	1	0	1	0	1	0
D32_Gobiiformes	Ctm.	MarBrackish.vs.Marine	1	1	0	0	0	1	1	0	1	0	1	0
D33_SAIICI	Ctm.	Euryhaline.vs.Freshwater	1	1	0	0	0	1	1	0	1	0	1	0
D33_SAIICI	Ctm.	Euryhaline.vs.MarBrackish	1	1	0	0	0	1	1	0	1	0	1	0
D33_SAIICI	Ctm.	Euryhaline.vs.Marine	1	1	0	0	0	1	1	0	1	0	1	0
D33_SAIICI	Ctm.	Freshwater.vs.FwBrackish	0	0	0	0	0	0	0	0	1	1	1	0
D33_SAIICI	Ctm.	Freshwater.vs.MarBrackish	0	1	0	0	0	0	1	0	1	0	1	0
D33_SAIICI	Ctm.	FwBrackish.vs.MarBrackish	0	1	0	0	0	0	0	0	1	1	1	0
D33_SAIICI	Ctm.	FwBrackish.vs.Marine	0	1	0	0	0	0	0	0	1	1	1	0
D33_SAIICI	Ctm.	MarBrackish.vs.Marine	0	0	0	0	0	0	1	0	1	0	1	0
D35_Achiridae	Ctm.	Euryhaline.vs.MarBrackish	1	1	0	0	0	1	0	0	1	0	1	0
D36_Mugilidae_Ambassidae	Ctm.	Euryhaline.vs.Freshwater	0	0	1	0	1	1	1	0	0	0	1	0
D36_Mugilidae_Ambassidae	Ctm.	Euryhaline.vs.FwBrackish	0	0	1	0	1	1	1	0	0	0	1	0
D36_Mugilidae_Ambassidae	Ctm.	Euryhaline.vs.MarBrackish	1	0	1	1	0	1	0	0	0	0	1	0
D36_Mugilidae_Ambassidae	Ctm.	Euryhaline.vs.Marine	1	1	1	1	0	1	0	0	0	0	1	0
D36_Mugilidae_Ambassidae	Ctm.	MarBrackish.vs.Marine	0	0	0	0	0	0	0	0	0	0	0	1
D37_BlenO2Anth.Cyp	Ctm.	Euryhaline.vs.Freshwater	0	1	0	0	0	0	1	0	1	0	1	0
D37_BlenO2Anth.Cyp	Ctm.	Euryhaline.vs.FwBrackish	0	0	0	0	0	0	1	0	1	0	1	0
D37_BlenO2Anth.Cyp	Ctm.	Euryhaline.vs.Marine	0	1	0	0	0	0	1	0	1	0	1	0
D37_BlenO2Anth.Cyp	Ctm.	Freshwater.vs.FwBrackish	1	1	0	0	0	1	1	0	1	0	1	0
D37_BlenO2Anth.Cyp	Ctm.	Freshwater.vs.Marine	1	0	0	0	0	1	1	0	1	0	1	0
D37_BlenO2Anth.Cyp	Ctm.	FwBrackish.vs.Marine	1	0	0	0	0	1	1	0	1	0	1	0
D37_BlenO2Anth.Cyp	Ctm.	MarBrackish.vs.Marine	0	1	0	0	0	0	1	0	1	0	1	0
D39_BlenO1.Cich.Pho.O2.Cyp	Ctm.	Euryhaline.vs.Freshwater	0	1	0	0	0	0	1	0	1	0	1	0
D39_BlenO1.Cich.Pho.O2.Cyp	Ctm.	Euryhaline.vs.FwBrackish	0	0	0	0	0	0	1	0	1	0	1	0
D39_BlenO1.Cich.Pho.O2.Cyp	Ctm.	Freshwater.vs.FwBrackish	1	1	0	0	0	1	1	0	1	0	1	0
D39_BlenO1.Cich.Pho.O2.Cyp	Ctm.	Freshwater.vs.MarBrackish	0	1	0	0	0	0	1	0	1	0	1	0
D39_BlenO1.Cich.Pho.O2.Cyp	Ctm.	Freshwater.vs.Marine	1	1	0	0	0	1	0	0	1	0	1	0
D39_BlenO1.Cich.Pho.O2.Cyp	Ctm.	MarBrackish.vs.Marine	1	1	0	0	0	1	0	0	0	0	1	0
E40_Belon.Ather.Cypr	Ctm.	Euryhaline.vs.Freshwater	0	1	0	0	0	0	0	0	1	1	1	0
E40_Belon.Ather.Cypr	Ctm.	Euryhaline.vs.FwBrackish	0	0	0	0	0	0	1	0	1	0	1	0
E40_Belon.Ather.Cypr	Ctm.	Euryhaline.vs.MarBrackish	0	1	0	0	0	0	1	0	1	0	1	0
E40_Belon.Ather.Cypr	Ctm.	Euryhaline.vs.Marine	1	1	0	0	0	1	0	0	0	0	1	0
E40_Belon.Ather.Cypr	Ctm.	Freshwater.vs.FwBrackish	1	1	0	0	0	1	0	0	1	0	1	0
E40_Belon.Ather.Cypr	Ctm.	Freshwater.vs.MarBrackish	0	1	0	0	0	0	1	0	1	0	1	0
E40_Belon.Ather.Cypr	Ctm.	Freshwater.vs.Marine	0	1	0	0	0	0	0	0	1	1	1	0
E40_Belon.Ather.Cypr	Ctm.	FwBrackish.vs.MarBrackish	0	1	0	0	0	0	1	0	1	0	1	0
E40_Belon.Ather.Cypr	Ctm.	FwBrackish.vs.Marine	0	1	0	0	0	0	0	0	0	0	0	1
E40_Belon.Ather.Cypr	Ctm.	MarBrackish.vs.Marine	1	0	0	0	0	1	0	0	0	0	1	0
E41.45_Belon.Ather	Ctm.	Euryhaline.vs.Freshwater	1	1	0	0	0	1	1	0	1	0	1	0
E41.45_Belon.Ather	Ctm.	Euryhaline.vs.Marine	0	1	0	0	0	0	1	0	1	0	1	0
E41.45_Belon.Ather	Ctm.	Freshwater.vs.FwBrackish	1	0	0	0	0	1	1	0	1	0	1	0
E41.45_Belon.Ather	Ctm.	FwBrackish.vs.Marine	1	0	0	0	0	1	1	0	1	0	1	0
E41.45_Belon.Ather	Ctm.	MarBrackish.vs.Marine	0	0	0	0	0	0	1	0	1	0	1	0
E41_Belon.Cyp	Ctm.	Euryhaline.vs.Freshwater	0	1	0	0	0	0	1	0	1	0	1	0
E41_Belon.Cyp	Ctm.	Euryhaline.vs.FwBrackish	1	1	0	0	0	1	1	0	1	0	1	0
E41_Belon.Cyp	Ctm.	Euryhaline.vs.Marine	0	0	0	0	0	0	0	0	0	0	0	1
E41_Belon.Cyp	Ctm.	Freshwater.vs.FwBrackish	0	0	0	0	0	0	1	0	1	0	1	0
E41_Belon.Cyp	Ctm.	Freshwater.vs.MarBrackish	0	0	0	0	0	0	1	0	1	0	1	0
E41_Belon.Cyp	Ctm.	Freshwater.vs.Marine	0	1	0	0	0	0	1	0	1	0	1	0
E41_Belon.Cyp	Ctm.	FwBrackish.vs.MarBrackish	1	1	0	0	0	1	1	0	1	0	1	0
E41_Belon.Cyp	Ctm.	FwBrackish.vs.Marine	1	1	0	0	0	1	1	0	0	0	1	0
E41_Belon.Cyp	Ctm.	MarBrackish.vs.Marine	1	0	0	0	0	1	0	0	0	0	1	0
E42.46_Blenn.Oval2_Ather	Ctm.	Euryhaline.vs.Freshwater	0	0	0	0	0	0	1	0	1	0	1	0
E42.46_Blenn.Oval2_Ather	Ctm.	Euryhaline.vs.FwBrackish	1	0	0	0	0	1	1	0	1	0	1	0
E42.46_Blenn.Oval2_Ather	Ctm.	Freshwater.vs.FwBrackish	0	0	0	0	0	0	1	0	1	0	1	0
E42.46_Blenn.Oval2_Ather	Ctm.	Freshwater.vs.MarBrackish	0	1	0	0	0	0	1	0	1	0	1	0
E42.46_Blenn.Oval2_Ather	Ctm.	MarBrackish.vs.Marine	0	0	0	0	0	0	1	0	1	0	1	0
E42_Belon.Cich	Ctm.	Euryhaline.vs.Freshwater	0	1	0	0	0	0	0	0	1	1	1	0
E42_Belon.Cich	Ctm.	Euryhaline.vs.FwBrackish	1	0	0	0	0	1	0	0	0	0	1	0
E42_Belon.Cich	Ctm.	Euryhaline.vs.Marine	0	0	0	0	0	0	0	0	0	0	0	1
E42_Belon.Cich	Ctm.	Freshwater.vs.FwBrackish	0	1	0	0	0	0	0	0	1	1	1	0
E42_Belon.Cich	Ctm.	Freshwater.vs.MarBrackish	0	0	0	0	0	0	1	0	1	0	1	0
E42_Belon.Cich	Ctm.	Freshwater.vs.Marine	0	1	0	0	0	0	0	0	0	0	0	1
E42_Belon.Cich	Ctm.	FwBrackish.vs.MarBrackish	0	0	0	0	0	0	1	0	1	0	1	0
E42_Belon.Cich	Ctm.	FwBrackish.vs.Marine	1	1	0	0	0	1	0	0	0	0	1	0
E42_Belon.Cich	Ctm.	MarBrackish.vs.Marine	1	0	0	0	0	1	0	0	0	0	1	0
E43_Beloniformes	Ctm.	Euryhaline.vs.Freshwater	1	1	0	0	0	1	1	0	1	0	1	0
E43_Beloniformes	Ctm.	Euryhaline.vs.Marine	0	0	0	0	0	0	1	0	1	0	1	0
E43_Beloniformes	Ctm.	Freshwater.vs.FwBrackish	0	0	0	0	0	0	1	0	1	0	1	0
E43_Beloniformes	Ctm.	FwBrackish.vs.Marine	0	1	0	0	0	0	0	0	1	1	1	0
E44_Atheriniformes	Ctm.	Euryhaline.vs.Freshwater	1	1	0	0	0	1	1	0	1	0	1	0
E44_Atheriniformes	Ctm.	Freshwater.vs.FwBrackish	0	0	0	0	0	0	1	0	1	0	1	0
E44_Atheriniformes	Ctm.	Freshwater.vs.Marine	1	1	0	0	0	1	1	0	1	0	1	0
E44_Atheriniformes	Ctm.	MarBrackish.vs.Marine	1	1	0	0	0	1	0	0	0	0	1	0

## Sheet: CoF 11k
taxa	scale	habitat comparison	Phy. Trophic level	Obs. Trophic level	Migration	Migration w/Trophic	Migration strong	Troph. & Mig. Strg. Cumulative	Depéret's Rule	DR only	Eco. limits reduced	E.L. only	At least one of four mech. suites active	Other explanations
-	-	-	A	A'	Bi	Bii	Biii	A+Biii	C	C'	D	D'	A+B+C+D	E
Acipenseridae	Fam.	Euryhaline.vs.Freshwater	1	1	0	0	0	1	1	0	0	0	1	0
Acipenseridae	Fam.	Euryhaline.vs.FwBrackish	0	1	0	0	0	0	1	1	0	0	1	0
Acipenseridae	Fam.	Freshwater.vs.FwBrackish	0	0	0	0	0	0	1	0	1	0	1	0
Adrianichthyidae	Fam.	Freshwater.vs.FwBrackish	1	0	0	0	0	1	1	0	1	0	1	0
Ambassidae	Fam.	Euryhaline.vs.Freshwater	1	0	0	0	0	1	1	0	1	0	1	0
Ariidae	Fam.	Euryhaline.vs.FwBrackish	0	0	0	0	0	0	1	1	0	0	1	0
Ariidae	Fam.	Euryhaline.vs.MarBrackish	1	1	0	0	0	1	1	0	0	0	1	0
Ariidae	Fam.	FwBrackish.vs.MarBrackish	1	1	0	0	0	1	1	0	0	0	1	0
Atherinidae	Fam.	Euryhaline.vs.Freshwater	1	1	0	0	0	1	1	0	1	0	1	0
Atherinidae	Fam.	Euryhaline.vs.Marine	0	0	0	0	0	0	0	0	0	0	0	1
Atherinidae	Fam.	Freshwater.vs.MarBrackish	1	1	0	0	0	1	1	0	1	0	1	0
Atherinopsidae	Fam.	Euryhaline.vs.MarBrackish	0	0	0	0	0	0	1	0	1	0	1	0
Atherinopsidae	Fam.	Freshwater.vs.MarBrackish	0	0	0	0	0	0	1	0	1	0	1	0
Bagridae	Fam.	Freshwater.vs.FwBrackish	1	1	0	0	0	1	0	0	1	0	1	0
Blenniidae	Fam.	Euryhaline.vs.MarBrackish	1	1	0	0	0	1	1	0	1	0	1	0
Blenniidae	Fam.	Euryhaline.vs.Marine	1	1	0	0	0	1	1	0	1	0	1	0
Blenniidae	Fam.	MarBrackish.vs.Marine	0	1	0	0	0	0	1	0	1	0	1	0
Carangidae	Fam.	Euryhaline.vs.MarBrackish	1	1	1	1	0	1	1	0	1	0	1	0
Carangidae	Fam.	Euryhaline.vs.Marine	1	1	1	1	0	1	1	0	1	0	1	0
Carangidae	Fam.	MarBrackish.vs.Marine	0	0	0	0	0	0	0	0	1	1	1	0
Chaetodontidae	Fam.	MarBrackish.vs.Marine	1	0	0	0	0	1	0	0	1	0	1	0
Cichlidae	Fam.	Freshwater.vs.FwBrackish	0	0	0	0	0	0	1	0	1	0	1	0
Clupeidae	Fam.	Euryhaline.vs.Freshwater	0	0	1	0	1	1	0	0	0	0	1	0
Clupeidae	Fam.	Euryhaline.vs.Marine	0	1	1	0	1	1	0	0	0	0	1	0
Clupeidae	Fam.	Freshwater.vs.FwBrackish	0	0	0	0	0	0	1	0	1	0	1	0
Clupeidae	Fam.	Freshwater.vs.MarBrackish	0	0	0	0	0	0	1	1	0	0	1	0
Clupeidae	Fam.	Freshwater.vs.Marine	0	0	0	0	0	0	1	1	0	0	1	0
Clupeidae	Fam.	FwBrackish.vs.MarBrackish	1	0	0	0	0	1	1	0	1	0	1	0
Clupeidae	Fam.	FwBrackish.vs.Marine	1	0	0	0	0	1	1	0	1	0	1	0
Clupeidae	Fam.	MarBrackish.vs.Marine	1	1	0	0	0	1	0	0	1	0	1	0
Cobitidae	Fam.	Freshwater.vs.FwBrackish	0	0	0	0	0	0	0	0	1	1	1	0
Cottidae	Fam.	Euryhaline.vs.Freshwater	0	1	1	0	1	1	1	0	1	0	1	0
Cottidae	Fam.	Euryhaline.vs.FwBrackish	1	1	1	1	0	1	1	0	1	0	1	0
Cottidae	Fam.	Freshwater.vs.FwBrackish	0	0	1	0	1	1	1	0	1	0	1	0
Cynoglossidae	Fam.	Euryhaline.vs.MarBrackish	1	0	0	0	0	1	1	0	0	0	1	0
Cynoglossidae	Fam.	Euryhaline.vs.Marine	0	0	1	0	1	1	0	0	1	0	1	0
Cynoglossidae	Fam.	MarBrackish.vs.Marine	1	1	0	0	0	1	0	0	1	0	1	0
Cyprinodontidae	Fam.	Euryhaline.vs.Freshwater	1	1	0	0	0	1	1	0	1	0	1	0
Eleotridae	Fam.	Euryhaline.vs.Freshwater	1	1	1	1	0	1	0	0	0	0	1	0
Eleotridae	Fam.	Euryhaline.vs.FwBrackish	1	1	1	1	0	1	0	0	0	0	1	0
Eleotridae	Fam.	Freshwater.vs.FwBrackish	0	1	0	0	0	0	0	0	1	1	1	0
Engraulidae	Fam.	Euryhaline.vs.MarBrackish	1	0	0	0	0	1	1	0	0	0	1	0
Engraulidae	Fam.	FwBrackish.vs.Marine	1	1	0	0	0	1	1	0	1	0	1	0
Engraulidae	Fam.	MarBrackish.vs.Marine	1	1	0	0	0	1	1	0	0	0	1	0
Gadidae	Fam.	Euryhaline.vs.MarBrackish	0	1	0	0	0	0	0	0	1	1	1	0
Gadidae	Fam.	Euryhaline.vs.Marine	0	1	0	0	0	0	0	0	1	1	1	0
Gadidae	Fam.	MarBrackish.vs.Marine	1	1	0	0	0	1	1	0	1	0	1	0
Galaxiidae	Fam.	Euryhaline.vs.Freshwater	0	0	1	0	1	1	1	0	1	0	1	0
Gerreidae	Fam.	Euryhaline.vs.MarBrackish	1	1	0	0	0	1	1	0	1	0	1	0
Gerreidae	Fam.	Euryhaline.vs.Marine	1	0	0	0	0	1	0	0	1	0	1	0
Gerreidae	Fam.	MarBrackish.vs.Marine	1	1	0	0	0	1	1	0	0	0	1	0
Gobiidae	Fam.	Euryhaline.vs.Freshwater	1	0	1	1	0	1	0	0	0	0	1	0
Gobiidae	Fam.	Euryhaline.vs.MarBrackish	1	1	1	1	0	1	0	0	0	0	1	0
Gobiidae	Fam.	Freshwater.vs.MarBrackish	1	0	0	0	0	1	0	0	0	0	1	0
Gobiidae	Fam.	Freshwater.vs.Marine	1	0	0	0	0	1	1	0	0	0	1	0
Haemulidae	Fam.	Euryhaline.vs.Marine	0	0	0	0	0	0	1	0	1	0	1	0
Haemulidae	Fam.	MarBrackish.vs.Marine	0	0	0	0	0	0	1	0	1	0	1	0
Hemiramphidae	Fam.	Euryhaline.vs.MarBrackish	0	0	0	0	0	0	0	0	0	0	0	1
Hemiramphidae	Fam.	Euryhaline.vs.Marine	1	1	0	0	0	1	0	0	0	0	1	0
Hemiramphidae	Fam.	MarBrackish.vs.Marine	1	1	0	0	0	1	1	0	1	0	1	0
Hexagrammidae	Fam.	MarBrackish.vs.Marine	1	1	0	0	0	1	0	0	1	0	1	0
Labridae	Fam.	MarBrackish.vs.Marine	0	1	0	0	0	0	1	1	0	0	1	0
Lepisosteidae	Fam.	Freshwater.vs.FwBrackish	1	1	1	1	0	1	1	0	1	0	1	0
Lethrinidae	Fam.	MarBrackish.vs.Marine	1	0	0	0	0	1	1	0	1	0	1	0
Lophiidae	Fam.	MarBrackish.vs.Marine	0	1	0	0	0	0	0	0	1	1	1	0
Lutjanidae	Fam.	Euryhaline.vs.MarBrackish	1	0	0	0	0	1	1	0	0	0	1	0
Lutjanidae	Fam.	Euryhaline.vs.Marine	1	1	0	0	0	1	0	0	1	0	1	0
Lutjanidae	Fam.	MarBrackish.vs.Marine	1	1	0	0	0	1	0	0	1	0	1	0
Monacanthidae	Fam.	MarBrackish.vs.Marine	0	0	0	0	0	0	1	1	0	0	1	0
Mugilidae	Fam.	Euryhaline.vs.FwBrackish	1	1	1	1	0	1	1	0	0	0	1	0
Mugilidae	Fam.	Euryhaline.vs.MarBrackish	0	0	1	0	1	1	1	0	0	0	1	0
Mullidae	Fam.	MarBrackish.vs.Marine	1	1	0	0	0	1	0	0	0	0	1	0
Muraenidae	Fam.	Euryhaline.vs.Marine	0	1	1	0	1	1	0	0	1	0	1	0
Osmeridae	Fam.	Euryhaline.vs.Marine	0	0	1	0	1	1	0	0	0	0	1	0
Paralichthyidae	Fam.	Euryhaline.vs.MarBrackish	1	1	0	0	0	1	1	0	0	0	1	0
Paralichthyidae	Fam.	Euryhaline.vs.Marine	0	0	0	0	0	0	0	0	1	1	1	0
Paralichthyidae	Fam.	MarBrackish.vs.Marine	1	1	0	0	0	1	0	0	1	0	1	0
Percidae	Fam.	Freshwater.vs.FwBrackish	1	1	0	0	0	1	1	0	1	0	1	0
Platycephalidae	Fam.	MarBrackish.vs.Marine	1	1	0	0	0	1	0	0	1	0	1	0
Pleuronectidae	Fam.	Euryhaline.vs.MarBrackish	1	1	1	1	0	1	0	0	1	0	1	0
Pleuronectidae	Fam.	Euryhaline.vs.Marine	0	0	1	0	1	1	0	0	1	0	1	0
Plotosidae	Fam.	Euryhaline.vs.Freshwater	1	1	0	0	0	1	1	0	1	0	1	0
Plotosidae	Fam.	Euryhaline.vs.MarBrackish	1	1	0	0	0	1	1	0	1	0	1	0
Plotosidae	Fam.	Freshwater.vs.MarBrackish	0	0	0	0	0	0	1	0	1	0	1	0
Polynemidae	Fam.	Euryhaline.vs.MarBrackish	1	1	0	0	0	1	1	0	1	0	1	0
Pomacentridae	Fam.	MarBrackish.vs.Marine	0	1	0	0	0	0	1	1	0	0	1	0
Salmonidae	Fam.	Euryhaline.vs.Freshwater	1	1	1	1	0	1	1	0	0	0	1	0
Salmonidae	Fam.	Freshwater.vs.FwBrackish	0	0	0	0	0	0	1	0	1	0	1	0
Sciaenidae	Fam.	Euryhaline.vs.MarBrackish	0	0	0	0	0	0	1	0	1	0	1	0
Sciaenidae	Fam.	Euryhaline.vs.Marine	0	1	0	0	0	0	1	0	1	0	1	0
Sciaenidae	Fam.	Freshwater.vs.MarBrackish	0	1	0	0	0	0	1	0	1	0	1	0
Sciaenidae	Fam.	Freshwater.vs.Marine	0	1	0	0	0	0	1	0	1	0	1	0
Sciaenidae	Fam.	MarBrackish.vs.Marine	0	1	0	0	0	0	0	0	0	0	0	1
Scombridae	Fam.	MarBrackish.vs.Marine	0	0	1	0	1	1	1	0	0	0	1	0
Siganidae	Fam.	MarBrackish.vs.Marine	1	0	0	0	0	1	1	0	1	0	1	0
Sillaginidae	Fam.	MarBrackish.vs.Marine	1	1	0	0	0	1	0	0	0	0	1	0
Soleidae	Fam.	MarBrackish.vs.Marine	0	0	0	0	0	0	0	0	1	1	1	0
Sparidae	Fam.	Euryhaline.vs.MarBrackish	1	1	0	0	0	1	1	0	1	0	1	0
Sparidae	Fam.	Euryhaline.vs.Marine	0	0	1	0	1	1	1	0	1	0	1	0
Sparidae	Fam.	MarBrackish.vs.Marine	0	0	0	0	0	0	1	0	1	0	1	0
Sphyraenidae	Fam.	MarBrackish.vs.Marine	1	1	0	0	0	1	1	0	1	0	1	0
Syngnathidae	Fam.	Euryhaline.vs.MarBrackish	1	0	0	0	0	1	0	0	0	0	1	0
Synodontidae	Fam.	MarBrackish.vs.Marine	1	0	0	0	0	1	1	0	0	0	1	0
Terapontidae	Fam.	Euryhaline.vs.Freshwater	0	1	0	0	0	0	1	0	1	0	1	0
Terapontidae	Fam.	Euryhaline.vs.FwBrackish	0	0	0	0	0	0	1	1	0	0	1	0
Terapontidae	Fam.	Freshwater.vs.FwBrackish	0	1	0	0	0	0	1	0	1	0	1	0
Tetraodontidae	Fam.	Euryhaline.vs.MarBrackish	1	1	0	0	0	1	1	0	0	0	1	0
Tetraodontidae	Fam.	Euryhaline.vs.Marine	0	1	0	0	0	0	1	1	0	0	1	0
Tetraodontidae	Fam.	Freshwater.vs.FwBrackish	1	1	0	0	0	1	1	0	0	0	1	0
Tetraodontidae	Fam.	MarBrackish.vs.Marine	1	1	0	0	0	1	1	0	1	0	1	0
Trichiuridae	Fam.	MarBrackish.vs.Marine	1	1	0	0	0	1	0	0	1	0	1	0
Triglidae	Fam.	MarBrackish.vs.Marine	0	0	0	0	0	0	1	0	1	0	1	0
full	Full	Euryhaline.vs.Freshwater	0	1	1	0	1	1	1	0	1	0	1	0
full	Full	Euryhaline.vs.FwBrackish	0	1	1	0	1	1	1	0	0	0	1	0
full	Full	Euryhaline.vs.MarBrackish	1	1	0	0	0	1	0	0	0	0	1	0
full	Full	Euryhaline.vs.Marine	1	1	0	0	0	1	0	0	0	0	1	0
full	Full	Freshwater.vs.MarBrackish	0	1	0	0	0	0	1	0	1	0	1	0
full	Full	Freshwater.vs.Marine	1	1	0	0	0	1	1	0	1	0	1	0
full	Full	FwBrackish.vs.MarBrackish	1	1	0	0	0	1	1	0	0	0	1	0
full	Full	FwBrackish.vs.Marine	1	1	0	0	0	1	1	0	0	0	1	0
full	Full	MarBrackish.vs.Marine	1	1	0	0	0	1	1	0	0	0	1	0
Atheriniformes	HtSp	Euryhaline.vs.MarBrackish	1	1	0	0	0	1	1	0	1	0	1	0
Atheriniformes	HtSp	Freshwater.vs.FwBrackish	0	0	0	0	0	0	1	0	1	0	1	0
Atheriniformes	HtSp	Freshwater.vs.MarBrackish	1	1	0	0	0	1	1	0	1	0	1	0
Atheriniformes	HtSp	Freshwater.vs.Marine	1	1	0	0	0	1	1	0	1	0	1	0
Atheriniformes	HtSp	FwBrackish.vs.MarBrackish	1	1	0	0	0	1	0	0	0	0	1	0
Atheriniformes	HtSp	FwBrackish.vs.Marine	1	1	0	0	0	1	1	0	0	0	1	0
Atheriniformes	HtSp	MarBrackish.vs.Marine	1	0	0	0	0	1	0	0	0	0	1	0
Beloniformes	HtSp	Euryhaline.vs.Freshwater	1	1	0	0	0	1	1	0	1	0	1	0
Beloniformes	HtSp	Euryhaline.vs.FwBrackish	0	1	0	0	0	0	0	0	0	0	0	1
Beloniformes	HtSp	Euryhaline.vs.MarBrackish	0	0	0	0	0	0	0	0	0	0	0	1
Beloniformes	HtSp	Euryhaline.vs.Marine	1	0	0	0	0	1	0	0	0	0	1	0
Beloniformes	HtSp	Freshwater.vs.FwBrackish	1	0	0	0	0	1	1	0	1	0	1	0
Beloniformes	HtSp	Freshwater.vs.MarBrackish	0	0	0	0	0	0	0	0	1	1	1	0
Beloniformes	HtSp	Freshwater.vs.Marine	1	1	0	0	0	1	0	0	0	0	1	0
Beloniformes	HtSp	FwBrackish.vs.MarBrackish	0	0	0	0	0	0	0	0	0	0	0	1
Beloniformes	HtSp	FwBrackish.vs.Marine	1	1	0	0	0	1	0	0	0	0	1	0
Beloniformes	HtSp	MarBrackish.vs.Marine	1	0	0	0	0	1	0	0	0	0	1	0
Clupeiformes	HtSp	Euryhaline.vs.Freshwater	0	0	1	0	1	1	0	0	0	0	1	0
Clupeiformes	HtSp	Euryhaline.vs.MarBrackish	1	0	0	0	0	1	1	0	0	0	1	0
Clupeiformes	HtSp	Euryhaline.vs.Marine	0	1	1	0	1	1	0	0	1	0	1	0
Clupeiformes	HtSp	Freshwater.vs.FwBrackish	0	1	0	0	0	0	1	0	1	0	1	0
Clupeiformes	HtSp	Freshwater.vs.MarBrackish	0	1	0	0	0	0	0	0	0	0	0	1
Clupeiformes	HtSp	Freshwater.vs.Marine	0	0	0	0	0	0	0	0	0	0	0	1
Clupeiformes	HtSp	FwBrackish.vs.Marine	1	1	0	0	0	1	1	0	1	0	1	0
Clupeiformes	HtSp	MarBrackish.vs.Marine	1	1	0	0	0	1	1	0	0	0	1	0
Gobiiformes	HtSp	Euryhaline.vs.Freshwater	1	0	1	1	0	1	0	0	0	0	1	0
Gobiiformes	HtSp	Euryhaline.vs.FwBrackish	1	0	1	1	0	1	1	0	0	0	1	0
Gobiiformes	HtSp	Euryhaline.vs.MarBrackish	1	1	1	1	0	1	0	0	0	0	1	0
Gobiiformes	HtSp	Freshwater.vs.MarBrackish	1	0	0	0	0	1	0	0	0	0	1	0
Gobiiformes	HtSp	Freshwater.vs.Marine	1	1	0	0	0	1	0	0	0	0	1	0
Gobiiformes	HtSp	FwBrackish.vs.MarBrackish	0	1	0	0	0	0	1	1	0	0	1	0
Myctoph.Lepidogal	HtSp	Euryhaline.vs.Freshwater	1	0	1	1	0	1	0	0	1	0	1	0
Myctoph.Lepidogal	HtSp	Euryhaline.vs.Marine	1	0	0	0	0	1	1	0	0	0	1	0
Myctoph.Lepidogal	HtSp	Freshwater.vs.FwBrackish	0	1	1	0	1	1	0	0	1	0	1	0
Myctoph.Lepidogal	HtSp	Freshwater.vs.MarBrackish	1	1	0	0	0	1	1	0	1	0	1	0
Myctoph.Lepidogal	HtSp	Freshwater.vs.Marine	1	0	0	0	0	1	1	0	0	0	1	0
Myctoph.Lepidogal	HtSp	FwBrackish.vs.MarBrackish	0	0	1	0	1	1	0	0	0	0	1	0
Myctoph.Lepidogal	HtSp	FwBrackish.vs.Marine	1	0	0	0	0	1	1	0	0	0	1	0
Myctoph.Lepidogal	HtSp	MarBrackish.vs.Marine	1	1	0	0	0	1	1	0	0	0	1	0
Polypt.2Albu.minAng	HtSp	Euryhaline.vs.Freshwater	0	1	1	0	1	1	0	0	0	0	1	0
Polypt.2Albu.minAng	HtSp	Euryhaline.vs.FwBrackish	0	0	0	0	0	0	1	1	0	0	1	0
Polypt.2Albu.minAng	HtSp	Euryhaline.vs.Marine	1	1	1	1	0	1	0	0	0	0	1	0
Polypt.2Albu.minAng	HtSp	Freshwater.vs.Marine	1	1	0	0	0	1	1	0	0	0	1	0
Polypt.2Albu.minAng	HtSp	FwBrackish.vs.Marine	1	1	1	1	0	1	0	0	1	0	1	0
PT_Ac2Chan_mSerr	HtSp	Euryhaline.vs.Freshwater	1	1	1	1	0	1	1	0	1	0	1	0
PT_Ac2Chan_mSerr	HtSp	Euryhaline.vs.FwBrackish	0	0	1	0	1	1	1	0	1	0	1	0
PT_Ac2Chan_mSerr	HtSp	Euryhaline.vs.MarBrackish	0	1	1	0	1	1	1	0	1	0	1	0
PT_Ac2Chan_mSerr	HtSp	Euryhaline.vs.Marine	0	0	1	0	1	1	1	0	1	0	1	0
PT_Ac2Chan_mSerr	HtSp	Freshwater.vs.FwBrackish	1	1	0	0	0	1	1	0	1	0	1	0
PT_Ac2Chan_mSerr	HtSp	Freshwater.vs.MarBrackish	1	1	0	0	0	1	1	0	1	0	1	0
PT_Ac2Chan_mSerr	HtSp	Freshwater.vs.Marine	1	1	0	0	0	1	1	0	0	0	1	0
PT_Ac2Chan_mSerr	HtSp	FwBrackish.vs.MarBrackish	1	0	0	0	0	1	0	0	0	0	1	0
PT_Ac2Chan_mSerr	HtSp	FwBrackish.vs.Marine	1	1	0	0	0	1	1	0	0	0	1	0
SAIICI	HtSp	Euryhaline.vs.Freshwater	1	1	0	0	0	1	0	0	1	0	1	0
SAIICI	HtSp	Euryhaline.vs.FwBrackish	1	1	0	0	0	1	0	0	0	0	1	0
SAIICI	HtSp	Euryhaline.vs.MarBrackish	1	1	0	0	0	1	1	0	1	0	1	0
SAIICI	HtSp	Euryhaline.vs.Marine	1	1	0	0	0	1	1	0	1	0	1	0
SAIICI	HtSp	Freshwater.vs.MarBrackish	1	1	0	0	0	1	0	0	1	0	1	0
SAIICI	HtSp	MarBrackish.vs.Marine	0	1	0	0	0	0	1	0	1	0	1	0
TCL_CPJ.A	HtSp	Euryhaline.vs.Freshwater	1	1	1	1	0	1	1	0	1	0	1	0
TCL_CPJ.A	HtSp	Euryhaline.vs.FwBrackish	1	1	0	0	0	1	1	0	0	0	1	0
TCL_CPJ.A	HtSp	Euryhaline.vs.MarBrackish	1	1	0	0	0	1	1	0	0	0	1	0
TCL_CPJ.A	HtSp	Freshwater.vs.FwBrackish	0	0	1	0	1	1	1	0	1	0	1	0
TCL_CPJ.A	HtSp	Freshwater.vs.MarBrackish	1	1	0	0	0	1	1	0	1	0	1	0
TCL_CPJ.A	HtSp	Freshwater.vs.Marine	1	0	0	0	0	1	1	0	0	0	1	0
TCL_CPJ.A	HtSp	FwBrackish.vs.MarBrackish	1	1	0	0	0	1	1	0	0	0	1	0
TCL_CPJ.A	HtSp	FwBrackish.vs.Marine	1	1	0	0	0	1	1	0	0	0	1	0
TD_CPC	HtSp	Euryhaline.vs.Freshwater	0	1	0	0	0	0	1	0	1	0	1	0
TD_CPC	HtSp	Euryhaline.vs.FwBrackish	0	0	1	0	1	1	1	0	0	0	1	0
TD_CPC	HtSp	Euryhaline.vs.MarBrackish	1	0	0	0	0	1	0	0	1	0	1	0
TD_CPC	HtSp	Euryhaline.vs.Marine	0	0	1	0	1	1	0	0	1	0	1	0
TD_CPC	HtSp	Freshwater.vs.FwBrackish	0	1	0	0	0	0	1	0	1	0	1	0
TD_CPC	HtSp	Freshwater.vs.MarBrackish	1	0	0	0	0	1	1	0	1	0	1	0
TD_CPC	HtSp	Freshwater.vs.Marine	1	0	0	0	0	1	1	0	1	0	1	0
TD_CPC	HtSp	FwBrackish.vs.MarBrackish	1	0	0	0	0	1	1	0	1	0	1	0
TD_CPC	HtSp	FwBrackish.vs.Marine	1	0	0	0	0	1	1	0	0	0	1	0
TD_CPC	HtSp	MarBrackish.vs.Marine	0	1	0	0	0	0	0	0	1	1	1	0
Tetraodontiformes	HtSp	Euryhaline.vs.MarBrackish	1	0	0	0	0	1	1	0	0	0	1	0
Tetraodontiformes	HtSp	Euryhaline.vs.Marine	0	0	0	0	0	0	1	1	0	0	1	0
Tetraodontiformes	HtSp	Freshwater.vs.FwBrackish	1	1	0	0	0	1	1	0	0	0	1	0
Tetraodontiformes	HtSp	FwBrackish.vs.Marine	0	0	0	0	0	0	1	1	0	0	1	0
Tetraodontiformes	HtSp	MarBrackish.vs.Marine	0	1	0	0	0	0	1	1	0	0	1	0
Acipenseriformes	Ord.	Euryhaline.vs.Freshwater	1	1	0	0	0	1	0	0	0	0	1	0
Acipenseriformes	Ord.	Euryhaline.vs.FwBrackish	0	1	0	0	0	0	1	1	0	0	1	0
Acipenseriformes	Ord.	Freshwater.vs.FwBrackish	0	1	0	0	0	0	1	0	1	0	1	0
Anguilliformes	Ord.	Euryhaline.vs.MarBrackish	0	0	1	0	1	1	0	0	0	0	1	0
Anguilliformes	Ord.	Euryhaline.vs.Marine	1	0	1	1	0	1	0	0	1	0	1	0
Anguilliformes	Ord.	MarBrackish.vs.Marine	0	0	0	0	0	0	0	0	0	0	0	1
Atheriniformes	Ord.	Euryhaline.vs.MarBrackish	1	1	0	0	0	1	1	0	1	0	1	0
Atheriniformes	Ord.	Freshwater.vs.FwBrackish	0	0	0	0	0	0	1	0	1	0	1	0
Atheriniformes	Ord.	Freshwater.vs.MarBrackish	1	1	0	0	0	1	1	0	1	0	1	0
Atheriniformes	Ord.	Freshwater.vs.Marine	1	1	0	0	0	1	1	0	1	0	1	0
Atheriniformes	Ord.	FwBrackish.vs.MarBrackish	1	1	0	0	0	1	0	0	0	0	1	0
Atheriniformes	Ord.	FwBrackish.vs.Marine	1	1	0	0	0	1	1	0	0	0	1	0
Atheriniformes	Ord.	MarBrackish.vs.Marine	1	0	0	0	0	1	0	0	0	0	1	0
Aulopiformes	Ord.	MarBrackish.vs.Marine	1	1	0	0	0	1	1	0	0	0	1	0
Beloniformes	Ord.	Euryhaline.vs.Freshwater	1	1	0	0	0	1	1	0	1	0	1	0
Beloniformes	Ord.	Euryhaline.vs.FwBrackish	0	1	0	0	0	0	0	0	0	0	0	1
Beloniformes	Ord.	Euryhaline.vs.MarBrackish	0	0	0	0	0	0	0	0	0	0	0	1
Beloniformes	Ord.	Euryhaline.vs.Marine	1	0	0	0	0	1	0	0	0	0	1	0
Beloniformes	Ord.	Freshwater.vs.FwBrackish	1	0	0	0	0	1	1	0	1	0	1	0
Beloniformes	Ord.	Freshwater.vs.MarBrackish	0	0	0	0	0	0	0	0	1	1	1	0
Beloniformes	Ord.	Freshwater.vs.Marine	1	1	0	0	0	1	0	0	0	0	1	0
Beloniformes	Ord.	FwBrackish.vs.MarBrackish	0	0	0	0	0	0	0	0	0	0	0	1
Beloniformes	Ord.	FwBrackish.vs.Marine	1	1	0	0	0	1	0	0	0	0	1	0
Beloniformes	Ord.	MarBrackish.vs.Marine	1	0	0	0	0	1	0	0	0	0	1	0
Blenniiformes	Ord.	Euryhaline.vs.MarBrackish	1	1	0	0	0	1	1	0	1	0	1	0
Blenniiformes	Ord.	Euryhaline.vs.Marine	1	1	0	0	0	1	1	0	1	0	1	0
Blenniiformes	Ord.	MarBrackish.vs.Marine	0	0	0	0	0	0	0	0	1	1	1	0
Carangiformes	Ord.	Euryhaline.vs.MarBrackish	1	1	1	1	0	1	1	0	1	0	1	0
Carangiformes	Ord.	Euryhaline.vs.Marine	1	1	1	1	0	1	1	0	1	0	1	0
Carangiformes	Ord.	MarBrackish.vs.Marine	0	0	0	0	0	0	0	0	1	1	1	0
Centrarchiformes	Ord.	Euryhaline.vs.Freshwater	0	1	0	0	0	0	1	0	1	0	1	0
Centrarchiformes	Ord.	Euryhaline.vs.FwBrackish	0	1	1	0	1	1	1	0	0	0	1	0
Centrarchiformes	Ord.	Euryhaline.vs.MarBrackish	1	0	0	0	0	1	0	0	1	0	1	0
Centrarchiformes	Ord.	Euryhaline.vs.Marine	0	0	1	0	1	1	0	0	1	0	1	0
Centrarchiformes	Ord.	Freshwater.vs.FwBrackish	0	1	0	0	0	0	1	0	1	0	1	0
Centrarchiformes	Ord.	Freshwater.vs.MarBrackish	1	0	0	0	0	1	1	0	1	0	1	0
Centrarchiformes	Ord.	Freshwater.vs.Marine	1	0	0	0	0	1	1	0	1	0	1	0
Centrarchiformes	Ord.	FwBrackish.vs.MarBrackish	1	0	0	0	0	1	1	0	1	0	1	0
Centrarchiformes	Ord.	FwBrackish.vs.Marine	1	0	0	0	0	1	1	0	0	0	1	0
Centrarchiformes	Ord.	MarBrackish.vs.Marine	0	1	0	0	0	0	0	0	1	1	1	0
Chaetodontiformes	Ord.	MarBrackish.vs.Marine	1	0	0	0	0	1	1	0	1	0	1	0
Characiformes	Ord.	Freshwater.vs.FwBrackish	1	1	1	1	0	1	1	0	1	0	1	0
Cichliformes	Ord.	Freshwater.vs.FwBrackish	0	0	0	0	0	0	1	0	1	0	1	0
Clupeiformes	Ord.	Euryhaline.vs.Freshwater	0	0	1	0	1	1	0	0	0	0	1	0
Clupeiformes	Ord.	Euryhaline.vs.MarBrackish	1	0	0	0	0	1	1	0	0	0	1	0
Clupeiformes	Ord.	Euryhaline.vs.Marine	0	1	1	0	1	1	0	0	1	0	1	0
Clupeiformes	Ord.	Freshwater.vs.FwBrackish	0	1	0	0	0	0	1	0	1	0	1	0
Clupeiformes	Ord.	Freshwater.vs.MarBrackish	0	1	0	0	0	0	0	0	0	0	0	1
Clupeiformes	Ord.	Freshwater.vs.Marine	0	0	0	0	0	0	0	0	0	0	0	1
Clupeiformes	Ord.	FwBrackish.vs.Marine	1	1	0	0	0	1	1	0	1	0	1	0
Clupeiformes	Ord.	MarBrackish.vs.Marine	1	1	0	0	0	1	1	0	0	0	1	0
Cyprinodontiformes	Ord.	Euryhaline.vs.Freshwater	1	1	0	0	0	1	0	0	1	0	1	0
Cyprinodontiformes	Ord.	Euryhaline.vs.FwBrackish	1	0	0	0	0	1	0	0	1	0	1	0
Cyprinodontiformes	Ord.	Freshwater.vs.FwBrackish	0	1	0	0	0	0	0	0	0	0	0	1
Gadiformes	Ord.	Euryhaline.vs.MarBrackish	0	0	0	0	0	0	0	0	1	1	1	0
Gadiformes	Ord.	Euryhaline.vs.Marine	1	0	0	0	0	1	1	0	1	0	1	0
Gadiformes	Ord.	MarBrackish.vs.Marine	1	1	0	0	0	1	1	0	1	0	1	0
Galaxiiformes	Ord.	Euryhaline.vs.Freshwater	0	0	1	0	1	1	1	0	1	0	1	0
Gobiiformes	Ord.	Euryhaline.vs.Freshwater	1	0	1	1	0	1	0	0	0	0	1	0
Gobiiformes	Ord.	Euryhaline.vs.FwBrackish	1	0	1	1	0	1	1	0	0	0	1	0
Gobiiformes	Ord.	Euryhaline.vs.MarBrackish	1	1	1	1	0	1	0	0	0	0	1	0
Gobiiformes	Ord.	Freshwater.vs.MarBrackish	1	0	0	0	0	1	0	0	0	0	1	0
Gobiiformes	Ord.	Freshwater.vs.Marine	1	1	0	0	0	1	0	0	0	0	1	0
Gobiiformes	Ord.	FwBrackish.vs.MarBrackish	0	1	0	0	0	0	1	1	0	0	1	0
Incertae_sedis_in_Carangaria	Ord.	Euryhaline.vs.MarBrackish	1	1	0	0	0	1	0	0	1	0	1	0
Incertae_sedis_in_Carangaria	Ord.	Euryhaline.vs.Marine	1	0	0	0	0	1	0	0	1	0	1	0
Incertae_sedis_in_Carangaria	Ord.	MarBrackish.vs.Marine	1	1	0	0	0	1	0	0	0	0	1	0
Incertae_sedis_in_Eupercaria	Ord.	Euryhaline.vs.Freshwater	0	0	0	0	0	0	0	0	0	0	0	1
Incertae_sedis_in_Eupercaria	Ord.	Euryhaline.vs.MarBrackish	1	0	0	0	0	1	0	0	0	0	1	0
Incertae_sedis_in_Eupercaria	Ord.	Freshwater.vs.MarBrackish	0	0	0	0	0	0	0	0	0	0	0	1
Incertae_sedis_in_Eupercaria	Ord.	Freshwater.vs.Marine	0	1	0	0	0	0	0	0	0	0	0	1
Incertae_sedis_in_Eupercaria	Ord.	MarBrackish.vs.Marine	1	1	0	0	0	1	1	0	1	0	1	0
Incertae_sedis_in_Ovalentaria	Ord.	Euryhaline.vs.Freshwater	1	0	0	0	0	1	1	0	1	0	1	0
Incertae_sedis_in_Ovalentaria	Ord.	Euryhaline.vs.FwBrackish	1	0	1	1	0	1	0	0	0	0	1	0
Incertae_sedis_in_Ovalentaria	Ord.	Euryhaline.vs.MarBrackish	0	0	1	0	1	1	1	0	0	0	1	0
Incertae_sedis_in_Ovalentaria	Ord.	Freshwater.vs.FwBrackish	1	1	1	1	0	1	0	0	0	0	1	0
Incertae_sedis_in_Ovalentaria	Ord.	Freshwater.vs.MarBrackish	1	0	1	1	0	1	1	0	1	0	1	0
Incertae_sedis_in_Ovalentaria	Ord.	Freshwater.vs.Marine	1	0	1	1	0	1	1	0	1	0	1	0
Incertae_sedis_in_Ovalentaria	Ord.	FwBrackish.vs.MarBrackish	1	0	0	0	0	1	0	0	0	0	1	0
Incertae_sedis_in_Ovalentaria	Ord.	FwBrackish.vs.Marine	1	0	0	0	0	1	0	0	0	0	1	0
Incertae_sedis_in_Ovalentaria	Ord.	MarBrackish.vs.Marine	0	1	0	0	0	0	1	1	0	0	1	0
Labriformes	Ord.	MarBrackish.vs.Marine	0	1	0	0	0	0	1	1	0	0	1	0
Lepisosteiformes	Ord.	Freshwater.vs.FwBrackish	1	1	1	1	0	1	1	0	1	0	1	0
Lophiiformes	Ord.	MarBrackish.vs.Marine	1	1	0	0	0	1	0	0	1	0	1	0
Mugiliformes	Ord.	Euryhaline.vs.FwBrackish	1	1	1	1	0	1	1	0	0	0	1	0
Mugiliformes	Ord.	Euryhaline.vs.MarBrackish	0	0	1	0	1	1	1	0	0	0	1	0
Ophidiiformes	Ord.	Freshwater.vs.Marine	0	1	0	0	0	0	1	1	0	0	1	0
Osmeriformes	Ord.	Euryhaline.vs.FwBrackish	1	1	0	0	0	1	1	0	0	0	1	0
Osmeriformes	Ord.	Euryhaline.vs.MarBrackish	1	1	0	0	0	1	1	0	1	0	1	0
Osmeriformes	Ord.	Euryhaline.vs.Marine	0	1	1	0	1	1	0	0	0	0	1	0
Osmeriformes	Ord.	FwBrackish.vs.MarBrackish	1	1	0	0	0	1	1	0	0	0	1	0
Osmeriformes	Ord.	MarBrackish.vs.Marine	1	0	0	0	0	1	0	0	1	0	1	0
Perciformes	Ord.	Euryhaline.vs.Freshwater	1	1	1	1	0	1	1	0	1	0	1	0
Perciformes	Ord.	Euryhaline.vs.FwBrackish	1	1	0	0	0	1	1	0	1	0	1	0
Perciformes	Ord.	Euryhaline.vs.MarBrackish	1	1	0	0	0	1	0	0	0	0	1	0
Perciformes	Ord.	Euryhaline.vs.Marine	1	1	0	0	0	1	0	0	0	0	1	0
Perciformes	Ord.	Freshwater.vs.FwBrackish	0	1	1	0	1	1	1	0	1	0	1	0
Perciformes	Ord.	Freshwater.vs.MarBrackish	1	1	0	0	0	1	1	0	1	0	1	0
Perciformes	Ord.	Freshwater.vs.Marine	1	1	0	0	0	1	1	0	0	0	1	0
Perciformes	Ord.	FwBrackish.vs.MarBrackish	1	1	0	0	0	1	1	0	0	0	1	0
Perciformes	Ord.	FwBrackish.vs.Marine	1	1	0	0	0	1	0	0	0	0	1	0
Perciformes	Ord.	MarBrackish.vs.Marine	1	1	0	0	0	1	0	0	0	0	1	0
Pleuronectiformes	Ord.	Euryhaline.vs.MarBrackish	1	1	0	0	0	1	1	0	0	0	1	0
Pleuronectiformes	Ord.	Euryhaline.vs.Marine	0	0	1	0	1	1	0	0	1	0	1	0
Pleuronectiformes	Ord.	MarBrackish.vs.Marine	1	0	0	0	0	1	0	0	1	0	1	0
Salmoniformes	Ord.	Euryhaline.vs.Freshwater	1	1	1	1	0	1	1	0	0	0	1	0
Salmoniformes	Ord.	Freshwater.vs.FwBrackish	0	0	0	0	0	0	1	0	1	0	1	0
Siluriformes	Ord.	Euryhaline.vs.MarBrackish	1	1	0	0	0	1	0	0	0	0	1	0
Siluriformes	Ord.	Freshwater.vs.FwBrackish	0	1	0	0	0	0	0	0	1	1	1	0
Siluriformes	Ord.	Freshwater.vs.MarBrackish	0	1	0	0	0	0	0	0	1	1	1	0
Siluriformes	Ord.	FwBrackish.vs.MarBrackish	0	1	0	0	0	0	0	0	0	0	0	1
Spariformes	Ord.	Euryhaline.vs.MarBrackish	1	1	0	0	0	1	1	0	1	0	1	0
Spariformes	Ord.	Euryhaline.vs.Marine	1	0	1	1	0	1	1	0	1	0	1	0
Spariformes	Ord.	MarBrackish.vs.Marine	0	0	0	0	0	0	1	0	1	0	1	0
Syngnathiformes	Ord.	Euryhaline.vs.Marine	1	0	0	0	0	1	0	0	0	0	1	0
Syngnathiformes	Ord.	MarBrackish.vs.Marine	0	0	0	0	0	0	1	1	0	0	1	0
Tetraodontiformes	Ord.	Euryhaline.vs.MarBrackish	1	0	0	0	0	1	1	0	0	0	1	0
Tetraodontiformes	Ord.	Euryhaline.vs.Marine	0	0	0	0	0	0	1	1	0	0	1	0
Tetraodontiformes	Ord.	Freshwater.vs.FwBrackish	1	1	0	0	0	1	1	0	0	0	1	0
Tetraodontiformes	Ord.	FwBrackish.vs.Marine	0	0	0	0	0	0	1	1	0	0	1	0
Tetraodontiformes	Ord.	MarBrackish.vs.Marine	0	1	0	0	0	0	1	1	0	0	1	0
Acanthomorpha.ori.to.Batrach	Tax3	Euryhaline.vs.Freshwater	1	1	0	0	0	1	0	0	1	0	1	0
Acanthomorpha.ori.to.Batrach	Tax3	Euryhaline.vs.FwBrackish	0	0	0	0	0	0	0	0	0	0	0	1
Acanthomorpha.ori.to.Batrach	Tax3	Euryhaline.vs.MarBrackish	0	0	0	0	0	0	0	0	1	1	1	0
Acanthomorpha.ori.to.Batrach	Tax3	Euryhaline.vs.Marine	0	0	0	0	0	0	0	0	1	1	1	0
Acanthomorpha.ori.to.Batrach	Tax3	Freshwater.vs.MarBrackish	1	1	0	0	0	1	1	0	0	0	1	0
Acanthomorpha.ori.to.Batrach	Tax3	Freshwater.vs.Marine	1	1	0	0	0	1	0	0	0	0	1	0
Acanthomorpha.ori.to.Batrach	Tax3	FwBrackish.vs.MarBrackish	0	1	0	0	0	0	0	0	0	0	0	1
Acanthomorpha.ori.to.Batrach	Tax3	FwBrackish.vs.Marine	0	1	0	0	0	0	0	0	0	0	0	1
Acanthomorpha.ori.to.Batrach	Tax3	MarBrackish.vs.Marine	1	1	0	0	0	1	1	0	1	0	1	0
Atheriniformes_Beloniformes_Cyprinodontiformes	Tax3	Euryhaline.vs.Freshwater	1	1	0	0	0	1	1	0	1	0	1	0
Atheriniformes_Beloniformes_Cyprinodontiformes	Tax3	Euryhaline.vs.FwBrackish	1	1	0	0	0	1	0	0	1	0	1	0
Atheriniformes_Beloniformes_Cyprinodontiformes	Tax3	Euryhaline.vs.MarBrackish	1	0	0	0	0	1	1	0	1	0	1	0
Atheriniformes_Beloniformes_Cyprinodontiformes	Tax3	Euryhaline.vs.Marine	1	1	0	0	0	1	0	0	0	0	1	0
Atheriniformes_Beloniformes_Cyprinodontiformes	Tax3	Freshwater.vs.FwBrackish	0	1	0	0	0	0	0	0	0	0	0	1
Atheriniformes_Beloniformes_Cyprinodontiformes	Tax3	Freshwater.vs.MarBrackish	1	1	0	0	0	1	1	0	1	0	1	0
Atheriniformes_Beloniformes_Cyprinodontiformes	Tax3	Freshwater.vs.Marine	1	1	0	0	0	1	0	0	1	0	1	0
Atheriniformes_Beloniformes_Cyprinodontiformes	Tax3	FwBrackish.vs.MarBrackish	1	1	0	0	0	1	1	0	1	0	1	0
Atheriniformes_Beloniformes_Cyprinodontiformes	Tax3	FwBrackish.vs.Marine	1	1	0	0	0	1	0	0	1	0	1	0
Atheriniformes_Beloniformes_Cyprinodontiformes	Tax3	MarBrackish.vs.Marine	1	1	0	0	0	1	0	0	0	0	1	0
Carangaria.Anabantaria	Tax3	Euryhaline.vs.Freshwater	1	1	0	0	0	1	0	0	1	0	1	0
Carangaria.Anabantaria	Tax3	Euryhaline.vs.MarBrackish	1	1	0	0	0	1	0	0	0	0	1	0
Carangaria.Anabantaria	Tax3	Freshwater.vs.MarBrackish	1	1	0	0	0	1	0	0	1	0	1	0
Carangaria.Anabantaria	Tax3	Freshwater.vs.Marine	1	1	0	0	0	1	0	0	0	0	1	0
Carangaria.Anabantaria	Tax3	FwBrackish.vs.MarBrackish	1	1	0	0	0	1	0	0	0	0	1	0
Carangaria.Anabantaria	Tax3	MarBrackish.vs.Marine	0	0	0	0	0	0	0	0	1	1	1	0
Gobiiformes.to.Syngnathiformes	Tax3	Euryhaline.vs.Freshwater	1	0	1	1	0	1	0	0	0	0	1	0
Gobiiformes.to.Syngnathiformes	Tax3	Euryhaline.vs.FwBrackish	1	0	1	1	0	1	0	0	0	0	1	0
Gobiiformes.to.Syngnathiformes	Tax3	Euryhaline.vs.MarBrackish	1	1	1	1	0	1	1	0	0	0	1	0
Gobiiformes.to.Syngnathiformes	Tax3	Freshwater.vs.MarBrackish	1	1	0	0	0	1	0	0	0	0	1	0
Gobiiformes.to.Syngnathiformes	Tax3	Freshwater.vs.Marine	1	1	0	0	0	1	0	0	0	0	1	0
Gobiiformes.to.Syngnathiformes	Tax3	FwBrackish.vs.Marine	1	1	0	0	0	1	1	0	0	0	1	0
Gobiiformes.to.Syngnathiformes	Tax3	MarBrackish.vs.Marine	0	0	0	0	0	0	1	1	0	0	1	0
Gymn.Char.Sil	Tax3	Euryhaline.vs.FwBrackish	1	0	0	0	0	1	0	0	0	0	1	0
Gymn.Char.Sil	Tax3	Euryhaline.vs.MarBrackish	1	1	0	0	0	1	0	0	0	0	1	0
Gymn.Char.Sil	Tax3	Freshwater.vs.FwBrackish	1	1	0	0	0	1	0	0	1	0	1	0
Gymn.Char.Sil	Tax3	Freshwater.vs.MarBrackish	0	1	0	0	0	0	0	0	1	1	1	0
Gymn.Char.Sil	Tax3	FwBrackish.vs.MarBrackish	0	1	0	0	0	0	0	0	0	0	0	1
Lab.Tet.Loph.Acan.Eph.Spar	Tax3	Euryhaline.vs.FwBrackish	1	0	0	0	0	1	1	0	0	0	1	0
Lab.Tet.Loph.Acan.Eph.Spar	Tax3	Euryhaline.vs.MarBrackish	0	1	0	0	0	0	1	0	1	0	1	0
Lab.Tet.Loph.Acan.Eph.Spar	Tax3	Euryhaline.vs.Marine	1	1	0	0	0	1	1	0	1	0	1	0
Lab.Tet.Loph.Acan.Eph.Spar	Tax3	Freshwater.vs.FwBrackish	1	1	0	0	0	1	1	0	0	0	1	0
Lab.Tet.Loph.Acan.Eph.Spar	Tax3	MarBrackish.vs.Marine	1	1	0	0	0	1	1	0	1	0	1	0
Lepi.Arg.Esoc.Sal	Tax3	Euryhaline.vs.Freshwater	1	1	1	1	0	1	0	0	1	0	1	0
Lepi.Arg.Esoc.Sal	Tax3	Euryhaline.vs.Marine	1	1	1	1	0	1	0	0	0	0	1	0
Lepi.Arg.Esoc.Sal	Tax3	Freshwater.vs.FwBrackish	0	1	1	0	1	1	0	0	1	0	1	0
Lepi.Arg.Esoc.Sal	Tax3	Freshwater.vs.Marine	0	1	0	0	0	0	1	1	0	0	1	0
Lepi.Arg.Esoc.Sal	Tax3	FwBrackish.vs.Marine	0	1	1	0	1	1	0	0	1	0	1	0
Mugiliformes.to.Pholidichthyiformes	Tax3	Euryhaline.vs.Freshwater	0	0	1	0	1	1	1	0	1	0	1	0
Mugiliformes.to.Pholidichthyiformes	Tax3	Euryhaline.vs.FwBrackish	1	0	1	1	0	1	1	0	0	0	1	0
Mugiliformes.to.Pholidichthyiformes	Tax3	Euryhaline.vs.MarBrackish	1	1	1	1	0	1	1	0	0	0	1	0
Mugiliformes.to.Pholidichthyiformes	Tax3	Euryhaline.vs.Marine	1	0	1	1	0	1	1	0	1	0	1	0
Mugiliformes.to.Pholidichthyiformes	Tax3	Freshwater.vs.FwBrackish	0	0	0	0	0	0	1	0	1	0	1	0
Mugiliformes.to.Pholidichthyiformes	Tax3	Freshwater.vs.MarBrackish	0	0	0	0	0	0	1	0	1	0	1	0
Mugiliformes.to.Pholidichthyiformes	Tax3	FwBrackish.vs.MarBrackish	1	1	0	0	0	1	0	0	0	0	1	0
Myct.Aulo.Atel.Galaxiiformes	Tax3	Euryhaline.vs.Freshwater	0	0	1	0	1	1	1	0	1	0	1	0
Myct.Aulo.Atel.Galaxiiformes	Tax3	Euryhaline.vs.MarBrackish	1	1	0	0	0	1	0	0	1	0	1	0
Myct.Aulo.Atel.Galaxiiformes	Tax3	Euryhaline.vs.Marine	1	0	0	0	0	1	1	0	0	0	1	0
Myct.Aulo.Atel.Galaxiiformes	Tax3	Freshwater.vs.MarBrackish	1	1	0	0	0	1	1	0	1	0	1	0
Myct.Aulo.Atel.Galaxiiformes	Tax3	Freshwater.vs.Marine	1	1	0	0	0	1	1	0	0	0	1	0
Myct.Aulo.Atel.Galaxiiformes	Tax3	MarBrackish.vs.Marine	1	1	0	0	0	1	1	0	0	0	1	0
Ost.Hio.Alep.Clu.Gon.Cyp	Tax3	Euryhaline.vs.Freshwater	0	1	1	0	1	1	1	0	1	0	1	0
Ost.Hio.Alep.Clu.Gon.Cyp	Tax3	Euryhaline.vs.FwBrackish	0	0	1	0	1	1	1	0	1	0	1	0
Ost.Hio.Alep.Clu.Gon.Cyp	Tax3	Euryhaline.vs.Marine	0	0	1	0	1	1	1	0	1	0	1	0
Ost.Hio.Alep.Clu.Gon.Cyp	Tax3	Freshwater.vs.MarBrackish	0	1	0	0	0	0	1	0	1	0	1	0
Ost.Hio.Alep.Clu.Gon.Cyp	Tax3	Freshwater.vs.Marine	0	1	0	0	0	0	1	0	1	0	1	0
Ost.Hio.Alep.Clu.Gon.Cyp	Tax3	FwBrackish.vs.MarBrackish	0	0	0	0	0	0	1	0	1	0	1	0
Ost.Hio.Alep.Clu.Gon.Cyp	Tax3	FwBrackish.vs.Marine	0	1	0	0	0	0	0	0	1	1	1	0
Ost.Hio.Alep.Clu.Gon.Cyp	Tax3	MarBrackish.vs.Marine	1	1	0	0	0	1	1	0	1	0	1	0
Polyp.to.Albul	Tax3	Euryhaline.vs.Freshwater	0	1	1	0	1	1	0	0	0	0	1	0
Polyp.to.Albul	Tax3	Euryhaline.vs.FwBrackish	0	0	0	0	0	0	1	1	0	0	1	0
Polyp.to.Albul	Tax3	Euryhaline.vs.MarBrackish	1	0	1	1	0	1	0	0	0	0	1	0
Polyp.to.Albul	Tax3	Euryhaline.vs.Marine	1	0	1	1	0	1	0	0	1	0	1	0
Polyp.to.Albul	Tax3	Freshwater.vs.MarBrackish	0	0	0	0	0	0	0	0	1	1	1	0
Polyp.to.Albul	Tax3	Freshwater.vs.Marine	0	0	0	0	0	0	0	0	0	0	0	1
Polyp.to.Albul	Tax3	FwBrackish.vs.MarBrackish	0	0	0	0	0	0	1	1	0	0	1	0
Polyp.to.Albul	Tax3	FwBrackish.vs.Marine	0	0	0	0	0	0	1	1	0	0	1	0
Polyp.to.Albul	Tax3	MarBrackish.vs.Marine	0	0	0	0	0	0	1	1	0	0	1	0
Stom.Osmer	Tax3	Euryhaline.vs.FwBrackish	1	1	0	0	0	1	1	0	0	0	1	0
Stom.Osmer	Tax3	Euryhaline.vs.MarBrackish	1	1	0	0	0	1	1	0	1	0	1	0
Stom.Osmer	Tax3	Euryhaline.vs.Marine	0	0	1	0	1	1	0	0	1	0	1	0
Stom.Osmer	Tax3	FwBrackish.vs.MarBrackish	1	1	0	0	0	1	1	0	0	0	1	0
Stom.Osmer	Tax3	MarBrackish.vs.Marine	1	0	1	1	0	1	0	0	1	0	1	0
Urano.Centra.Pemp.Perci	Tax3	Euryhaline.vs.Freshwater	0	0	1	0	1	1	1	0	1	0	1	0
Urano.Centra.Pemp.Perci	Tax3	Euryhaline.vs.FwBrackish	0	0	0	0	0	0	1	1	0	0	1	0
Urano.Centra.Pemp.Perci	Tax3	Euryhaline.vs.MarBrackish	1	1	0	0	0	1	0	0	0	0	1	0
Urano.Centra.Pemp.Perci	Tax3	Euryhaline.vs.Marine	1	1	0	0	0	1	0	0	0	0	1	0
Urano.Centra.Pemp.Perci	Tax3	Freshwater.vs.FwBrackish	0	1	1	0	1	1	1	0	1	0	1	0
Urano.Centra.Pemp.Perci	Tax3	Freshwater.vs.MarBrackish	1	1	0	0	0	1	1	0	1	0	1	0
Urano.Centra.Pemp.Perci	Tax3	Freshwater.vs.Marine	1	1	0	0	0	1	1	0	0	0	1	0
Urano.Centra.Pemp.Perci	Tax3	FwBrackish.vs.MarBrackish	1	1	0	0	0	1	1	0	0	0	1	0
Urano.Centra.Pemp.Perci	Tax3	FwBrackish.vs.Marine	1	1	0	0	0	1	1	0	0	0	1	0
Acanthomorpha.ori.to.Batrach	Tax4	Euryhaline.vs.Freshwater	1	1	0	0	0	1	0	0	1	0	1	0
Acanthomorpha.ori.to.Batrach	Tax4	Euryhaline.vs.FwBrackish	0	0	0	0	0	0	0	0	0	0	0	1
Acanthomorpha.ori.to.Batrach	Tax4	Euryhaline.vs.MarBrackish	0	0	0	0	0	0	0	0	1	1	1	0
Acanthomorpha.ori.to.Batrach	Tax4	Euryhaline.vs.Marine	0	0	0	0	0	0	0	0	1	1	1	0
Acanthomorpha.ori.to.Batrach	Tax4	Freshwater.vs.MarBrackish	1	1	0	0	0	1	1	0	0	0	1	0
Acanthomorpha.ori.to.Batrach	Tax4	Freshwater.vs.Marine	1	1	0	0	0	1	0	0	0	0	1	0
Acanthomorpha.ori.to.Batrach	Tax4	FwBrackish.vs.MarBrackish	0	1	0	0	0	0	0	0	0	0	0	1
Acanthomorpha.ori.to.Batrach	Tax4	FwBrackish.vs.Marine	0	1	0	0	0	0	0	0	0	0	0	1
Acanthomorpha.ori.to.Batrach	Tax4	MarBrackish.vs.Marine	1	1	0	0	0	1	1	0	1	0	1	0
Carangaria.Anabantaria	Tax4	Euryhaline.vs.Freshwater	1	1	0	0	0	1	0	0	1	0	1	0
Carangaria.Anabantaria	Tax4	Euryhaline.vs.MarBrackish	1	1	0	0	0	1	0	0	0	0	1	0
Carangaria.Anabantaria	Tax4	Freshwater.vs.MarBrackish	1	1	0	0	0	1	0	0	1	0	1	0
Carangaria.Anabantaria	Tax4	Freshwater.vs.Marine	1	1	0	0	0	1	0	0	0	0	1	0
Carangaria.Anabantaria	Tax4	FwBrackish.vs.MarBrackish	1	1	0	0	0	1	0	0	0	0	1	0
Carangaria.Anabantaria	Tax4	MarBrackish.vs.Marine	0	0	0	0	0	0	0	0	1	1	1	0
Eupercaria	Tax4	Euryhaline.vs.Freshwater	0	1	0	0	0	0	1	0	1	0	1	0
Eupercaria	Tax4	Euryhaline.vs.FwBrackish	1	0	0	0	0	1	1	0	0	0	1	0
Eupercaria	Tax4	Freshwater.vs.FwBrackish	1	1	0	0	0	1	0	0	0	0	1	0
Eupercaria	Tax4	Freshwater.vs.MarBrackish	1	1	0	0	0	1	1	0	1	0	1	0
Eupercaria	Tax4	Freshwater.vs.Marine	0	0	0	0	0	0	1	1	0	0	1	0
Eupercaria	Tax4	FwBrackish.vs.MarBrackish	1	0	0	0	0	1	1	0	0	0	1	0
Eupercaria	Tax4	FwBrackish.vs.Marine	1	0	0	0	0	1	1	0	0	0	1	0
Eupercaria	Tax4	MarBrackish.vs.Marine	1	1	0	0	0	1	1	0	1	0	1	0
Gobiiformes.to.Syngnathiformes	Tax4	Euryhaline.vs.Freshwater	1	0	1	1	0	1	0	0	0	0	1	0
Gobiiformes.to.Syngnathiformes	Tax4	Euryhaline.vs.FwBrackish	1	0	1	1	0	1	0	0	0	0	1	0
Gobiiformes.to.Syngnathiformes	Tax4	Euryhaline.vs.MarBrackish	1	1	1	1	0	1	1	0	0	0	1	0
Gobiiformes.to.Syngnathiformes	Tax4	Freshwater.vs.MarBrackish	1	1	0	0	0	1	0	0	0	0	1	0
Gobiiformes.to.Syngnathiformes	Tax4	Freshwater.vs.Marine	1	1	0	0	0	1	0	0	0	0	1	0
Gobiiformes.to.Syngnathiformes	Tax4	FwBrackish.vs.Marine	1	1	0	0	0	1	1	0	0	0	1	0
Gobiiformes.to.Syngnathiformes	Tax4	MarBrackish.vs.Marine	0	0	0	0	0	0	1	1	0	0	1	0
Gymn.Char.Sil	Tax4	Euryhaline.vs.FwBrackish	1	0	0	0	0	1	0	0	0	0	1	0
Gymn.Char.Sil	Tax4	Euryhaline.vs.MarBrackish	1	1	0	0	0	1	0	0	0	0	1	0
Gymn.Char.Sil	Tax4	Freshwater.vs.FwBrackish	1	1	0	0	0	1	0	0	1	0	1	0
Gymn.Char.Sil	Tax4	Freshwater.vs.MarBrackish	0	1	0	0	0	0	0	0	1	1	1	0
Gymn.Char.Sil	Tax4	FwBrackish.vs.MarBrackish	0	1	0	0	0	0	0	0	0	0	0	1
Myctoph.Lepidogal	Tax4	Euryhaline.vs.Freshwater	1	0	1	1	0	1	0	0	1	0	1	0
Myctoph.Lepidogal	Tax4	Euryhaline.vs.Marine	1	0	0	0	0	1	1	0	0	0	1	0
Myctoph.Lepidogal	Tax4	Freshwater.vs.FwBrackish	0	1	1	0	1	1	0	0	1	0	1	0
Myctoph.Lepidogal	Tax4	Freshwater.vs.MarBrackish	1	1	0	0	0	1	1	0	1	0	1	0
Myctoph.Lepidogal	Tax4	Freshwater.vs.Marine	1	0	0	0	0	1	1	0	0	0	1	0
Myctoph.Lepidogal	Tax4	FwBrackish.vs.MarBrackish	0	0	1	0	1	1	0	0	0	0	1	0
Myctoph.Lepidogal	Tax4	FwBrackish.vs.Marine	1	0	0	0	0	1	1	0	0	0	1	0
Myctoph.Lepidogal	Tax4	MarBrackish.vs.Marine	1	1	0	0	0	1	1	0	0	0	1	0
Ost.Hio.Alep.Clu.Gon.Cyp	Tax4	Euryhaline.vs.Freshwater	0	1	1	0	1	1	1	0	1	0	1	0
Ost.Hio.Alep.Clu.Gon.Cyp	Tax4	Euryhaline.vs.FwBrackish	0	0	1	0	1	1	1	0	1	0	1	0
Ost.Hio.Alep.Clu.Gon.Cyp	Tax4	Euryhaline.vs.Marine	0	0	1	0	1	1	1	0	1	0	1	0
Ost.Hio.Alep.Clu.Gon.Cyp	Tax4	Freshwater.vs.MarBrackish	0	1	0	0	0	0	1	0	1	0	1	0
Ost.Hio.Alep.Clu.Gon.Cyp	Tax4	Freshwater.vs.Marine	0	1	0	0	0	0	1	0	1	0	1	0
Ost.Hio.Alep.Clu.Gon.Cyp	Tax4	FwBrackish.vs.MarBrackish	0	0	0	0	0	0	1	0	1	0	1	0
Ost.Hio.Alep.Clu.Gon.Cyp	Tax4	FwBrackish.vs.Marine	0	1	0	0	0	0	0	0	1	1	1	0
Ost.Hio.Alep.Clu.Gon.Cyp	Tax4	MarBrackish.vs.Marine	1	1	0	0	0	1	1	0	1	0	1	0
Ovalentaria	Tax4	Euryhaline.vs.Freshwater	0	0	0	0	0	0	1	0	1	0	1	0
Ovalentaria	Tax4	Euryhaline.vs.FwBrackish	1	0	0	0	0	1	1	0	1	0	1	0
Ovalentaria	Tax4	Euryhaline.vs.MarBrackish	0	1	0	0	0	0	0	0	1	1	1	0
Ovalentaria	Tax4	Euryhaline.vs.Marine	1	1	0	0	0	1	0	0	0	0	1	0
Ovalentaria	Tax4	Freshwater.vs.MarBrackish	0	0	0	0	0	0	1	0	1	0	1	0
Ovalentaria	Tax4	Freshwater.vs.Marine	1	0	0	0	0	1	1	0	1	0	1	0
Ovalentaria	Tax4	FwBrackish.vs.MarBrackish	1	0	0	0	0	1	1	0	1	0	1	0
Ovalentaria	Tax4	FwBrackish.vs.Marine	1	0	0	0	0	1	0	0	0	0	1	0
Ovalentaria	Tax4	MarBrackish.vs.Marine	1	1	0	0	0	1	0	0	0	0	1	0
Polyp.to.Albul	Tax4	Euryhaline.vs.Freshwater	0	1	1	0	1	1	0	0	0	0	1	0
Polyp.to.Albul	Tax4	Euryhaline.vs.FwBrackish	0	0	0	0	0	0	1	1	0	0	1	0
Polyp.to.Albul	Tax4	Euryhaline.vs.MarBrackish	1	0	1	1	0	1	0	0	0	0	1	0
Polyp.to.Albul	Tax4	Euryhaline.vs.Marine	1	0	1	1	0	1	0	0	1	0	1	0
Polyp.to.Albul	Tax4	Freshwater.vs.MarBrackish	0	0	0	0	0	0	0	0	1	1	1	0
Polyp.to.Albul	Tax4	Freshwater.vs.Marine	0	0	0	0	0	0	0	0	0	0	0	1
Polyp.to.Albul	Tax4	FwBrackish.vs.MarBrackish	0	0	0	0	0	0	1	1	0	0	1	0
Polyp.to.Albul	Tax4	FwBrackish.vs.Marine	0	0	0	0	0	0	1	1	0	0	1	0
Polyp.to.Albul	Tax4	MarBrackish.vs.Marine	0	0	0	0	0	0	1	1	0	0	1	0
Cypriniformes.to.Polypteriformes	Tax5	Euryhaline.vs.Freshwater	0	1	1	0	1	1	1	0	1	0	1	0
Cypriniformes.to.Polypteriformes	Tax5	Euryhaline.vs.FwBrackish	0	1	1	0	1	1	1	0	1	0	1	0
Cypriniformes.to.Polypteriformes	Tax5	Euryhaline.vs.Marine	0	0	1	0	1	1	0	0	1	0	1	0
Cypriniformes.to.Polypteriformes	Tax5	Freshwater.vs.MarBrackish	0	1	0	0	0	0	1	0	1	0	1	0
Cypriniformes.to.Polypteriformes	Tax5	Freshwater.vs.Marine	0	1	0	0	0	0	1	0	1	0	1	0
Cypriniformes.to.Polypteriformes	Tax5	FwBrackish.vs.MarBrackish	0	0	0	0	0	0	1	0	1	0	1	0
Cypriniformes.to.Polypteriformes	Tax5	FwBrackish.vs.Marine	0	1	0	0	0	0	1	1	0	0	1	0
Cypriniformes.to.Polypteriformes	Tax5	MarBrackish.vs.Marine	1	1	0	0	0	1	1	0	1	0	1	0
Eupercaria.to.Gobiaria	Tax5	Euryhaline.vs.Freshwater	1	1	1	1	0	1	1	0	1	0	1	0
Eupercaria.to.Gobiaria	Tax5	Euryhaline.vs.FwBrackish	1	0	1	1	0	1	1	0	0	0	1	0
Eupercaria.to.Gobiaria	Tax5	Euryhaline.vs.MarBrackish	1	1	1	1	0	1	1	0	1	0	1	0
Eupercaria.to.Gobiaria	Tax5	Freshwater.vs.MarBrackish	1	1	0	0	0	1	1	0	1	0	1	0
Eupercaria.to.Gobiaria	Tax5	Freshwater.vs.Marine	1	0	0	0	0	1	1	0	0	0	1	0
Eupercaria.to.Gobiaria	Tax5	FwBrackish.vs.MarBrackish	1	0	0	0	0	1	0	0	0	0	1	0
Eupercaria.to.Gobiaria	Tax5	FwBrackish.vs.Marine	1	0	0	0	0	1	0	0	0	0	1	0
Eupercaria.to.Gobiaria	Tax5	MarBrackish.vs.Marine	0	1	0	0	0	0	0	0	0	0	0	1
Gymn.Char.Sil	Tax5	Euryhaline.vs.FwBrackish	1	0	0	0	0	1	0	0	0	0	1	0
Gymn.Char.Sil	Tax5	Euryhaline.vs.MarBrackish	1	1	0	0	0	1	0	0	0	0	1	0
Gymn.Char.Sil	Tax5	Freshwater.vs.FwBrackish	1	1	0	0	0	1	0	0	1	0	1	0
Gymn.Char.Sil	Tax5	Freshwater.vs.MarBrackish	0	1	0	0	0	0	0	0	1	1	1	0
Gymn.Char.Sil	Tax5	FwBrackish.vs.MarBrackish	0	1	0	0	0	0	0	0	0	0	0	1
Lepidogalaxiiformes.to.Batrachoidiformes	Tax5	Euryhaline.vs.Freshwater	1	1	1	1	0	1	0	0	1	0	1	0
Lepidogalaxiiformes.to.Batrachoidiformes	Tax5	Euryhaline.vs.MarBrackish	0	1	1	0	1	1	0	0	0	0	1	0
Lepidogalaxiiformes.to.Batrachoidiformes	Tax5	Freshwater.vs.FwBrackish	0	1	1	0	1	1	0	0	1	0	1	0
Lepidogalaxiiformes.to.Batrachoidiformes	Tax5	Freshwater.vs.MarBrackish	1	1	0	0	0	1	1	0	1	0	1	0
Lepidogalaxiiformes.to.Batrachoidiformes	Tax5	Freshwater.vs.Marine	1	1	0	0	0	1	1	0	0	0	1	0
Lepidogalaxiiformes.to.Batrachoidiformes	Tax5	FwBrackish.vs.MarBrackish	0	0	1	0	1	1	0	0	1	0	1	0
Lepidogalaxiiformes.to.Batrachoidiformes	Tax5	FwBrackish.vs.Marine	1	0	0	0	0	1	1	0	0	0	1	0
Lepidogalaxiiformes.to.Batrachoidiformes	Tax5	MarBrackish.vs.Marine	1	1	0	0	0	1	0	0	0	0	1	0
Ovalentaria.to.Anabantaria	Tax5	Euryhaline.vs.Freshwater	0	1	0	0	0	0	1	0	1	0	1	0
Ovalentaria.to.Anabantaria	Tax5	Euryhaline.vs.FwBrackish	1	1	0	0	0	1	1	0	0	0	1	0
Ovalentaria.to.Anabantaria	Tax5	Euryhaline.vs.MarBrackish	1	1	0	0	0	1	0	0	0	0	1	0
Ovalentaria.to.Anabantaria	Tax5	Euryhaline.vs.Marine	1	1	0	0	0	1	0	0	0	0	1	0
Ovalentaria.to.Anabantaria	Tax5	Freshwater.vs.MarBrackish	1	1	0	0	0	1	1	0	1	0	1	0
Ovalentaria.to.Anabantaria	Tax5	Freshwater.vs.Marine	1	1	0	0	0	1	1	0	1	0	1	0
Ovalentaria.to.Anabantaria	Tax5	FwBrackish.vs.MarBrackish	1	1	0	0	0	1	0	0	0	0	1	0
Ovalentaria.to.Anabantaria	Tax5	FwBrackish.vs.Marine	1	1	0	0	0	1	0	0	0	0	1	0
Ovalentaria.to.Anabantaria	Tax5	MarBrackish.vs.Marine	1	1	0	0	0	1	0	0	0	0	1	0
Gobiiformes.to.Beloniformes	Tax6	Euryhaline.vs.Freshwater	1	1	1	1	0	1	1	0	1	0	1	0
Gobiiformes.to.Beloniformes	Tax6	Euryhaline.vs.FwBrackish	1	1	1	1	0	1	1	0	0	0	1	0
Gobiiformes.to.Beloniformes	Tax6	Euryhaline.vs.MarBrackish	1	1	0	0	0	1	0	0	0	0	1	0
Gobiiformes.to.Beloniformes	Tax6	Euryhaline.vs.Marine	1	1	0	0	0	1	0	0	0	0	1	0
Gobiiformes.to.Beloniformes	Tax6	Freshwater.vs.MarBrackish	1	1	0	0	0	1	1	0	1	0	1	0
Gobiiformes.to.Beloniformes	Tax6	Freshwater.vs.Marine	1	1	0	0	0	1	1	0	1	0	1	0
Gobiiformes.to.Beloniformes	Tax6	FwBrackish.vs.MarBrackish	1	1	0	0	0	1	0	0	0	0	1	0
Gobiiformes.to.Beloniformes	Tax6	FwBrackish.vs.Marine	1	1	0	0	0	1	0	0	0	0	1	0
Gobiiformes.to.Beloniformes	Tax6	MarBrackish.vs.Marine	1	1	0	0	0	1	1	0	0	0	1	0
Lepidogalaxiiformes.to.Pempheriformes	Tax6	Euryhaline.vs.Freshwater	1	1	1	1	0	1	1	0	1	0	1	0
Lepidogalaxiiformes.to.Pempheriformes	Tax6	Euryhaline.vs.FwBrackish	1	0	0	0	0	1	1	0	0	0	1	0
Lepidogalaxiiformes.to.Pempheriformes	Tax6	Freshwater.vs.MarBrackish	1	1	0	0	0	1	1	0	1	0	1	0
Lepidogalaxiiformes.to.Pempheriformes	Tax6	Freshwater.vs.Marine	1	1	0	0	0	1	1	0	0	0	1	0
Lepidogalaxiiformes.to.Pempheriformes	Tax6	FwBrackish.vs.MarBrackish	1	0	0	0	0	1	1	0	0	0	1	0
Lepidogalaxiiformes.to.Pempheriformes	Tax6	FwBrackish.vs.Marine	1	1	0	0	0	1	1	0	0	0	1	0
Lepidogalaxiiformes.to.Pempheriformes	Tax6	MarBrackish.vs.Marine	1	1	0	0	0	1	0	0	1	0	1	0
Polypteriformes.to.Characiformes	Tax6	Euryhaline.vs.Freshwater	0	1	1	0	1	1	1	0	1	0	1	0
Polypteriformes.to.Characiformes	Tax6	Euryhaline.vs.FwBrackish	0	1	1	0	1	1	1	0	1	0	1	0
Polypteriformes.to.Characiformes	Tax6	Euryhaline.vs.Marine	0	0	1	0	1	1	0	0	1	0	1	0
Polypteriformes.to.Characiformes	Tax6	Freshwater.vs.MarBrackish	0	1	0	0	0	0	1	0	1	0	1	0
Polypteriformes.to.Characiformes	Tax6	Freshwater.vs.Marine	0	1	0	0	0	0	1	0	1	0	1	0
Polypteriformes.to.Characiformes	Tax6	FwBrackish.vs.MarBrackish	0	1	0	0	0	0	1	0	1	0	1	0
Polypteriformes.to.Characiformes	Tax6	FwBrackish.vs.Marine	0	1	0	0	0	0	1	1	0	0	1	0
Polypteriformes.to.Characiformes	Tax6	MarBrackish.vs.Marine	1	1	0	0	0	1	0	0	1	0	1	0
01.Polypt.2Albu.minAng	Ctm.	Euryhaline.vs.Freshwater	0	1	1	0	1	1	0	0	0	0	1	0
01.Polypt.2Albu.minAng	Ctm.	Euryhaline.vs.FwBrackish	0	0	0	0	0	0	1	1	0	0	1	0
01.Polypt.2Albu.minAng	Ctm.	Euryhaline.vs.Marine	1	1	1	1	0	1	0	0	0	0	1	0
01.Polypt.2Albu.minAng	Ctm.	Freshwater.vs.Marine	1	1	0	0	0	1	1	0	0	0	1	0
01.Polypt.2Albu.minAng	Ctm.	FwBrackish.vs.Marine	1	1	1	1	0	1	0	0	1	0	1	0
02.Clupeiformes	Ctm.	Euryhaline.vs.Freshwater	0	0	1	0	1	1	0	0	0	0	1	0
02.Clupeiformes	Ctm.	Euryhaline.vs.MarBrackish	1	0	0	0	0	1	1	0	0	0	1	0
02.Clupeiformes	Ctm.	Euryhaline.vs.Marine	0	1	1	0	1	1	0	0	1	0	1	0
02.Clupeiformes	Ctm.	Freshwater.vs.FwBrackish	0	1	0	0	0	0	1	0	1	0	1	0
02.Clupeiformes	Ctm.	Freshwater.vs.MarBrackish	0	1	0	0	0	0	0	0	0	0	0	1
02.Clupeiformes	Ctm.	Freshwater.vs.Marine	0	0	0	0	0	0	0	0	0	0	0	1
02.Clupeiformes	Ctm.	FwBrackish.vs.Marine	1	1	0	0	0	1	1	0	1	0	1	0
02.Clupeiformes	Ctm.	MarBrackish.vs.Marine	1	1	0	0	0	1	1	0	0	0	1	0
03.Clup.Gono	Ctm.	Euryhaline.vs.Freshwater	0	0	1	0	1	1	0	0	0	0	1	0
03.Clup.Gono	Ctm.	Euryhaline.vs.MarBrackish	1	0	0	0	0	1	1	0	0	0	1	0
03.Clup.Gono	Ctm.	Euryhaline.vs.Marine	0	1	1	0	1	1	1	0	1	0	1	0
03.Clup.Gono	Ctm.	Freshwater.vs.FwBrackish	0	1	0	0	0	0	1	0	1	0	1	0
03.Clup.Gono	Ctm.	Freshwater.vs.MarBrackish	0	1	0	0	0	0	0	0	0	0	0	1
03.Clup.Gono	Ctm.	Freshwater.vs.Marine	0	0	0	0	0	0	0	0	0	0	0	1
03.Clup.Gono	Ctm.	FwBrackish.vs.Marine	1	1	0	0	0	1	1	0	1	0	1	0
03.Clup.Gono	Ctm.	MarBrackish.vs.Marine	1	1	0	0	0	1	1	0	0	0	1	0
04.Clup.Gymn	Ctm.	Euryhaline.vs.Freshwater	0	0	1	0	1	1	0	0	1	0	1	0
04.Clup.Gymn	Ctm.	Euryhaline.vs.MarBrackish	1	0	0	0	0	1	1	0	0	0	1	0
04.Clup.Gymn	Ctm.	Euryhaline.vs.Marine	0	1	1	0	1	1	0	0	1	0	1	0
04.Clup.Gymn	Ctm.	Freshwater.vs.FwBrackish	0	1	0	0	0	0	1	0	1	0	1	0
04.Clup.Gymn	Ctm.	Freshwater.vs.MarBrackish	0	0	0	0	0	0	1	0	1	0	1	0
04.Clup.Gymn	Ctm.	Freshwater.vs.Marine	0	1	0	0	0	0	0	0	1	1	1	0
04.Clup.Gymn	Ctm.	FwBrackish.vs.Marine	1	1	0	0	0	1	1	0	1	0	1	0
04.Clup.Gymn	Ctm.	MarBrackish.vs.Marine	1	1	0	0	0	1	1	0	0	0	1	0
05.Clup.Char	Ctm.	Euryhaline.vs.Freshwater	0	1	1	0	1	1	0	0	1	0	1	0
05.Clup.Char	Ctm.	Euryhaline.vs.MarBrackish	1	0	0	0	0	1	1	0	0	0	1	0
05.Clup.Char	Ctm.	Euryhaline.vs.Marine	0	1	1	0	1	1	0	0	1	0	1	0
05.Clup.Char	Ctm.	Freshwater.vs.FwBrackish	0	1	0	0	0	0	1	0	1	0	1	0
05.Clup.Char	Ctm.	Freshwater.vs.MarBrackish	0	1	0	0	0	0	1	0	1	0	1	0
05.Clup.Char	Ctm.	Freshwater.vs.Marine	0	0	0	0	0	0	1	0	1	0	1	0
05.Clup.Char	Ctm.	FwBrackish.vs.Marine	1	1	0	0	0	1	1	0	1	0	1	0
05.Clup.Char	Ctm.	MarBrackish.vs.Marine	1	1	0	0	0	1	1	0	0	0	1	0
06.Clup.Sil	Ctm.	Euryhaline.vs.Freshwater	0	0	1	0	1	1	1	0	1	0	1	0
06.Clup.Sil	Ctm.	Euryhaline.vs.FwBrackish	0	1	1	0	1	1	0	0	0	0	1	0
06.Clup.Sil	Ctm.	Euryhaline.vs.Marine	0	1	1	0	1	1	0	0	0	0	1	0
06.Clup.Sil	Ctm.	Freshwater.vs.FwBrackish	0	1	0	0	0	0	1	0	1	0	1	0
06.Clup.Sil	Ctm.	Freshwater.vs.MarBrackish	0	1	0	0	0	0	1	0	1	0	1	0
06.Clup.Sil	Ctm.	Freshwater.vs.Marine	0	0	0	0	0	0	1	0	1	0	1	0
06.Clup.Sil	Ctm.	FwBrackish.vs.MarBrackish	0	1	0	0	0	0	1	1	0	0	1	0
06.Clup.Sil	Ctm.	MarBrackish.vs.Marine	1	1	0	0	0	1	1	0	0	0	1	0
07.Clup.Cypr	Ctm.	Euryhaline.vs.Freshwater	0	1	1	0	1	1	1	0	1	0	1	0
07.Clup.Cypr	Ctm.	Euryhaline.vs.FwBrackish	0	0	1	0	1	1	1	0	1	0	1	0
07.Clup.Cypr	Ctm.	Euryhaline.vs.MarBrackish	0	0	1	0	1	1	0	0	1	0	1	0
07.Clup.Cypr	Ctm.	Euryhaline.vs.Marine	0	1	1	0	1	1	0	0	1	0	1	0
07.Clup.Cypr	Ctm.	Freshwater.vs.MarBrackish	0	1	0	0	0	0	1	0	1	0	1	0
07.Clup.Cypr	Ctm.	Freshwater.vs.Marine	0	1	0	0	0	0	1	0	1	0	1	0
07.Clup.Cypr	Ctm.	FwBrackish.vs.MarBrackish	0	0	0	0	0	0	1	0	1	0	1	0
07.Clup.Cypr	Ctm.	FwBrackish.vs.Marine	0	1	0	0	0	0	1	0	1	0	1	0
07.Clup.Cypr	Ctm.	MarBrackish.vs.Marine	1	1	0	0	0	1	1	0	0	0	1	0
08.Clu.Al.Os.Hi	Ctm.	Euryhaline.vs.Freshwater	0	0	1	0	1	1	1	0	1	0	1	0
08.Clu.Al.Os.Hi	Ctm.	Euryhaline.vs.MarBrackish	1	0	0	0	0	1	1	0	0	0	1	0
08.Clu.Al.Os.Hi	Ctm.	Euryhaline.vs.Marine	0	1	1	0	1	1	1	0	1	0	1	0
08.Clu.Al.Os.Hi	Ctm.	Freshwater.vs.FwBrackish	0	1	0	0	0	0	1	0	1	0	1	0
08.Clu.Al.Os.Hi	Ctm.	Freshwater.vs.MarBrackish	0	0	0	0	0	0	1	0	1	0	1	0
08.Clu.Al.Os.Hi	Ctm.	Freshwater.vs.Marine	0	1	0	0	0	0	1	0	1	0	1	0
08.Clu.Al.Os.Hi	Ctm.	FwBrackish.vs.Marine	1	1	0	0	0	1	1	0	1	0	1	0
08.Clu.Al.Os.Hi	Ctm.	MarBrackish.vs.Marine	1	1	0	0	0	1	1	0	1	0	1	0
09.Clup.Ale	Ctm.	Euryhaline.vs.Freshwater	0	0	1	0	1	1	0	0	0	0	1	0
09.Clup.Ale	Ctm.	Euryhaline.vs.MarBrackish	1	0	0	0	0	1	1	0	0	0	1	0
09.Clup.Ale	Ctm.	Euryhaline.vs.Marine	0	1	1	0	1	1	1	0	1	0	1	0
09.Clup.Ale	Ctm.	Freshwater.vs.FwBrackish	0	1	0	0	0	0	1	0	1	0	1	0
09.Clup.Ale	Ctm.	Freshwater.vs.MarBrackish	0	1	0	0	0	0	0	0	0	0	0	1
09.Clup.Ale	Ctm.	Freshwater.vs.Marine	0	0	0	0	0	0	0	0	0	0	0	1
09.Clup.Ale	Ctm.	FwBrackish.vs.Marine	1	1	0	0	0	1	1	0	1	0	1	0
09.Clup.Ale	Ctm.	MarBrackish.vs.Marine	1	1	0	0	0	1	1	0	1	0	1	0
10.Ale.Ost.Hio	Ctm.	Freshwater.vs.Marine	0	1	0	0	0	0	1	1	0	0	1	0
11.Clup.Ost	Ctm.	Euryhaline.vs.Freshwater	0	0	1	0	1	1	1	0	1	0	1	0
11.Clup.Ost	Ctm.	Euryhaline.vs.MarBrackish	1	0	0	0	0	1	1	0	0	0	1	0
11.Clup.Ost	Ctm.	Euryhaline.vs.Marine	0	1	1	0	1	1	0	0	1	0	1	0
11.Clup.Ost	Ctm.	Freshwater.vs.FwBrackish	0	1	0	0	0	0	1	0	1	0	1	0
11.Clup.Ost	Ctm.	Freshwater.vs.MarBrackish	0	0	0	0	0	0	1	0	1	0	1	0
11.Clup.Ost	Ctm.	Freshwater.vs.Marine	0	1	0	0	0	0	1	0	1	0	1	0
11.Clup.Ost	Ctm.	FwBrackish.vs.Marine	1	1	0	0	0	1	1	0	1	0	1	0
11.Clup.Ost	Ctm.	MarBrackish.vs.Marine	1	1	0	0	0	1	1	0	0	0	1	0
12.Sto.Osm.Salm	Ctm.	Euryhaline.vs.Freshwater	1	1	1	1	0	1	1	0	0	0	1	0
12.Sto.Osm.Salm	Ctm.	Euryhaline.vs.MarBrackish	1	0	0	0	0	1	1	0	1	0	1	0
12.Sto.Osm.Salm	Ctm.	Euryhaline.vs.Marine	0	0	1	0	1	1	0	0	1	0	1	0
12.Sto.Osm.Salm	Ctm.	Freshwater.vs.FwBrackish	0	1	1	0	1	1	1	0	1	0	1	0
12.Sto.Osm.Salm	Ctm.	Freshwater.vs.MarBrackish	1	1	0	0	0	1	1	0	1	0	1	0
12.Sto.Osm.Salm	Ctm.	Freshwater.vs.Marine	0	0	0	0	0	0	0	0	1	1	1	0
12.Sto.Osm.Salm	Ctm.	FwBrackish.vs.MarBrackish	1	0	0	0	0	1	1	0	1	0	1	0
12.Sto.Osm.Salm	Ctm.	FwBrackish.vs.Marine	0	0	1	0	1	1	0	0	1	0	1	0
12.Sto.Osm.Salm	Ctm.	MarBrackish.vs.Marine	1	0	1	1	0	1	0	0	1	0	1	0
13.Sto.Osm.Salm.Eso	Ctm.	Euryhaline.vs.Freshwater	1	1	1	1	0	1	0	0	0	0	1	0
13.Sto.Osm.Salm.Eso	Ctm.	Euryhaline.vs.MarBrackish	1	0	0	0	0	1	1	0	1	0	1	0
13.Sto.Osm.Salm.Eso	Ctm.	Euryhaline.vs.Marine	0	0	1	0	1	1	0	0	1	0	1	0
13.Sto.Osm.Salm.Eso	Ctm.	Freshwater.vs.FwBrackish	0	0	1	0	1	1	0	0	1	0	1	0
13.Sto.Osm.Salm.Eso	Ctm.	Freshwater.vs.MarBrackish	1	1	0	0	0	1	1	0	1	0	1	0
13.Sto.Osm.Salm.Eso	Ctm.	Freshwater.vs.Marine	0	0	0	0	0	0	0	0	1	1	1	0
13.Sto.Osm.Salm.Eso	Ctm.	FwBrackish.vs.MarBrackish	1	0	0	0	0	1	1	0	1	0	1	0
13.Sto.Osm.Salm.Eso	Ctm.	FwBrackish.vs.Marine	0	0	1	0	1	1	0	0	1	0	1	0
13.Sto.Osm.Salm.Eso	Ctm.	MarBrackish.vs.Marine	1	0	1	1	0	1	0	0	1	0	1	0
14.Sto.Osm.Salm.Eso.Arg	Ctm.	Euryhaline.vs.Freshwater	1	1	1	1	0	1	0	0	0	0	1	0
14.Sto.Osm.Salm.Eso.Arg	Ctm.	Euryhaline.vs.MarBrackish	1	0	0	0	0	1	1	0	1	0	1	0
14.Sto.Osm.Salm.Eso.Arg	Ctm.	Euryhaline.vs.Marine	0	0	1	0	1	1	0	0	1	0	1	0
14.Sto.Osm.Salm.Eso.Arg	Ctm.	Freshwater.vs.FwBrackish	0	0	1	0	1	1	0	0	1	0	1	0
14.Sto.Osm.Salm.Eso.Arg	Ctm.	Freshwater.vs.MarBrackish	1	1	0	0	0	1	1	0	1	0	1	0
14.Sto.Osm.Salm.Eso.Arg	Ctm.	Freshwater.vs.Marine	0	0	0	0	0	0	0	0	1	1	1	0
14.Sto.Osm.Salm.Eso.Arg	Ctm.	FwBrackish.vs.MarBrackish	1	0	0	0	0	1	1	0	1	0	1	0
14.Sto.Osm.Salm.Eso.Arg	Ctm.	FwBrackish.vs.Marine	0	0	1	0	1	1	0	0	1	0	1	0
14.Sto.Osm.Salm.Eso.Arg	Ctm.	MarBrackish.vs.Marine	1	0	1	1	0	1	0	0	1	0	1	0
15.Sal.Eso.Arg	Ctm.	Euryhaline.vs.Freshwater	1	1	1	1	0	1	0	0	1	0	1	0
15.Sal.Eso.Arg	Ctm.	Euryhaline.vs.Marine	1	1	1	1	0	1	0	0	0	0	1	0
15.Sal.Eso.Arg	Ctm.	Freshwater.vs.FwBrackish	0	1	1	0	1	1	0	0	1	0	1	0
15.Sal.Eso.Arg	Ctm.	Freshwater.vs.Marine	1	1	0	0	0	1	0	0	0	0	1	0
15.Sal.Eso.Arg	Ctm.	FwBrackish.vs.Marine	1	1	1	1	0	1	0	0	1	0	1	0
16.Eso.Arg	Ctm.	Freshwater.vs.Marine	1	1	0	0	0	1	1	0	1	0	1	0
17.Sal.Arg	Ctm.	Euryhaline.vs.Freshwater	1	1	1	1	0	1	1	0	0	0	1	0
17.Sal.Arg	Ctm.	Euryhaline.vs.Marine	1	1	1	1	0	1	0	0	0	0	1	0
17.Sal.Arg	Ctm.	Freshwater.vs.FwBrackish	0	0	0	0	0	0	1	0	1	0	1	0
17.Sal.Arg	Ctm.	Freshwater.vs.Marine	1	1	0	0	0	1	0	0	0	0	1	0
17.Sal.Arg	Ctm.	FwBrackish.vs.Marine	0	1	1	0	1	1	0	0	1	0	1	0
18.Pol.Perco	Ctm.	Freshwater.vs.Marine	1	1	0	0	0	1	0	0	1	0	1	0
19.Zei.Perco	Ctm.	Freshwater.vs.Marine	1	1	0	0	0	1	1	0	0	0	1	0
20.Zei.Pol.Per	Ctm.	Freshwater.vs.Marine	1	1	0	0	0	1	1	0	0	0	1	0
21.Gad.Sty.Per	Ctm.	Euryhaline.vs.Freshwater	1	1	0	0	0	1	0	0	1	0	1	0
21.Gad.Sty.Per	Ctm.	Euryhaline.vs.MarBrackish	0	0	0	0	0	0	0	0	1	1	1	0
21.Gad.Sty.Per	Ctm.	Euryhaline.vs.Marine	1	0	0	0	0	1	1	0	1	0	1	0
21.Gad.Sty.Per	Ctm.	Freshwater.vs.MarBrackish	1	1	0	0	0	1	0	0	0	0	1	0
21.Gad.Sty.Per	Ctm.	Freshwater.vs.Marine	1	1	0	0	0	1	0	0	0	0	1	0
21.Gad.Sty.Per	Ctm.	MarBrackish.vs.Marine	1	1	0	0	0	1	1	0	1	0	1	0
22.Zei.Per.Pol.Gad.Sty	Ctm.	Euryhaline.vs.Freshwater	1	1	0	0	0	1	0	0	1	0	1	0
22.Zei.Per.Pol.Gad.Sty	Ctm.	Euryhaline.vs.MarBrackish	0	0	0	0	0	0	0	0	1	1	1	0
22.Zei.Per.Pol.Gad.Sty	Ctm.	Euryhaline.vs.Marine	1	0	0	0	0	1	0	0	1	0	1	0
22.Zei.Per.Pol.Gad.Sty	Ctm.	Freshwater.vs.MarBrackish	1	1	0	0	0	1	0	0	0	0	1	0
22.Zei.Per.Pol.Gad.Sty	Ctm.	Freshwater.vs.Marine	1	1	0	0	0	1	0	0	0	0	1	0
22.Zei.Per.Pol.Gad.Sty	Ctm.	MarBrackish.vs.Marine	1	1	0	0	0	1	1	0	1	0	1	0
23.Tetraodontiformes	Ctm.	Euryhaline.vs.MarBrackish	1	0	0	0	0	1	1	0	0	0	1	0
23.Tetraodontiformes	Ctm.	Euryhaline.vs.Marine	0	0	0	0	0	0	1	1	0	0	1	0
23.Tetraodontiformes	Ctm.	Freshwater.vs.FwBrackish	1	1	0	0	0	1	1	0	0	0	1	0
23.Tetraodontiformes	Ctm.	FwBrackish.vs.Marine	0	0	0	0	0	0	1	1	0	0	1	0
23.Tetraodontiformes	Ctm.	MarBrackish.vs.Marine	0	1	0	0	0	0	1	1	0	0	1	0
24.Cot.Psy.Jor_Agonidae.n.friends	Ctm.	Euryhaline.vs.Freshwater	1	1	1	1	0	1	1	0	1	0	1	0
24.Cot.Psy.Jor_Agonidae.n.friends	Ctm.	Euryhaline.vs.FwBrackish	1	1	0	0	0	1	1	0	0	0	1	0
24.Cot.Psy.Jor_Agonidae.n.friends	Ctm.	Euryhaline.vs.MarBrackish	1	1	0	0	0	1	1	0	0	0	1	0
24.Cot.Psy.Jor_Agonidae.n.friends	Ctm.	Freshwater.vs.FwBrackish	0	0	1	0	1	1	1	0	1	0	1	0
24.Cot.Psy.Jor_Agonidae.n.friends	Ctm.	Freshwater.vs.MarBrackish	1	1	0	0	0	1	1	0	1	0	1	0
24.Cot.Psy.Jor_Agonidae.n.friends	Ctm.	Freshwater.vs.Marine	1	0	0	0	0	1	1	0	0	0	1	0
24.Cot.Psy.Jor_Agonidae.n.friends	Ctm.	FwBrackish.vs.MarBrackish	1	1	0	0	0	1	1	0	0	0	1	0
24.Cot.Psy.Jor_Agonidae.n.friends	Ctm.	FwBrackish.vs.Marine	1	1	0	0	0	1	1	0	0	0	1	0
25.TCL_CPJ.A	Ctm.	Euryhaline.vs.Freshwater	1	1	1	1	0	1	1	0	1	0	1	0
25.TCL_CPJ.A	Ctm.	Euryhaline.vs.FwBrackish	1	1	0	0	0	1	1	0	0	0	1	0
25.TCL_CPJ.A	Ctm.	Euryhaline.vs.MarBrackish	1	1	0	0	0	1	1	0	0	0	1	0
25.TCL_CPJ.A	Ctm.	Freshwater.vs.FwBrackish	0	0	1	0	1	1	1	0	1	0	1	0
25.TCL_CPJ.A	Ctm.	Freshwater.vs.MarBrackish	1	1	0	0	0	1	1	0	1	0	1	0
25.TCL_CPJ.A	Ctm.	Freshwater.vs.Marine	1	0	0	0	0	1	1	0	0	0	1	0
25.TCL_CPJ.A	Ctm.	FwBrackish.vs.MarBrackish	1	1	0	0	0	1	1	0	0	0	1	0
25.TCL_CPJ.A	Ctm.	FwBrackish.vs.Marine	1	1	0	0	0	1	1	0	0	0	1	0
26.Percidae.et.Trach.clad	Ctm.	Freshwater.vs.FwBrackish	1	1	0	0	0	1	1	0	1	0	1	0
26.Percidae.et.Trach.clad	Ctm.	Freshwater.vs.Marine	1	1	0	0	0	1	1	0	1	0	1	0
26.Percidae.et.Trach.clad	Ctm.	FwBrackish.vs.Marine	1	0	0	0	0	1	1	0	0	0	1	0
27.PT_Ac2Chan_mSerr	Ctm.	Euryhaline.vs.Freshwater	1	1	1	1	0	1	1	0	1	0	1	0
27.PT_Ac2Chan_mSerr	Ctm.	Euryhaline.vs.FwBrackish	0	0	1	0	1	1	1	0	1	0	1	0
27.PT_Ac2Chan_mSerr	Ctm.	Euryhaline.vs.MarBrackish	0	1	1	0	1	1	1	0	1	0	1	0
27.PT_Ac2Chan_mSerr	Ctm.	Euryhaline.vs.Marine	0	0	1	0	1	1	1	0	1	0	1	0
27.PT_Ac2Chan_mSerr	Ctm.	Freshwater.vs.FwBrackish	1	1	0	0	0	1	1	0	1	0	1	0
27.PT_Ac2Chan_mSerr	Ctm.	Freshwater.vs.MarBrackish	1	1	0	0	0	1	1	0	1	0	1	0
27.PT_Ac2Chan_mSerr	Ctm.	Freshwater.vs.Marine	1	1	0	0	0	1	1	0	0	0	1	0
27.PT_Ac2Chan_mSerr	Ctm.	FwBrackish.vs.MarBrackish	1	0	0	0	0	1	0	0	0	0	1	0
27.PT_Ac2Chan_mSerr	Ctm.	FwBrackish.vs.Marine	1	1	0	0	0	1	1	0	0	0	1	0
28.Terapontoidei.et.Dichistiidae	Ctm.	Euryhaline.vs.Freshwater	0	1	0	0	0	0	1	0	1	0	1	0
28.Terapontoidei.et.Dichistiidae	Ctm.	Euryhaline.vs.FwBrackish	0	1	1	0	1	1	1	0	0	0	1	0
28.Terapontoidei.et.Dichistiidae	Ctm.	Euryhaline.vs.MarBrackish	1	0	0	0	0	1	0	0	1	0	1	0
28.Terapontoidei.et.Dichistiidae	Ctm.	Euryhaline.vs.Marine	0	0	1	0	1	1	1	0	1	0	1	0
28.Terapontoidei.et.Dichistiidae	Ctm.	Freshwater.vs.FwBrackish	0	1	0	0	0	0	1	0	1	0	1	0
28.Terapontoidei.et.Dichistiidae	Ctm.	Freshwater.vs.MarBrackish	1	1	0	0	0	1	1	0	1	0	1	0
28.Terapontoidei.et.Dichistiidae	Ctm.	Freshwater.vs.Marine	1	0	0	0	0	1	1	0	0	0	1	0
28.Terapontoidei.et.Dichistiidae	Ctm.	FwBrackish.vs.MarBrackish	1	0	0	0	0	1	1	0	1	0	1	0
28.Terapontoidei.et.Dichistiidae	Ctm.	FwBrackish.vs.Marine	1	0	0	0	0	1	1	0	0	0	1	0
28.Terapontoidei.et.Dichistiidae	Ctm.	MarBrackish.vs.Marine	0	1	0	0	0	0	0	0	1	1	1	0
29.Cith.Per.Centrar	Ctm.	Freshwater.vs.FwBrackish	1	1	0	0	0	1	0	0	1	0	1	0
29.Cith.Per.Centrar	Ctm.	Freshwater.vs.Marine	0	0	0	0	0	0	1	0	1	0	1	0
29.Cith.Per.Centrar	Ctm.	FwBrackish.vs.Marine	0	0	0	0	0	0	1	1	0	0	1	0
30.TD_CPC	Ctm.	Euryhaline.vs.Freshwater	0	1	0	0	0	0	1	0	1	0	1	0
30.TD_CPC	Ctm.	Euryhaline.vs.FwBrackish	0	0	1	0	1	1	1	0	0	0	1	0
30.TD_CPC	Ctm.	Euryhaline.vs.MarBrackish	1	0	0	0	0	1	0	0	1	0	1	0
30.TD_CPC	Ctm.	Euryhaline.vs.Marine	0	0	1	0	1	1	0	0	1	0	1	0
30.TD_CPC	Ctm.	Freshwater.vs.FwBrackish	0	1	0	0	0	0	1	0	1	0	1	0
30.TD_CPC	Ctm.	Freshwater.vs.MarBrackish	1	0	0	0	0	1	1	0	1	0	1	0
30.TD_CPC	Ctm.	Freshwater.vs.Marine	1	0	0	0	0	1	1	0	1	0	1	0
30.TD_CPC	Ctm.	FwBrackish.vs.MarBrackish	1	0	0	0	0	1	1	0	1	0	1	0
30.TD_CPC	Ctm.	FwBrackish.vs.Marine	1	0	0	0	0	1	1	0	0	0	1	0
30.TD_CPC	Ctm.	MarBrackish.vs.Marine	0	1	0	0	0	0	0	0	1	1	1	0
31.Gobiiformes	Ctm.	Euryhaline.vs.Freshwater	1	0	1	1	0	1	0	0	0	0	1	0
31.Gobiiformes	Ctm.	Euryhaline.vs.FwBrackish	1	0	1	1	0	1	1	0	0	0	1	0
31.Gobiiformes	Ctm.	Euryhaline.vs.MarBrackish	1	1	1	1	0	1	0	0	0	0	1	0
31.Gobiiformes	Ctm.	Freshwater.vs.MarBrackish	1	0	0	0	0	1	0	0	0	0	1	0
31.Gobiiformes	Ctm.	Freshwater.vs.Marine	1	1	0	0	0	1	0	0	0	0	1	0
31.Gobiiformes	Ctm.	FwBrackish.vs.MarBrackish	0	1	0	0	0	0	1	1	0	0	1	0
32.SAIICI	Ctm.	Euryhaline.vs.Freshwater	1	1	0	0	0	1	0	0	1	0	1	0
32.SAIICI	Ctm.	Euryhaline.vs.FwBrackish	1	1	0	0	0	1	0	0	0	0	1	0
32.SAIICI	Ctm.	Euryhaline.vs.MarBrackish	1	1	0	0	0	1	1	0	1	0	1	0
32.SAIICI	Ctm.	Euryhaline.vs.Marine	1	1	0	0	0	1	1	0	1	0	1	0
32.SAIICI	Ctm.	Freshwater.vs.MarBrackish	1	1	0	0	0	1	0	0	1	0	1	0
32.SAIICI	Ctm.	MarBrackish.vs.Marine	0	1	0	0	0	0	1	0	1	0	1	0
33.BlenO2Anth.Cyp	Ctm.	Euryhaline.vs.Freshwater	1	1	0	0	0	1	1	0	1	0	1	0
33.BlenO2Anth.Cyp	Ctm.	Euryhaline.vs.FwBrackish	1	1	0	0	0	1	0	0	1	0	1	0
33.BlenO2Anth.Cyp	Ctm.	Freshwater.vs.FwBrackish	0	1	0	0	0	0	0	0	0	0	0	1
33.BlenO2Anth.Cyp	Ctm.	Freshwater.vs.MarBrackish	1	1	0	0	0	1	1	0	1	0	1	0
33.BlenO2Anth.Cyp	Ctm.	Freshwater.vs.Marine	1	0	0	0	0	1	1	0	1	0	1	0
33.BlenO2Anth.Cyp	Ctm.	FwBrackish.vs.MarBrackish	1	0	0	0	0	1	0	0	1	0	1	0
33.BlenO2Anth.Cyp	Ctm.	FwBrackish.vs.Marine	1	0	0	0	0	1	0	0	0	0	1	0
34.BlenO1.Anth.Cich.Pho.O2.Cyp	Ctm.	Euryhaline.vs.FwBrackish	1	1	0	0	0	1	1	0	1	0	1	0
34.BlenO1.Anth.Cich.Pho.O2.Cyp	Ctm.	Freshwater.vs.MarBrackish	1	0	0	0	0	1	1	0	1	0	1	0
34.BlenO1.Anth.Cich.Pho.O2.Cyp	Ctm.	Freshwater.vs.Marine	0	0	0	0	0	0	1	0	1	0	1	0
34.BlenO1.Anth.Cich.Pho.O2.Cyp	Ctm.	FwBrackish.vs.MarBrackish	1	0	0	0	0	1	1	0	1	0	1	0
34.BlenO1.Anth.Cich.Pho.O2.Cyp	Ctm.	FwBrackish.vs.Marine	1	1	0	0	0	1	0	0	0	0	1	0
35.BlenO1.Cich.Pho.O2.Cyp	Ctm.	Euryhaline.vs.FwBrackish	1	0	0	0	0	1	1	0	1	0	1	0
35.BlenO1.Cich.Pho.O2.Cyp	Ctm.	Euryhaline.vs.MarBrackish	1	0	0	0	0	1	1	0	0	0	1	0
35.BlenO1.Cich.Pho.O2.Cyp	Ctm.	Euryhaline.vs.Marine	1	1	0	0	0	1	1	0	1	0	1	0
35.BlenO1.Cich.Pho.O2.Cyp	Ctm.	Freshwater.vs.MarBrackish	1	0	0	0	0	1	0	0	0	0	1	0
35.BlenO1.Cich.Pho.O2.Cyp	Ctm.	Freshwater.vs.Marine	1	1	0	0	0	1	0	0	0	0	1	0
35.BlenO1.Cich.Pho.O2.Cyp	Ctm.	FwBrackish.vs.MarBrackish	1	0	0	0	0	1	1	0	0	0	1	0
35.BlenO1.Cich.Pho.O2.Cyp	Ctm.	FwBrackish.vs.Marine	1	1	0	0	0	1	0	0	1	0	1	0
36.Belon.Ather.Cypr	Ctm.	Euryhaline.vs.Freshwater	1	1	0	0	0	1	1	0	1	0	1	0
36.Belon.Ather.Cypr	Ctm.	Euryhaline.vs.FwBrackish	1	1	0	0	0	1	0	0	1	0	1	0
36.Belon.Ather.Cypr	Ctm.	Euryhaline.vs.MarBrackish	1	0	0	0	0	1	1	0	1	0	1	0
36.Belon.Ather.Cypr	Ctm.	Euryhaline.vs.Marine	1	1	0	0	0	1	0	0	0	0	1	0
36.Belon.Ather.Cypr	Ctm.	Freshwater.vs.FwBrackish	0	1	0	0	0	0	0	0	0	0	0	1
36.Belon.Ather.Cypr	Ctm.	Freshwater.vs.MarBrackish	1	1	0	0	0	1	1	0	1	0	1	0
36.Belon.Ather.Cypr	Ctm.	Freshwater.vs.Marine	1	1	0	0	0	1	0	0	1	0	1	0
36.Belon.Ather.Cypr	Ctm.	FwBrackish.vs.MarBrackish	1	1	0	0	0	1	1	0	1	0	1	0
36.Belon.Ather.Cypr	Ctm.	FwBrackish.vs.Marine	1	1	0	0	0	1	0	0	1	0	1	0
36.Belon.Ather.Cypr	Ctm.	MarBrackish.vs.Marine	1	1	0	0	0	1	0	0	0	0	1	0
37.Belon.Cyp	Ctm.	Euryhaline.vs.Freshwater	1	1	0	0	0	1	1	0	1	0	1	0
37.Belon.Cyp	Ctm.	Euryhaline.vs.FwBrackish	1	1	0	0	0	1	0	0	1	0	1	0
37.Belon.Cyp	Ctm.	Euryhaline.vs.Marine	1	1	0	0	0	1	0	0	0	0	1	0
37.Belon.Cyp	Ctm.	Freshwater.vs.FwBrackish	0	1	0	0	0	0	0	0	0	0	0	1
37.Belon.Cyp	Ctm.	Freshwater.vs.MarBrackish	1	1	0	0	0	1	1	0	1	0	1	0
37.Belon.Cyp	Ctm.	Freshwater.vs.Marine	1	1	0	0	0	1	0	0	1	0	1	0
37.Belon.Cyp	Ctm.	FwBrackish.vs.MarBrackish	0	1	0	0	0	0	0	0	1	1	1	0
37.Belon.Cyp	Ctm.	FwBrackish.vs.Marine	1	1	0	0	0	1	0	0	1	0	1	0
37.Belon.Cyp	Ctm.	MarBrackish.vs.Marine	1	0	0	0	0	1	0	0	0	0	1	0
38.Belon.Cich	Ctm.	Euryhaline.vs.Freshwater	0	1	0	0	0	0	1	0	1	0	1	0
38.Belon.Cich	Ctm.	Euryhaline.vs.FwBrackish	1	1	0	0	0	1	1	0	1	0	1	0
38.Belon.Cich	Ctm.	Euryhaline.vs.MarBrackish	0	0	0	0	0	0	0	0	0	0	0	1
38.Belon.Cich	Ctm.	Euryhaline.vs.Marine	1	0	0	0	0	1	0	0	0	0	1	0
38.Belon.Cich	Ctm.	Freshwater.vs.FwBrackish	0	0	0	0	0	0	1	0	1	0	1	0
38.Belon.Cich	Ctm.	Freshwater.vs.MarBrackish	0	1	0	0	0	0	1	0	1	0	1	0
38.Belon.Cich	Ctm.	Freshwater.vs.Marine	1	1	0	0	0	1	1	0	1	0	1	0
38.Belon.Cich	Ctm.	FwBrackish.vs.MarBrackish	1	1	0	0	0	1	1	0	1	0	1	0
38.Belon.Cich	Ctm.	FwBrackish.vs.Marine	1	1	0	0	0	1	0	0	0	0	1	0
38.Belon.Cich	Ctm.	MarBrackish.vs.Marine	1	0	0	0	0	1	0	0	0	0	1	0
39.Beloniformes	Ctm.	Euryhaline.vs.Freshwater	1	1	0	0	0	1	1	0	1	0	1	0
39.Beloniformes	Ctm.	Euryhaline.vs.FwBrackish	0	1	0	0	0	0	0	0	0	0	0	1
39.Beloniformes	Ctm.	Euryhaline.vs.MarBrackish	0	0	0	0	0	0	0	0	0	0	0	1
39.Beloniformes	Ctm.	Euryhaline.vs.Marine	1	0	0	0	0	1	0	0	0	0	1	0
39.Beloniformes	Ctm.	Freshwater.vs.FwBrackish	1	0	0	0	0	1	1	0	1	0	1	0
39.Beloniformes	Ctm.	Freshwater.vs.MarBrackish	0	0	0	0	0	0	0	0	1	1	1	0
39.Beloniformes	Ctm.	Freshwater.vs.Marine	1	1	0	0	0	1	0	0	0	0	1	0
39.Beloniformes	Ctm.	FwBrackish.vs.MarBrackish	0	0	0	0	0	0	0	0	0	0	0	1
39.Beloniformes	Ctm.	FwBrackish.vs.Marine	1	1	0	0	0	1	0	0	0	0	1	0
39.Beloniformes	Ctm.	MarBrackish.vs.Marine	1	0	0	0	0	1	0	0	0	0	1	0
40.Atheriniformes	Ctm.	Euryhaline.vs.MarBrackish	1	1	0	0	0	1	1	0	1	0	1	0
40.Atheriniformes	Ctm.	Freshwater.vs.FwBrackish	0	0	0	0	0	0	1	0	1	0	1	0
40.Atheriniformes	Ctm.	Freshwater.vs.MarBrackish	1	1	0	0	0	1	1	0	1	0	1	0
40.Atheriniformes	Ctm.	Freshwater.vs.Marine	1	1	0	0	0	1	1	0	1	0	1	0
40.Atheriniformes	Ctm.	FwBrackish.vs.MarBrackish	1	1	0	0	0	1	0	0	0	0	1	0
40.Atheriniformes	Ctm.	FwBrackish.vs.Marine	1	1	0	0	0	1	1	0	0	0	1	0
40.Atheriniformes	Ctm.	MarBrackish.vs.Marine	1	0	0	0	0	1	0	0	0	0	1	0
41.Belon.Ather	Ctm.	Euryhaline.vs.Freshwater	1	1	0	0	0	1	1	0	1	0	1	0
41.Belon.Ather	Ctm.	Euryhaline.vs.MarBrackish	1	0	0	0	0	1	0	0	1	0	1	0
41.Belon.Ather	Ctm.	Euryhaline.vs.Marine	1	1	0	0	0	1	0	0	0	0	1	0
41.Belon.Ather	Ctm.	Freshwater.vs.FwBrackish	0	0	0	0	0	0	1	0	1	0	1	0
41.Belon.Ather	Ctm.	Freshwater.vs.MarBrackish	1	1	0	0	0	1	1	0	1	0	1	0
41.Belon.Ather	Ctm.	Freshwater.vs.Marine	1	1	0	0	0	1	1	0	1	0	1	0
41.Belon.Ather	Ctm.	FwBrackish.vs.MarBrackish	1	0	0	0	0	1	0	0	0	0	1	0
41.Belon.Ather	Ctm.	FwBrackish.vs.Marine	1	1	0	0	0	1	0	0	0	0	1	0
41.Belon.Ather	Ctm.	MarBrackish.vs.Marine	1	0	0	0	0	1	0	0	0	0	1	0
42.Blenn.Oval2_Ather	Ctm.	Euryhaline.vs.MarBrackish	1	0	0	0	0	1	0	0	0	0	1	0
42.Blenn.Oval2_Ather	Ctm.	Euryhaline.vs.Marine	0	1	0	0	0	0	0	0	0	0	0	1
42.Blenn.Oval2_Ather	Ctm.	Freshwater.vs.FwBrackish	0	0	0	0	0	0	1	0	1	0	1	0
42.Blenn.Oval2_Ather	Ctm.	Freshwater.vs.MarBrackish	1	1	0	0	0	1	1	0	1	0	1	0
42.Blenn.Oval2_Ather	Ctm.	Freshwater.vs.Marine	1	0	0	0	0	1	1	0	0	0	1	0
42.Blenn.Oval2_Ather	Ctm.	FwBrackish.vs.MarBrackish	1	0	0	0	0	1	0	0	0	0	1	0
42.Blenn.Oval2_Ather	Ctm.	FwBrackish.vs.Marine	1	0	0	0	0	1	0	0	0	0	1	0
43.Blenn.Oval2_Cich.Phol.Oval1	Ctm.	Euryhaline.vs.Freshwater	0	0	1	0	1	1	1	0	1	0	1	0
43.Blenn.Oval2_Cich.Phol.Oval1	Ctm.	Euryhaline.vs.MarBrackish	1	1	1	1	0	1	1	0	1	0	1	0
43.Blenn.Oval2_Cich.Phol.Oval1	Ctm.	Euryhaline.vs.Marine	1	1	1	1	0	1	1	0	1	0	1	0
43.Blenn.Oval2_Cich.Phol.Oval1	Ctm.	Freshwater.vs.FwBrackish	0	0	0	0	0	0	1	0	1	0	1	0
43.Blenn.Oval2_Cich.Phol.Oval1	Ctm.	FwBrackish.vs.MarBrackish	1	1	0	0	0	1	0	0	0	0	1	0
43.Blenn.Oval2_Cich.Phol.Oval1	Ctm.	FwBrackish.vs.Marine	1	1	0	0	0	1	0	0	1	0	1	0

## Sheet: FB 11k
taxa	scale	habitat comparison	Phy. Trophic level	Obs. Trophic level	Migration	Migration w/Trophic	Migration strong	Troph. & Mig. Strg. Cumulative	Depéret's Rule	DR only	Eco. limits reduced	E.L. only	At least one of four mech. suites active	Other explanations
-	-	-	A	A'	Bi	Bii	Biii	A+Biii	C	C'	D	D'	A+B+C+D	E
Acanthuridae	Fam.	MarBrackish.vs.Marine	1	1	0	0	0	1	1	0	1	0	1	0
Achiridae	Fam.	Euryhaline.vs.MarBrackish	1	1	0	0	0	1	1	0	0	0	1	0
Acipenseridae	Fam.	Euryhaline.vs.Freshwater	1	1	0	0	0	1	1	0	0	0	1	0
Acipenseridae	Fam.	Euryhaline.vs.FwBrackish	0	1	0	0	0	0	1	1	0	0	1	0
Acipenseridae	Fam.	Freshwater.vs.FwBrackish	0	0	0	0	0	0	1	0	1	0	1	0
Adrianichthyidae	Fam.	Freshwater.vs.FwBrackish	1	0	0	0	0	1	1	0	1	0	1	0
Alestidae	Fam.	Freshwater.vs.FwBrackish	0	0	0	0	0	0	1	0	1	0	1	0
Ambassidae	Fam.	Euryhaline.vs.Freshwater	1	0	0	0	0	1	1	0	1	0	1	0
Ambassidae	Fam.	Euryhaline.vs.FwBrackish	1	0	1	1	0	1	1	0	0	0	1	0
Ambassidae	Fam.	Freshwater.vs.FwBrackish	1	1	0	0	0	1	1	0	1	0	1	0
Ammodytidae	Fam.	MarBrackish.vs.Marine	0	1	0	0	0	0	1	0	1	0	1	0
Ariidae	Fam.	Euryhaline.vs.Freshwater	1	1	0	0	0	1	1	0	0	0	1	0
Ariidae	Fam.	Euryhaline.vs.FwBrackish	1	1	0	0	0	1	1	0	0	0	1	0
Ariidae	Fam.	Freshwater.vs.MarBrackish	1	1	0	0	0	1	1	0	0	0	1	0
Atherinidae	Fam.	Euryhaline.vs.Freshwater	1	1	0	0	0	1	1	0	1	0	1	0
Atherinidae	Fam.	Euryhaline.vs.MarBrackish	0	0	0	0	0	0	1	0	1	0	1	0
Atherinidae	Fam.	Euryhaline.vs.Marine	1	1	0	0	0	1	0	0	0	0	1	0
Atherinidae	Fam.	Freshwater.vs.MarBrackish	1	1	0	0	0	1	1	0	1	0	1	0
Atherinidae	Fam.	Freshwater.vs.Marine	1	1	0	0	0	1	1	0	1	0	1	0
Atherinopsidae	Fam.	Euryhaline.vs.Freshwater	1	1	0	0	0	1	1	0	1	0	1	0
Atherinopsidae	Fam.	Euryhaline.vs.MarBrackish	0	0	0	0	0	0	1	0	1	0	1	0
Atherinopsidae	Fam.	Euryhaline.vs.Marine	1	1	0	0	0	1	1	0	1	0	1	0
Atherinopsidae	Fam.	Freshwater.vs.MarBrackish	0	0	0	0	0	0	1	0	1	0	1	0
Atherinopsidae	Fam.	Freshwater.vs.Marine	1	1	0	0	0	1	1	0	1	0	1	0
Atherinopsidae	Fam.	MarBrackish.vs.Marine	0	1	0	0	0	0	0	0	1	1	1	0
Bagridae	Fam.	Freshwater.vs.FwBrackish	1	1	0	0	0	1	1	0	1	0	1	0
Balistidae	Fam.	MarBrackish.vs.Marine	0	1	0	0	0	0	0	0	0	0	0	1
Belonidae	Fam.	Euryhaline.vs.MarBrackish	1	1	0	0	0	1	0	0	1	0	1	0
Belonidae	Fam.	MarBrackish.vs.Marine	1	1	0	0	0	1	1	0	1	0	1	0
Blenniidae	Fam.	MarBrackish.vs.Marine	1	1	0	0	0	1	0	0	0	0	1	0
Carangidae	Fam.	Euryhaline.vs.MarBrackish	1	1	1	1	0	1	1	0	1	0	1	0
Carangidae	Fam.	Euryhaline.vs.Marine	1	1	1	1	0	1	1	0	1	0	1	0
Carangidae	Fam.	MarBrackish.vs.Marine	0	0	0	0	0	0	1	0	1	0	1	0
Centrolophidae	Fam.	MarBrackish.vs.Marine	0	0	0	0	0	0	0	0	1	1	1	0
Centropomidae	Fam.	Euryhaline.vs.MarBrackish	1	1	1	1	0	1	0	0	0	0	1	0
Chaetodontidae	Fam.	MarBrackish.vs.Marine	1	1	0	0	0	1	0	0	1	0	1	0
Channidae	Fam.	Freshwater.vs.FwBrackish	0	0	1	0	1	1	0	0	1	0	1	0
Cichlidae	Fam.	Freshwater.vs.FwBrackish	0	0	0	0	0	0	1	0	1	0	1	0
Clariidae	Fam.	Freshwater.vs.FwBrackish	1	1	1	1	0	1	0	0	1	0	1	0
Clupeidae	Fam.	Euryhaline.vs.Freshwater	0	0	1	0	1	1	0	0	0	0	1	0
Clupeidae	Fam.	Euryhaline.vs.FwBrackish	1	0	0	0	0	1	1	0	1	0	1	0
Clupeidae	Fam.	Euryhaline.vs.MarBrackish	0	1	1	0	1	1	0	0	0	0	1	0
Clupeidae	Fam.	Euryhaline.vs.Marine	1	1	1	1	0	1	0	0	0	0	1	0
Clupeidae	Fam.	Freshwater.vs.FwBrackish	0	0	0	0	0	0	1	0	1	0	1	0
Clupeidae	Fam.	Freshwater.vs.MarBrackish	0	0	0	0	0	0	1	1	0	0	1	0
Clupeidae	Fam.	Freshwater.vs.Marine	0	0	0	0	0	0	1	1	0	0	1	0
Clupeidae	Fam.	FwBrackish.vs.MarBrackish	1	0	0	0	0	1	1	0	1	0	1	0
Clupeidae	Fam.	FwBrackish.vs.Marine	1	0	0	0	0	1	1	0	1	0	1	0
Clupeidae	Fam.	MarBrackish.vs.Marine	1	1	0	0	0	1	0	0	1	0	1	0
Cottidae	Fam.	Euryhaline.vs.Freshwater	0	0	1	0	1	1	1	0	1	0	1	0
Cottidae	Fam.	Euryhaline.vs.FwBrackish	0	1	1	0	1	1	1	0	0	0	1	0
Cynoglossidae	Fam.	Euryhaline.vs.MarBrackish	1	1	1	1	0	1	0	0	1	0	1	0
Cynoglossidae	Fam.	Euryhaline.vs.Marine	1	0	1	1	0	1	0	0	1	0	1	0
Cynoglossidae	Fam.	MarBrackish.vs.Marine	0	0	0	0	0	0	0	0	1	1	1	0
Cyprinodontidae	Fam.	Euryhaline.vs.Freshwater	0	0	0	0	0	0	1	0	1	0	1	0
Cyprinodontidae	Fam.	Euryhaline.vs.FwBrackish	0	0	0	0	0	0	0	0	1	1	1	0
Eleotridae	Fam.	Euryhaline.vs.Freshwater	1	1	1	1	0	1	0	0	0	0	1	0
Eleotridae	Fam.	Freshwater.vs.FwBrackish	1	1	0	0	0	1	1	0	1	0	1	0
Engraulidae	Fam.	Euryhaline.vs.MarBrackish	1	1	0	0	0	1	1	0	0	0	1	0
Engraulidae	Fam.	FwBrackish.vs.Marine	1	1	0	0	0	1	1	0	1	0	1	0
Esocidae	Fam.	Freshwater.vs.FwBrackish	0	0	0	0	0	0	1	1	0	0	1	0
Gadidae	Fam.	Euryhaline.vs.MarBrackish	1	0	0	0	0	1	0	0	1	0	1	0
Gadidae	Fam.	Euryhaline.vs.Marine	1	1	0	0	0	1	0	0	1	0	1	0
Gadidae	Fam.	MarBrackish.vs.Marine	0	0	0	0	0	0	1	0	1	0	1	0
Galaxiidae	Fam.	Euryhaline.vs.Freshwater	0	0	1	0	1	1	1	0	1	0	1	0
Gasterosteidae	Fam.	Euryhaline.vs.MarBrackish	1	1	0	0	0	1	1	0	1	0	1	0
Gerreidae	Fam.	Euryhaline.vs.MarBrackish	0	1	0	0	0	0	1	1	0	0	1	0
Gerreidae	Fam.	Euryhaline.vs.Marine	0	0	0	0	0	0	1	0	1	0	1	0
Gerreidae	Fam.	MarBrackish.vs.Marine	0	0	0	0	0	0	1	0	1	0	1	0
Gobiidae	Fam.	Euryhaline.vs.Freshwater	1	0	1	1	0	1	1	0	0	0	1	0
Gobiidae	Fam.	Euryhaline.vs.FwBrackish	0	0	1	0	1	1	1	0	0	0	1	0
Gobiidae	Fam.	Freshwater.vs.FwBrackish	1	1	0	0	0	1	1	0	1	0	1	0
Gobiidae	Fam.	Freshwater.vs.MarBrackish	1	0	0	0	0	1	1	0	0	0	1	0
Gobiidae	Fam.	Freshwater.vs.Marine	1	1	0	0	0	1	1	0	0	0	1	0
Haemulidae	Fam.	Euryhaline.vs.MarBrackish	0	0	0	0	0	0	1	1	0	0	1	0
Haemulidae	Fam.	Euryhaline.vs.Marine	1	1	0	0	0	1	1	0	1	0	1	0
Haemulidae	Fam.	MarBrackish.vs.Marine	0	0	0	0	0	0	1	0	1	0	1	0
Hemiramphidae	Fam.	Euryhaline.vs.MarBrackish	1	0	0	0	0	1	0	0	1	0	1	0
Hemiramphidae	Fam.	Euryhaline.vs.Marine	1	1	0	0	0	1	0	0	1	0	1	0
Hemiramphidae	Fam.	MarBrackish.vs.Marine	1	1	0	0	0	1	1	0	0	0	1	0
Ictaluridae	Fam.	Freshwater.vs.FwBrackish	0	1	1	0	1	1	1	0	1	0	1	0
Labridae	Fam.	MarBrackish.vs.Marine	1	0	0	0	0	1	0	0	1	0	1	0
Lepisosteidae	Fam.	Freshwater.vs.FwBrackish	1	1	1	1	0	1	0	0	0	0	1	0
Lethrinidae	Fam.	MarBrackish.vs.Marine	1	1	0	0	0	1	1	0	1	0	1	0
Lutjanidae	Fam.	Euryhaline.vs.MarBrackish	1	0	0	0	0	1	0	0	1	0	1	0
Lutjanidae	Fam.	Euryhaline.vs.Marine	1	1	0	0	0	1	0	0	1	0	1	0
Lutjanidae	Fam.	MarBrackish.vs.Marine	1	1	0	0	0	1	0	0	1	0	1	0
Mastacembelidae	Fam.	Freshwater.vs.FwBrackish	0	0	0	0	0	0	1	0	1	0	1	0
Merlucciidae	Fam.	MarBrackish.vs.Marine	1	1	0	0	0	1	1	0	1	0	1	0
Mugilidae	Fam.	Euryhaline.vs.MarBrackish	1	1	1	1	0	1	1	0	0	0	1	0
Mugilidae	Fam.	Euryhaline.vs.Marine	0	1	1	0	1	1	0	0	0	0	1	0
Mugilidae	Fam.	MarBrackish.vs.Marine	0	1	0	0	0	0	0	0	0	0	0	1
Mullidae	Fam.	MarBrackish.vs.Marine	0	0	0	0	0	0	1	0	1	0	1	0
Muraenidae	Fam.	Euryhaline.vs.MarBrackish	1	1	1	1	0	1	0	0	1	0	1	0
Muraenidae	Fam.	Euryhaline.vs.Marine	1	1	1	1	0	1	0	0	1	0	1	0
Nemipteridae	Fam.	MarBrackish.vs.Marine	1	1	0	0	0	1	1	0	0	0	1	0
Ophichthidae	Fam.	MarBrackish.vs.Marine	1	1	0	0	0	1	1	0	0	0	1	0
Osphronemidae	Fam.	Freshwater.vs.FwBrackish	0	0	0	0	0	0	0	0	1	1	1	0
Pangasiidae	Fam.	Freshwater.vs.FwBrackish	0	0	0	0	0	0	1	0	1	0	1	0
Paralichthyidae	Fam.	Euryhaline.vs.MarBrackish	1	1	0	0	0	1	0	0	1	0	1	0
Paralichthyidae	Fam.	Euryhaline.vs.Marine	1	0	0	0	0	1	0	0	1	0	1	0
Paralichthyidae	Fam.	MarBrackish.vs.Marine	1	1	0	0	0	1	1	0	0	0	1	0
Percidae	Fam.	Freshwater.vs.FwBrackish	1	1	1	1	0	1	1	0	1	0	1	0
Pimelodidae	Fam.	Freshwater.vs.FwBrackish	0	0	1	0	1	1	0	0	1	0	1	0
Platycephalidae	Fam.	MarBrackish.vs.Marine	1	1	0	0	0	1	0	0	1	0	1	0
Pleuronectidae	Fam.	Euryhaline.vs.MarBrackish	1	1	0	0	0	1	1	0	1	0	1	0
Pleuronectidae	Fam.	Euryhaline.vs.Marine	1	0	0	0	0	1	1	0	0	0	1	0
Pleuronectidae	Fam.	MarBrackish.vs.Marine	1	0	0	0	0	1	1	0	1	0	1	0
Plotosidae	Fam.	Euryhaline.vs.Freshwater	1	1	0	0	0	1	1	0	1	0	1	0
Plotosidae	Fam.	Euryhaline.vs.MarBrackish	1	1	0	0	0	1	1	0	1	0	1	0
Plotosidae	Fam.	Freshwater.vs.MarBrackish	0	0	0	0	0	0	1	0	1	0	1	0
Polynemidae	Fam.	Euryhaline.vs.MarBrackish	1	1	0	0	0	1	1	0	1	0	1	0
Pomacentridae	Fam.	MarBrackish.vs.Marine	1	0	0	0	0	1	1	0	0	0	1	0
Psychrolutidae	Fam.	MarBrackish.vs.Marine	1	1	0	0	0	1	1	0	0	0	1	0
Salmonidae	Fam.	Euryhaline.vs.Freshwater	1	1	1	1	0	1	1	0	1	0	1	0
Salmonidae	Fam.	Euryhaline.vs.FwBrackish	0	0	0	0	0	0	0	0	1	1	1	0
Salmonidae	Fam.	Freshwater.vs.FwBrackish	1	0	1	1	0	1	1	0	1	0	1	0
Schilbeidae	Fam.	Freshwater.vs.FwBrackish	1	1	0	0	0	1	1	0	1	0	1	0
Sciaenidae	Fam.	Euryhaline.vs.Freshwater	0	1	0	0	0	0	0	0	0	0	0	1
Sciaenidae	Fam.	Euryhaline.vs.MarBrackish	0	0	0	0	0	0	0	0	1	1	1	0
Sciaenidae	Fam.	Euryhaline.vs.Marine	0	0	0	0	0	0	0	0	1	1	1	0
Sciaenidae	Fam.	Freshwater.vs.Marine	0	1	0	0	0	0	1	0	1	0	1	0
Sciaenidae	Fam.	MarBrackish.vs.Marine	1	1	0	0	0	1	1	0	0	0	1	0
Scombridae	Fam.	MarBrackish.vs.Marine	0	1	0	0	0	0	0	0	1	1	1	0
Siganidae	Fam.	MarBrackish.vs.Marine	1	0	1	1	0	1	1	0	1	0	1	0
Sillaginidae	Fam.	MarBrackish.vs.Marine	1	1	0	0	0	1	0	0	0	0	1	0
Siluridae	Fam.	Freshwater.vs.FwBrackish	1	1	1	1	0	1	1	0	1	0	1	0
Sparidae	Fam.	Euryhaline.vs.MarBrackish	1	0	0	0	0	1	1	0	1	0	1	0
Sparidae	Fam.	Euryhaline.vs.Marine	1	0	1	1	0	1	1	0	1	0	1	0
Sparidae	Fam.	MarBrackish.vs.Marine	0	0	0	0	0	0	1	0	1	0	1	0
Sphyraenidae	Fam.	MarBrackish.vs.Marine	0	1	0	0	0	0	1	0	1	0	1	0
Syngnathidae	Fam.	Euryhaline.vs.MarBrackish	1	1	0	0	0	1	0	0	0	0	1	0
Syngnathidae	Fam.	MarBrackish.vs.Marine	0	0	0	0	0	0	0	0	1	1	1	0
Synodontidae	Fam.	MarBrackish.vs.Marine	1	0	0	0	0	1	0	0	0	0	1	0
Terapontidae	Fam.	Euryhaline.vs.Freshwater	0	1	0	0	0	0	1	0	1	0	1	0
Terapontidae	Fam.	Euryhaline.vs.FwBrackish	0	0	0	0	0	0	1	1	0	0	1	0
Terapontidae	Fam.	Freshwater.vs.FwBrackish	0	1	0	0	0	0	1	0	1	0	1	0
Tetraodontidae	Fam.	Euryhaline.vs.Freshwater	1	0	0	0	0	1	0	0	1	0	1	0
Tetraodontidae	Fam.	Euryhaline.vs.MarBrackish	0	0	0	0	0	0	1	1	0	0	1	0
Tetraodontidae	Fam.	Euryhaline.vs.Marine	1	1	0	0	0	1	0	0	1	0	1	0
Tetraodontidae	Fam.	Freshwater.vs.FwBrackish	1	0	0	0	0	1	1	0	1	0	1	0
Tetraodontidae	Fam.	Freshwater.vs.MarBrackish	0	0	0	0	0	0	1	1	0	0	1	0
Tetraodontidae	Fam.	Freshwater.vs.Marine	0	0	0	0	0	0	1	1	0	0	1	0
Tetraodontidae	Fam.	FwBrackish.vs.Marine	1	1	0	0	0	1	1	0	1	0	1	0
Tetraodontidae	Fam.	MarBrackish.vs.Marine	1	1	0	0	0	1	1	0	1	0	1	0
Trichiuridae	Fam.	MarBrackish.vs.Marine	1	1	0	0	0	1	0	0	1	0	1	0
Triglidae	Fam.	MarBrackish.vs.Marine	0	1	0	0	0	0	1	0	1	0	1	0
Zoarcidae	Fam.	MarBrackish.vs.Marine	1	1	0	0	0	1	0	0	1	0	1	0
full	Full	Euryhaline.vs.Freshwater	0	1	1	0	1	1	1	0	1	0	1	0
full	Full	Euryhaline.vs.FwBrackish	0	1	1	0	1	1	1	0	0	0	1	0
full	Full	Euryhaline.vs.MarBrackish	1	1	0	0	0	1	0	0	0	0	1	0
full	Full	Euryhaline.vs.Marine	0	0	1	0	1	1	1	0	1	0	1	0
full	Full	Freshwater.vs.MarBrackish	0	1	0	0	0	0	1	0	1	0	1	0
full	Full	Freshwater.vs.Marine	0	1	0	0	0	0	1	0	1	0	1	0
full	Full	FwBrackish.vs.MarBrackish	1	1	0	0	0	1	1	0	0	0	1	0
full	Full	FwBrackish.vs.Marine	1	1	0	0	0	1	1	0	0	0	1	0
full	Full	MarBrackish.vs.Marine	0	1	0	0	0	0	1	0	1	0	1	0
Atheriniformes	HtSp	Euryhaline.vs.Freshwater	1	1	0	0	0	1	1	0	1	0	1	0
Atheriniformes	HtSp	Euryhaline.vs.FwBrackish	1	1	0	0	0	1	0	0	0	0	1	0
Atheriniformes	HtSp	Euryhaline.vs.MarBrackish	1	0	0	0	0	1	1	0	0	0	1	0
Atheriniformes	HtSp	Freshwater.vs.FwBrackish	0	0	0	0	0	0	1	0	1	0	1	0
Atheriniformes	HtSp	Freshwater.vs.MarBrackish	1	1	0	0	0	1	1	0	1	0	1	0
Atheriniformes	HtSp	Freshwater.vs.Marine	1	1	0	0	0	1	1	0	1	0	1	0
Atheriniformes	HtSp	FwBrackish.vs.MarBrackish	1	1	0	0	0	1	0	0	0	0	1	0
Atheriniformes	HtSp	FwBrackish.vs.Marine	1	1	0	0	0	1	1	0	0	0	1	0
Beloniformes	HtSp	Euryhaline.vs.Freshwater	0	1	0	0	0	0	1	0	1	0	1	0
Beloniformes	HtSp	Euryhaline.vs.FwBrackish	0	1	0	0	0	0	0	0	0	0	0	1
Beloniformes	HtSp	Euryhaline.vs.Marine	1	0	0	0	0	1	0	0	0	0	1	0
Beloniformes	HtSp	Freshwater.vs.FwBrackish	1	1	0	0	0	1	1	0	1	0	1	0
Beloniformes	HtSp	Freshwater.vs.MarBrackish	0	1	0	0	0	0	0	0	1	1	1	0
Beloniformes	HtSp	Freshwater.vs.Marine	1	1	0	0	0	1	0	0	0	0	1	0
Beloniformes	HtSp	FwBrackish.vs.MarBrackish	0	0	0	0	0	0	0	0	0	0	0	1
Beloniformes	HtSp	FwBrackish.vs.Marine	1	1	0	0	0	1	0	0	0	0	1	0
Beloniformes	HtSp	MarBrackish.vs.Marine	1	0	0	0	0	1	0	0	0	0	1	0
Clupeiformes	HtSp	Euryhaline.vs.Freshwater	0	0	1	0	1	1	0	0	0	0	1	0
Clupeiformes	HtSp	Euryhaline.vs.Marine	1	1	1	1	0	1	1	0	1	0	1	0
Clupeiformes	HtSp	Freshwater.vs.FwBrackish	0	1	0	0	0	0	0	0	1	1	1	0
Clupeiformes	HtSp	Freshwater.vs.MarBrackish	0	1	0	0	0	0	0	0	0	0	0	1
Clupeiformes	HtSp	Freshwater.vs.Marine	0	0	0	0	0	0	0	0	0	0	0	1
Clupeiformes	HtSp	FwBrackish.vs.MarBrackish	1	1	0	0	0	1	1	0	1	0	1	0
Clupeiformes	HtSp	FwBrackish.vs.Marine	1	1	0	0	0	1	1	0	1	0	1	0
Clupeiformes	HtSp	MarBrackish.vs.Marine	1	1	0	0	0	1	1	0	1	0	1	0
Gobiiformes	HtSp	Euryhaline.vs.Freshwater	1	0	1	1	0	1	1	0	0	0	1	0
Gobiiformes	HtSp	Euryhaline.vs.FwBrackish	0	0	1	0	1	1	1	0	0	0	1	0
Gobiiformes	HtSp	Freshwater.vs.FwBrackish	1	1	0	0	0	1	1	0	1	0	1	0
Gobiiformes	HtSp	Freshwater.vs.MarBrackish	1	0	0	0	0	1	1	0	0	0	1	0
Gobiiformes	HtSp	Freshwater.vs.Marine	1	1	0	0	0	1	1	0	0	0	1	0
Myctoph.Lepidogal	HtSp	Euryhaline.vs.Freshwater	1	1	1	1	0	1	0	0	1	0	1	0
Myctoph.Lepidogal	HtSp	Euryhaline.vs.Marine	1	0	0	0	0	1	1	0	0	0	1	0
Myctoph.Lepidogal	HtSp	Freshwater.vs.FwBrackish	1	1	1	1	0	1	0	0	1	0	1	0
Myctoph.Lepidogal	HtSp	Freshwater.vs.Marine	1	0	0	0	0	1	1	0	0	0	1	0
Myctoph.Lepidogal	HtSp	FwBrackish.vs.Marine	1	0	0	0	0	1	1	0	0	0	1	0
Myctoph.Lepidogal	HtSp	MarBrackish.vs.Marine	1	1	0	0	0	1	1	0	0	0	1	0
Polypt.2Albu.minAng	HtSp	Euryhaline.vs.Freshwater	1	1	1	1	0	1	0	0	1	0	1	0
Polypt.2Albu.minAng	HtSp	Euryhaline.vs.FwBrackish	0	0	1	0	1	1	1	0	0	0	1	0
Polypt.2Albu.minAng	HtSp	Euryhaline.vs.MarBrackish	1	0	1	1	0	1	1	0	0	0	1	0
Polypt.2Albu.minAng	HtSp	Euryhaline.vs.Marine	1	1	1	1	0	1	0	0	0	0	1	0
Polypt.2Albu.minAng	HtSp	Freshwater.vs.FwBrackish	1	1	1	1	0	1	0	0	1	0	1	0
Polypt.2Albu.minAng	HtSp	Freshwater.vs.MarBrackish	1	1	0	0	0	1	0	0	1	0	1	0
Polypt.2Albu.minAng	HtSp	FwBrackish.vs.MarBrackish	0	0	0	0	0	0	1	0	1	0	1	0
Polypt.2Albu.minAng	HtSp	FwBrackish.vs.Marine	1	1	1	1	0	1	0	0	1	0	1	0
Polypt.2Albu.minAng	HtSp	MarBrackish.vs.Marine	1	1	1	1	0	1	0	0	1	0	1	0
PT_Ac2Chan_mSerr	HtSp	Freshwater.vs.FwBrackish	1	1	1	1	0	1	1	0	1	0	1	0
PT_Ac2Chan_mSerr	HtSp	Freshwater.vs.MarBrackish	1	1	0	0	0	1	1	0	1	0	1	0
PT_Ac2Chan_mSerr	HtSp	Freshwater.vs.Marine	1	1	0	0	0	1	1	0	0	0	1	0
PT_Ac2Chan_mSerr	HtSp	FwBrackish.vs.MarBrackish	1	0	0	0	0	1	0	0	0	0	1	0
PT_Ac2Chan_mSerr	HtSp	FwBrackish.vs.Marine	1	1	0	0	0	1	1	0	0	0	1	0
SAIICI	HtSp	Euryhaline.vs.Freshwater	1	1	0	0	0	1	1	0	1	0	1	0
SAIICI	HtSp	Euryhaline.vs.FwBrackish	1	1	0	0	0	1	0	0	1	0	1	0
SAIICI	HtSp	Euryhaline.vs.MarBrackish	1	1	0	0	0	1	1	0	1	0	1	0
SAIICI	HtSp	Euryhaline.vs.Marine	1	1	0	0	0	1	1	0	1	0	1	0
SAIICI	HtSp	Freshwater.vs.FwBrackish	0	0	0	0	0	0	1	0	1	0	1	0
SAIICI	HtSp	Freshwater.vs.MarBrackish	1	1	0	0	0	1	0	0	1	0	1	0
SAIICI	HtSp	Freshwater.vs.Marine	1	1	0	0	0	1	0	0	1	0	1	0
SAIICI	HtSp	FwBrackish.vs.MarBrackish	1	1	0	0	0	1	0	0	0	0	1	0
SAIICI	HtSp	FwBrackish.vs.Marine	0	1	0	0	0	0	1	0	1	0	1	0
SAIICI	HtSp	MarBrackish.vs.Marine	0	1	0	0	0	0	1	0	1	0	1	0
TCL_CPJ.A	HtSp	Euryhaline.vs.Freshwater	1	0	1	1	0	1	1	0	1	0	1	0
TCL_CPJ.A	HtSp	Euryhaline.vs.FwBrackish	1	1	0	0	0	1	1	0	0	0	1	0
TCL_CPJ.A	HtSp	Euryhaline.vs.MarBrackish	1	1	0	0	0	1	1	0	0	0	1	0
TCL_CPJ.A	HtSp	Euryhaline.vs.Marine	1	0	0	0	0	1	1	0	0	0	1	0
TCL_CPJ.A	HtSp	Freshwater.vs.MarBrackish	1	1	0	0	0	1	1	0	1	0	1	0
TCL_CPJ.A	HtSp	Freshwater.vs.Marine	1	0	0	0	0	1	1	0	0	0	1	0
TCL_CPJ.A	HtSp	FwBrackish.vs.MarBrackish	1	1	0	0	0	1	1	0	0	0	1	0
TCL_CPJ.A	HtSp	FwBrackish.vs.Marine	1	1	0	0	0	1	1	0	0	0	1	0
TCL_CPJ.A	HtSp	MarBrackish.vs.Marine	1	1	0	0	0	1	0	0	0	0	1	0
TD_CPC	HtSp	Euryhaline.vs.Freshwater	0	1	0	0	0	0	1	0	1	0	1	0
TD_CPC	HtSp	Euryhaline.vs.FwBrackish	0	1	1	0	1	1	1	0	0	0	1	0
TD_CPC	HtSp	Euryhaline.vs.MarBrackish	1	0	0	0	0	1	1	0	1	0	1	0
TD_CPC	HtSp	Euryhaline.vs.Marine	0	0	1	0	1	1	0	0	1	0	1	0
TD_CPC	HtSp	Freshwater.vs.FwBrackish	0	0	0	0	0	0	1	0	1	0	1	0
TD_CPC	HtSp	Freshwater.vs.MarBrackish	1	0	0	0	0	1	1	0	1	0	1	0
TD_CPC	HtSp	Freshwater.vs.Marine	1	0	0	0	0	1	1	0	1	0	1	0
TD_CPC	HtSp	FwBrackish.vs.MarBrackish	1	0	0	0	0	1	1	0	0	0	1	0
TD_CPC	HtSp	FwBrackish.vs.Marine	1	0	0	0	0	1	1	0	0	0	1	0
TD_CPC	HtSp	MarBrackish.vs.Marine	0	0	0	0	0	0	1	0	1	0	1	0
Tetraodontiformes	HtSp	Euryhaline.vs.Freshwater	1	0	0	0	0	1	0	0	1	0	1	0
Tetraodontiformes	HtSp	Euryhaline.vs.MarBrackish	1	0	0	0	0	1	0	0	1	0	1	0
Tetraodontiformes	HtSp	Euryhaline.vs.Marine	1	1	0	0	0	1	0	0	1	0	1	0
Tetraodontiformes	HtSp	Freshwater.vs.FwBrackish	1	0	0	0	0	1	1	0	1	0	1	0
Tetraodontiformes	HtSp	Freshwater.vs.MarBrackish	1	0	0	0	0	1	1	0	0	0	1	0
Tetraodontiformes	HtSp	Freshwater.vs.Marine	0	0	0	0	0	0	1	1	0	0	1	0
Tetraodontiformes	HtSp	FwBrackish.vs.MarBrackish	1	0	0	0	0	1	0	0	1	0	1	0
Tetraodontiformes	HtSp	MarBrackish.vs.Marine	0	1	0	0	0	0	0	0	0	0	0	1
Acanthuriformes	Ord.	MarBrackish.vs.Marine	1	1	0	0	0	1	1	0	1	0	1	0
Acipenseriformes	Ord.	Euryhaline.vs.Freshwater	1	1	0	0	0	1	0	0	0	0	1	0
Acipenseriformes	Ord.	Euryhaline.vs.FwBrackish	0	1	0	0	0	0	1	1	0	0	1	0
Acipenseriformes	Ord.	Freshwater.vs.FwBrackish	0	1	0	0	0	0	1	0	1	0	1	0
Anabantiformes	Ord.	Freshwater.vs.FwBrackish	0	0	0	0	0	0	1	0	1	0	1	0
Anguilliformes	Ord.	Euryhaline.vs.MarBrackish	1	0	1	1	0	1	0	0	0	0	1	0
Anguilliformes	Ord.	Euryhaline.vs.Marine	1	0	1	1	0	1	0	0	1	0	1	0
Atheriniformes	Ord.	Euryhaline.vs.Freshwater	1	1	0	0	0	1	1	0	1	0	1	0
Atheriniformes	Ord.	Euryhaline.vs.FwBrackish	1	1	0	0	0	1	0	0	0	0	1	0
Atheriniformes	Ord.	Euryhaline.vs.MarBrackish	1	0	0	0	0	1	1	0	0	0	1	0
Atheriniformes	Ord.	Freshwater.vs.FwBrackish	0	0	0	0	0	0	1	0	1	0	1	0
Atheriniformes	Ord.	Freshwater.vs.MarBrackish	1	1	0	0	0	1	1	0	1	0	1	0
Atheriniformes	Ord.	Freshwater.vs.Marine	1	1	0	0	0	1	1	0	1	0	1	0
Atheriniformes	Ord.	FwBrackish.vs.MarBrackish	1	1	0	0	0	1	0	0	0	0	1	0
Atheriniformes	Ord.	FwBrackish.vs.Marine	1	1	0	0	0	1	1	0	0	0	1	0
Aulopiformes	Ord.	MarBrackish.vs.Marine	1	1	0	0	0	1	0	0	0	0	1	0
Beloniformes	Ord.	Euryhaline.vs.Freshwater	0	1	0	0	0	0	1	0	1	0	1	0
Beloniformes	Ord.	Euryhaline.vs.FwBrackish	0	1	0	0	0	0	0	0	0	0	0	1
Beloniformes	Ord.	Euryhaline.vs.Marine	1	0	0	0	0	1	0	0	0	0	1	0
Beloniformes	Ord.	Freshwater.vs.FwBrackish	1	1	0	0	0	1	1	0	1	0	1	0
Beloniformes	Ord.	Freshwater.vs.MarBrackish	0	1	0	0	0	0	0	0	1	1	1	0
Beloniformes	Ord.	Freshwater.vs.Marine	1	1	0	0	0	1	0	0	0	0	1	0
Beloniformes	Ord.	FwBrackish.vs.MarBrackish	0	0	0	0	0	0	0	0	0	0	0	1
Beloniformes	Ord.	FwBrackish.vs.Marine	1	1	0	0	0	1	0	0	0	0	1	0
Beloniformes	Ord.	MarBrackish.vs.Marine	1	0	0	0	0	1	0	0	0	0	1	0
Blenniiformes	Ord.	MarBrackish.vs.Marine	1	0	0	0	0	1	1	0	0	0	1	0
Carangiformes	Ord.	Euryhaline.vs.MarBrackish	1	1	1	1	0	1	1	0	1	0	1	0
Carangiformes	Ord.	Euryhaline.vs.Marine	1	1	1	1	0	1	1	0	1	0	1	0
Carangiformes	Ord.	MarBrackish.vs.Marine	0	0	0	0	0	0	1	0	1	0	1	0
Centrarchiformes	Ord.	Euryhaline.vs.Freshwater	0	1	0	0	0	0	1	0	1	0	1	0
Centrarchiformes	Ord.	Euryhaline.vs.FwBrackish	0	0	0	0	0	0	1	1	0	0	1	0
Centrarchiformes	Ord.	Euryhaline.vs.MarBrackish	1	0	0	0	0	1	1	0	1	0	1	0
Centrarchiformes	Ord.	Euryhaline.vs.Marine	0	0	1	0	1	1	0	0	1	0	1	0
Centrarchiformes	Ord.	Freshwater.vs.FwBrackish	0	0	0	0	0	0	1	0	1	0	1	0
Centrarchiformes	Ord.	Freshwater.vs.MarBrackish	1	0	0	0	0	1	1	0	1	0	1	0
Centrarchiformes	Ord.	Freshwater.vs.Marine	1	0	0	0	0	1	1	0	1	0	1	0
Centrarchiformes	Ord.	FwBrackish.vs.MarBrackish	1	0	0	0	0	1	1	0	0	0	1	0
Centrarchiformes	Ord.	FwBrackish.vs.Marine	1	0	0	0	0	1	1	0	0	0	1	0
Centrarchiformes	Ord.	MarBrackish.vs.Marine	0	0	0	0	0	0	1	0	1	0	1	0
Chaetodontiformes	Ord.	MarBrackish.vs.Marine	1	0	0	0	0	1	1	0	1	0	1	0
Characiformes	Ord.	Freshwater.vs.FwBrackish	1	0	0	0	0	1	0	0	0	0	1	0
Cichliformes	Ord.	Freshwater.vs.FwBrackish	0	0	0	0	0	0	1	0	1	0	1	0
Clupeiformes	Ord.	Euryhaline.vs.Freshwater	0	0	1	0	1	1	0	0	0	0	1	0
Clupeiformes	Ord.	Euryhaline.vs.Marine	1	1	1	1	0	1	1	0	1	0	1	0
Clupeiformes	Ord.	Freshwater.vs.FwBrackish	0	1	0	0	0	0	0	0	1	1	1	0
Clupeiformes	Ord.	Freshwater.vs.MarBrackish	0	1	0	0	0	0	0	0	0	0	0	1
Clupeiformes	Ord.	Freshwater.vs.Marine	0	0	0	0	0	0	0	0	0	0	0	1
Clupeiformes	Ord.	FwBrackish.vs.MarBrackish	1	1	0	0	0	1	1	0	1	0	1	0
Clupeiformes	Ord.	FwBrackish.vs.Marine	1	1	0	0	0	1	1	0	1	0	1	0
Clupeiformes	Ord.	MarBrackish.vs.Marine	1	1	0	0	0	1	1	0	1	0	1	0
Cyprinodontiformes	Ord.	Euryhaline.vs.Freshwater	0	0	0	0	0	0	0	0	1	1	1	0
Cyprinodontiformes	Ord.	Euryhaline.vs.FwBrackish	0	0	0	0	0	0	0	0	1	1	1	0
Cyprinodontiformes	Ord.	Euryhaline.vs.MarBrackish	0	1	0	0	0	0	0	0	0	0	0	1
Cyprinodontiformes	Ord.	Freshwater.vs.MarBrackish	0	1	0	0	0	0	1	1	0	0	1	0
Cyprinodontiformes	Ord.	FwBrackish.vs.MarBrackish	0	1	0	0	0	0	1	1	0	0	1	0
Elopiformes	Ord.	Euryhaline.vs.MarBrackish	1	0	1	1	0	1	1	0	1	0	1	0
Ephippiformes	Ord.	MarBrackish.vs.Marine	0	0	0	0	0	0	1	0	1	0	1	0
Esociformes	Ord.	Freshwater.vs.FwBrackish	0	1	0	0	0	0	1	1	0	0	1	0
Gadiformes	Ord.	Euryhaline.vs.MarBrackish	1	0	0	0	0	1	0	0	1	0	1	0
Gadiformes	Ord.	Euryhaline.vs.Marine	1	0	0	0	0	1	0	0	1	0	1	0
Gadiformes	Ord.	MarBrackish.vs.Marine	1	1	1	1	0	1	1	0	1	0	1	0
Galaxiiformes	Ord.	Euryhaline.vs.Freshwater	0	0	1	0	1	1	1	0	1	0	1	0
Gobiiformes	Ord.	Euryhaline.vs.Freshwater	1	0	1	1	0	1	1	0	0	0	1	0
Gobiiformes	Ord.	Euryhaline.vs.FwBrackish	0	0	1	0	1	1	1	0	0	0	1	0
Gobiiformes	Ord.	Freshwater.vs.FwBrackish	1	1	0	0	0	1	1	0	1	0	1	0
Gobiiformes	Ord.	Freshwater.vs.MarBrackish	1	0	0	0	0	1	1	0	0	0	1	0
Gobiiformes	Ord.	Freshwater.vs.Marine	1	1	0	0	0	1	1	0	0	0	1	0
Incertae_sedis_in_Carangaria	Ord.	Euryhaline.vs.MarBrackish	1	1	0	0	0	1	0	0	1	0	1	0
Incertae_sedis_in_Carangaria	Ord.	Euryhaline.vs.Marine	0	0	0	0	0	0	1	0	1	0	1	0
Incertae_sedis_in_Carangaria	Ord.	MarBrackish.vs.Marine	0	1	0	0	0	0	1	1	0	0	1	0
Incertae_sedis_in_Eupercaria	Ord.	Euryhaline.vs.Freshwater	0	0	0	0	0	0	0	0	0	0	0	1
Incertae_sedis_in_Eupercaria	Ord.	Euryhaline.vs.MarBrackish	0	0	0	0	0	0	0	0	1	1	1	0
Incertae_sedis_in_Eupercaria	Ord.	Euryhaline.vs.Marine	0	1	0	0	0	0	1	0	1	0	1	0
Incertae_sedis_in_Eupercaria	Ord.	Freshwater.vs.MarBrackish	0	0	0	0	0	0	0	0	0	0	0	1
Incertae_sedis_in_Eupercaria	Ord.	Freshwater.vs.Marine	0	1	0	0	0	0	0	0	0	0	0	1
Incertae_sedis_in_Eupercaria	Ord.	MarBrackish.vs.Marine	1	1	0	0	0	1	1	0	1	0	1	0
Incertae_sedis_in_Ovalentaria	Ord.	Euryhaline.vs.Freshwater	1	0	0	0	0	1	1	0	1	0	1	0
Incertae_sedis_in_Ovalentaria	Ord.	Euryhaline.vs.FwBrackish	1	0	1	1	0	1	0	0	0	0	1	0
Incertae_sedis_in_Ovalentaria	Ord.	Freshwater.vs.FwBrackish	1	1	0	0	0	1	1	0	1	0	1	0
Incertae_sedis_in_Ovalentaria	Ord.	Freshwater.vs.MarBrackish	1	0	0	0	0	1	1	0	1	0	1	0
Incertae_sedis_in_Ovalentaria	Ord.	Freshwater.vs.Marine	1	0	0	0	0	1	1	0	1	0	1	0
Incertae_sedis_in_Ovalentaria	Ord.	FwBrackish.vs.MarBrackish	0	0	0	0	0	0	0	0	0	0	0	1
Incertae_sedis_in_Ovalentaria	Ord.	FwBrackish.vs.Marine	0	0	0	0	0	0	0	0	0	0	0	1
Labriformes	Ord.	MarBrackish.vs.Marine	1	0	0	0	0	1	0	0	1	0	1	0
Lepisosteiformes	Ord.	Freshwater.vs.FwBrackish	1	1	1	1	0	1	0	0	0	0	1	0
Mugiliformes	Ord.	Euryhaline.vs.MarBrackish	1	1	1	1	0	1	1	0	0	0	1	0
Mugiliformes	Ord.	Euryhaline.vs.Marine	0	1	1	0	1	1	0	0	0	0	1	0
Mugiliformes	Ord.	MarBrackish.vs.Marine	0	1	0	0	0	0	0	0	0	0	0	1
Ophidiiformes	Ord.	Freshwater.vs.Marine	0	1	0	0	0	0	1	1	0	0	1	0
Osmeriformes	Ord.	Euryhaline.vs.FwBrackish	1	1	1	1	0	1	1	0	0	0	1	0
Perciformes	Ord.	Euryhaline.vs.Freshwater	1	0	1	1	0	1	1	0	1	0	1	0
Perciformes	Ord.	Euryhaline.vs.FwBrackish	1	1	1	1	0	1	1	0	0	0	1	0
Perciformes	Ord.	Euryhaline.vs.MarBrackish	1	1	0	0	0	1	0	0	0	0	1	0
Perciformes	Ord.	Euryhaline.vs.Marine	1	1	0	0	0	1	0	0	0	0	1	0
Perciformes	Ord.	Freshwater.vs.MarBrackish	1	1	0	0	0	1	1	0	1	0	1	0
Perciformes	Ord.	Freshwater.vs.Marine	1	1	0	0	0	1	1	0	0	0	1	0
Perciformes	Ord.	FwBrackish.vs.MarBrackish	1	1	0	0	0	1	1	0	0	0	1	0
Perciformes	Ord.	FwBrackish.vs.Marine	1	0	0	0	0	1	1	0	0	0	1	0
Perciformes	Ord.	MarBrackish.vs.Marine	1	1	0	0	0	1	0	0	0	0	1	0
Pleuronectiformes	Ord.	Euryhaline.vs.MarBrackish	1	1	1	1	0	1	0	0	1	0	1	0
Pleuronectiformes	Ord.	Euryhaline.vs.Marine	1	0	1	1	0	1	0	0	1	0	1	0
Salmoniformes	Ord.	Euryhaline.vs.Freshwater	1	1	1	1	0	1	1	0	1	0	1	0
Salmoniformes	Ord.	Euryhaline.vs.FwBrackish	0	0	0	0	0	0	0	0	1	1	1	0
Salmoniformes	Ord.	Freshwater.vs.FwBrackish	1	0	1	1	0	1	1	0	1	0	1	0
Scombriformes	Ord.	MarBrackish.vs.Marine	0	0	0	0	0	0	0	0	1	1	1	0
Siluriformes	Ord.	Euryhaline.vs.Freshwater	0	1	0	0	0	0	0	0	1	1	1	0
Siluriformes	Ord.	Euryhaline.vs.FwBrackish	0	0	0	0	0	0	0	0	1	1	1	0
Siluriformes	Ord.	Freshwater.vs.FwBrackish	0	1	0	0	0	0	1	0	1	0	1	0
Siluriformes	Ord.	Freshwater.vs.MarBrackish	0	1	0	0	0	0	0	0	1	1	1	0
Spariformes	Ord.	Euryhaline.vs.MarBrackish	1	1	0	0	0	1	1	0	1	0	1	0
Spariformes	Ord.	Euryhaline.vs.Marine	1	0	1	1	0	1	1	0	1	0	1	0
Spariformes	Ord.	MarBrackish.vs.Marine	0	0	0	0	0	0	1	0	1	0	1	0
Synbranchiformes	Ord.	Freshwater.vs.FwBrackish	0	0	0	0	0	0	1	0	1	0	1	0
Syngnathiformes	Ord.	Euryhaline.vs.Marine	1	0	0	0	0	1	0	0	0	0	1	0
Syngnathiformes	Ord.	MarBrackish.vs.Marine	0	0	0	0	0	0	0	0	0	0	0	1
Tetraodontiformes	Ord.	Euryhaline.vs.Freshwater	1	0	0	0	0	1	0	0	1	0	1	0
Tetraodontiformes	Ord.	Euryhaline.vs.MarBrackish	1	0	0	0	0	1	0	0	1	0	1	0
Tetraodontiformes	Ord.	Euryhaline.vs.Marine	1	1	0	0	0	1	0	0	1	0	1	0
Tetraodontiformes	Ord.	Freshwater.vs.FwBrackish	1	0	0	0	0	1	1	0	1	0	1	0
Tetraodontiformes	Ord.	Freshwater.vs.MarBrackish	1	0	0	0	0	1	1	0	0	0	1	0
Tetraodontiformes	Ord.	Freshwater.vs.Marine	0	0	0	0	0	0	1	1	0	0	1	0
Tetraodontiformes	Ord.	FwBrackish.vs.MarBrackish	1	0	0	0	0	1	0	0	1	0	1	0
Tetraodontiformes	Ord.	MarBrackish.vs.Marine	0	1	0	0	0	0	0	0	0	0	0	1
Uranoscopiformes	Ord.	MarBrackish.vs.Marine	0	1	0	0	0	0	1	1	0	0	1	0
Acanthomorpha.ori.to.Batrach	Tax3	Euryhaline.vs.Freshwater	1	1	0	0	0	1	0	0	1	0	1	0
Acanthomorpha.ori.to.Batrach	Tax3	Euryhaline.vs.FwBrackish	1	1	0	0	0	1	0	0	0	0	1	0
Acanthomorpha.ori.to.Batrach	Tax3	Euryhaline.vs.MarBrackish	1	0	0	0	0	1	0	0	1	0	1	0
Acanthomorpha.ori.to.Batrach	Tax3	Euryhaline.vs.Marine	1	1	0	0	0	1	0	0	1	0	1	0
Acanthomorpha.ori.to.Batrach	Tax3	Freshwater.vs.MarBrackish	1	1	0	0	0	1	0	0	0	0	1	0
Acanthomorpha.ori.to.Batrach	Tax3	Freshwater.vs.Marine	1	1	0	0	0	1	0	0	0	0	1	0
Acanthomorpha.ori.to.Batrach	Tax3	FwBrackish.vs.MarBrackish	0	1	0	0	0	0	0	0	0	0	0	1
Acanthomorpha.ori.to.Batrach	Tax3	FwBrackish.vs.Marine	0	1	0	0	0	0	0	0	0	0	0	1
Acanthomorpha.ori.to.Batrach	Tax3	MarBrackish.vs.Marine	0	1	0	0	0	0	1	0	1	0	1	0
Atheriniformes_Beloniformes_Cyprinodontiformes	Tax3	Euryhaline.vs.Freshwater	0	1	0	0	0	0	1	0	1	0	1	0
Atheriniformes_Beloniformes_Cyprinodontiformes	Tax3	Euryhaline.vs.FwBrackish	0	0	0	0	0	0	0	0	1	1	1	0
Atheriniformes_Beloniformes_Cyprinodontiformes	Tax3	Euryhaline.vs.Marine	1	1	0	0	0	1	0	0	0	0	1	0
Atheriniformes_Beloniformes_Cyprinodontiformes	Tax3	Freshwater.vs.FwBrackish	1	1	0	0	0	1	1	0	1	0	1	0
Atheriniformes_Beloniformes_Cyprinodontiformes	Tax3	Freshwater.vs.MarBrackish	0	1	0	0	0	0	1	0	1	0	1	0
Atheriniformes_Beloniformes_Cyprinodontiformes	Tax3	Freshwater.vs.Marine	1	1	0	0	0	1	1	0	1	0	1	0
Atheriniformes_Beloniformes_Cyprinodontiformes	Tax3	FwBrackish.vs.Marine	0	1	0	0	0	0	0	0	0	0	0	1
Atheriniformes_Beloniformes_Cyprinodontiformes	Tax3	MarBrackish.vs.Marine	1	1	0	0	0	1	0	0	0	0	1	0
Carangaria.Anabantaria	Tax3	Euryhaline.vs.Freshwater	1	1	1	1	0	1	0	0	1	0	1	0
Carangaria.Anabantaria	Tax3	Euryhaline.vs.MarBrackish	1	1	1	1	0	1	1	0	1	0	1	0
Carangaria.Anabantaria	Tax3	Euryhaline.vs.Marine	1	1	1	1	0	1	1	0	1	0	1	0
Carangaria.Anabantaria	Tax3	Freshwater.vs.FwBrackish	0	0	0	0	0	0	1	0	1	0	1	0
Carangaria.Anabantaria	Tax3	Freshwater.vs.MarBrackish	1	1	0	0	0	1	0	0	1	0	1	0
Carangaria.Anabantaria	Tax3	FwBrackish.vs.MarBrackish	0	1	0	0	0	0	1	0	1	0	1	0
Carangaria.Anabantaria	Tax3	FwBrackish.vs.Marine	0	1	0	0	0	0	1	0	1	0	1	0
Gobiiformes.to.Syngnathiformes	Tax3	Euryhaline.vs.Freshwater	1	0	1	1	0	1	1	0	0	0	1	0
Gobiiformes.to.Syngnathiformes	Tax3	Euryhaline.vs.FwBrackish	0	0	1	0	1	1	1	0	0	0	1	0
Gobiiformes.to.Syngnathiformes	Tax3	Freshwater.vs.FwBrackish	1	1	0	0	0	1	1	0	1	0	1	0
Gobiiformes.to.Syngnathiformes	Tax3	Freshwater.vs.MarBrackish	1	1	0	0	0	1	1	0	0	0	1	0
Gobiiformes.to.Syngnathiformes	Tax3	Freshwater.vs.Marine	1	1	0	0	0	1	1	0	0	0	1	0
Gobiiformes.to.Syngnathiformes	Tax3	MarBrackish.vs.Marine	0	0	0	0	0	0	1	1	0	0	1	0
Gymn.Char.Sil	Tax3	Euryhaline.vs.Freshwater	0	1	0	0	0	0	0	0	1	1	1	0
Gymn.Char.Sil	Tax3	Euryhaline.vs.FwBrackish	0	1	0	0	0	0	0	0	1	1	1	0
Gymn.Char.Sil	Tax3	Freshwater.vs.FwBrackish	0	1	0	0	0	0	1	0	1	0	1	0
Gymn.Char.Sil	Tax3	Freshwater.vs.MarBrackish	0	1	0	0	0	0	0	0	1	1	1	0
Lab.Tet.Loph.Acan.Eph.Spar	Tax3	Euryhaline.vs.Freshwater	1	1	0	0	0	1	1	0	0	0	1	0
Lab.Tet.Loph.Acan.Eph.Spar	Tax3	Euryhaline.vs.FwBrackish	0	1	0	0	0	0	1	1	0	0	1	0
Lab.Tet.Loph.Acan.Eph.Spar	Tax3	Euryhaline.vs.MarBrackish	0	1	0	0	0	0	0	0	1	1	1	0
Lab.Tet.Loph.Acan.Eph.Spar	Tax3	Euryhaline.vs.Marine	0	1	0	0	0	0	1	0	1	0	1	0
Lab.Tet.Loph.Acan.Eph.Spar	Tax3	Freshwater.vs.FwBrackish	1	1	0	0	0	1	0	0	1	0	1	0
Lab.Tet.Loph.Acan.Eph.Spar	Tax3	Freshwater.vs.MarBrackish	1	0	0	0	0	1	1	0	0	0	1	0
Lab.Tet.Loph.Acan.Eph.Spar	Tax3	Freshwater.vs.Marine	1	0	0	0	0	1	1	0	0	0	1	0
Lab.Tet.Loph.Acan.Eph.Spar	Tax3	FwBrackish.vs.MarBrackish	0	0	0	0	0	0	1	1	0	0	1	0
Lab.Tet.Loph.Acan.Eph.Spar	Tax3	MarBrackish.vs.Marine	1	1	0	0	0	1	1	0	1	0	1	0
Lepi.Arg.Esoc.Sal	Tax3	Euryhaline.vs.Freshwater	1	1	1	1	0	1	0	0	1	0	1	0
Lepi.Arg.Esoc.Sal	Tax3	Euryhaline.vs.Marine	1	1	1	1	0	1	0	0	0	0	1	0
Lepi.Arg.Esoc.Sal	Tax3	Freshwater.vs.FwBrackish	1	0	1	1	0	1	0	0	1	0	1	0
Lepi.Arg.Esoc.Sal	Tax3	Freshwater.vs.Marine	0	1	0	0	0	0	1	1	0	0	1	0
Lepi.Arg.Esoc.Sal	Tax3	FwBrackish.vs.Marine	1	1	1	1	0	1	0	0	1	0	1	0
Mugiliformes.to.Pholidichthyiformes	Tax3	Euryhaline.vs.Freshwater	0	0	1	0	1	1	1	0	1	0	1	0
Mugiliformes.to.Pholidichthyiformes	Tax3	Euryhaline.vs.FwBrackish	0	0	1	0	1	1	1	0	1	0	1	0
Mugiliformes.to.Pholidichthyiformes	Tax3	Euryhaline.vs.MarBrackish	1	1	1	1	0	1	1	0	1	0	1	0
Mugiliformes.to.Pholidichthyiformes	Tax3	Euryhaline.vs.Marine	0	0	1	0	1	1	1	0	1	0	1	0
Mugiliformes.to.Pholidichthyiformes	Tax3	Freshwater.vs.FwBrackish	0	0	0	0	0	0	1	0	1	0	1	0
Mugiliformes.to.Pholidichthyiformes	Tax3	Freshwater.vs.MarBrackish	0	0	0	0	0	0	1	0	1	0	1	0
Mugiliformes.to.Pholidichthyiformes	Tax3	Freshwater.vs.Marine	0	1	0	0	0	0	1	0	1	0	1	0
Mugiliformes.to.Pholidichthyiformes	Tax3	FwBrackish.vs.MarBrackish	0	1	0	0	0	0	1	0	1	0	1	0
Mugiliformes.to.Pholidichthyiformes	Tax3	FwBrackish.vs.Marine	0	1	0	0	0	0	1	1	0	0	1	0
Mugiliformes.to.Pholidichthyiformes	Tax3	MarBrackish.vs.Marine	1	0	0	0	0	1	0	0	0	0	1	0
Myct.Aulo.Atel.Galaxiiformes	Tax3	Euryhaline.vs.Freshwater	0	0	1	0	1	1	1	0	1	0	1	0
Myct.Aulo.Atel.Galaxiiformes	Tax3	Euryhaline.vs.MarBrackish	1	1	0	0	0	1	1	0	1	0	1	0
Myct.Aulo.Atel.Galaxiiformes	Tax3	Euryhaline.vs.Marine	1	0	0	0	0	1	1	0	0	0	1	0
Myct.Aulo.Atel.Galaxiiformes	Tax3	Freshwater.vs.MarBrackish	1	1	0	0	0	1	1	0	1	0	1	0
Myct.Aulo.Atel.Galaxiiformes	Tax3	Freshwater.vs.Marine	1	1	0	0	0	1	1	0	0	0	1	0
Myct.Aulo.Atel.Galaxiiformes	Tax3	MarBrackish.vs.Marine	1	1	0	0	0	1	0	0	0	0	1	0
Ost.Hio.Alep.Clu.Gon.Cyp	Tax3	Euryhaline.vs.Freshwater	0	1	1	0	1	1	1	0	1	0	1	0
Ost.Hio.Alep.Clu.Gon.Cyp	Tax3	Euryhaline.vs.FwBrackish	0	1	1	0	1	1	1	0	1	0	1	0
Ost.Hio.Alep.Clu.Gon.Cyp	Tax3	Euryhaline.vs.MarBrackish	0	0	1	0	1	1	0	0	1	0	1	0
Ost.Hio.Alep.Clu.Gon.Cyp	Tax3	Euryhaline.vs.Marine	0	1	1	0	1	1	1	0	1	0	1	0
Ost.Hio.Alep.Clu.Gon.Cyp	Tax3	Freshwater.vs.MarBrackish	0	1	0	0	0	0	1	0	1	0	1	0
Ost.Hio.Alep.Clu.Gon.Cyp	Tax3	FwBrackish.vs.MarBrackish	0	0	0	0	0	0	1	0	1	0	1	0
Ost.Hio.Alep.Clu.Gon.Cyp	Tax3	MarBrackish.vs.Marine	1	1	0	0	0	1	1	0	1	0	1	0
Polyp.to.Albul	Tax3	Euryhaline.vs.Freshwater	1	1	1	1	0	1	0	0	0	0	1	0
Polyp.to.Albul	Tax3	Euryhaline.vs.FwBrackish	0	0	1	0	1	1	1	0	0	0	1	0
Polyp.to.Albul	Tax3	Euryhaline.vs.MarBrackish	1	0	1	1	0	1	0	0	0	0	1	0
Polyp.to.Albul	Tax3	Euryhaline.vs.Marine	1	0	1	1	0	1	0	0	1	0	1	0
Polyp.to.Albul	Tax3	Freshwater.vs.FwBrackish	1	1	1	1	0	1	0	0	1	0	1	0
Polyp.to.Albul	Tax3	Freshwater.vs.MarBrackish	1	0	0	0	0	1	0	0	0	0	1	0
Polyp.to.Albul	Tax3	Freshwater.vs.Marine	0	0	0	0	0	0	0	0	0	0	0	1
Polyp.to.Albul	Tax3	FwBrackish.vs.MarBrackish	0	0	0	0	0	0	1	1	0	0	1	0
Polyp.to.Albul	Tax3	FwBrackish.vs.Marine	0	0	0	0	0	0	1	1	0	0	1	0
Stom.Osmer	Tax3	Euryhaline.vs.FwBrackish	1	1	1	1	0	1	1	0	0	0	1	0
Stom.Osmer	Tax3	Euryhaline.vs.Marine	0	0	1	0	1	1	0	0	1	0	1	0
Urano.Centra.Pemp.Perci	Tax3	Euryhaline.vs.Freshwater	0	0	1	0	1	1	1	0	1	0	1	0
Urano.Centra.Pemp.Perci	Tax3	Euryhaline.vs.FwBrackish	0	1	0	0	0	0	1	1	0	0	1	0
Urano.Centra.Pemp.Perci	Tax3	Euryhaline.vs.Marine	1	1	0	0	0	1	0	0	0	0	1	0
Urano.Centra.Pemp.Perci	Tax3	Freshwater.vs.MarBrackish	1	1	0	0	0	1	1	0	1	0	1	0
Urano.Centra.Pemp.Perci	Tax3	Freshwater.vs.Marine	1	1	0	0	0	1	1	0	0	0	1	0
Urano.Centra.Pemp.Perci	Tax3	FwBrackish.vs.MarBrackish	1	1	0	0	0	1	1	0	0	0	1	0
Urano.Centra.Pemp.Perci	Tax3	FwBrackish.vs.Marine	1	1	0	0	0	1	1	0	0	0	1	0
Urano.Centra.Pemp.Perci	Tax3	MarBrackish.vs.Marine	0	1	0	0	0	0	0	0	0	0	0	1
Acanthomorpha.ori.to.Batrach	Tax4	Euryhaline.vs.Freshwater	1	1	0	0	0	1	0	0	1	0	1	0
Acanthomorpha.ori.to.Batrach	Tax4	Euryhaline.vs.FwBrackish	1	1	0	0	0	1	0	0	0	0	1	0
Acanthomorpha.ori.to.Batrach	Tax4	Euryhaline.vs.MarBrackish	1	0	0	0	0	1	0	0	1	0	1	0
Acanthomorpha.ori.to.Batrach	Tax4	Euryhaline.vs.Marine	1	1	0	0	0	1	0	0	1	0	1	0
Acanthomorpha.ori.to.Batrach	Tax4	Freshwater.vs.MarBrackish	1	1	0	0	0	1	0	0	0	0	1	0
Acanthomorpha.ori.to.Batrach	Tax4	Freshwater.vs.Marine	1	1	0	0	0	1	0	0	0	0	1	0
Acanthomorpha.ori.to.Batrach	Tax4	FwBrackish.vs.MarBrackish	0	1	0	0	0	0	0	0	0	0	0	1
Acanthomorpha.ori.to.Batrach	Tax4	FwBrackish.vs.Marine	0	1	0	0	0	0	0	0	0	0	0	1
Acanthomorpha.ori.to.Batrach	Tax4	MarBrackish.vs.Marine	0	1	0	0	0	0	1	0	1	0	1	0
Carangaria.Anabantaria	Tax4	Euryhaline.vs.Freshwater	1	1	1	1	0	1	0	0	1	0	1	0
Carangaria.Anabantaria	Tax4	Euryhaline.vs.MarBrackish	1	1	1	1	0	1	1	0	1	0	1	0
Carangaria.Anabantaria	Tax4	Euryhaline.vs.Marine	1	1	1	1	0	1	1	0	1	0	1	0
Carangaria.Anabantaria	Tax4	Freshwater.vs.FwBrackish	0	0	0	0	0	0	1	0	1	0	1	0
Carangaria.Anabantaria	Tax4	Freshwater.vs.MarBrackish	1	1	0	0	0	1	0	0	1	0	1	0
Carangaria.Anabantaria	Tax4	FwBrackish.vs.MarBrackish	0	1	0	0	0	0	1	0	1	0	1	0
Carangaria.Anabantaria	Tax4	FwBrackish.vs.Marine	0	1	0	0	0	0	1	0	1	0	1	0
Eupercaria	Tax4	Euryhaline.vs.Freshwater	0	1	1	0	1	1	1	0	1	0	1	0
Eupercaria	Tax4	Euryhaline.vs.FwBrackish	0	0	0	0	0	0	1	1	0	0	1	0
Eupercaria	Tax4	Euryhaline.vs.MarBrackish	0	0	1	0	1	1	1	0	1	0	1	0
Eupercaria	Tax4	Euryhaline.vs.Marine	0	1	1	0	1	1	1	0	1	0	1	0
Eupercaria	Tax4	Freshwater.vs.FwBrackish	0	1	0	0	0	0	1	0	1	0	1	0
Eupercaria	Tax4	Freshwater.vs.MarBrackish	1	1	0	0	0	1	1	0	1	0	1	0
Eupercaria	Tax4	Freshwater.vs.Marine	1	0	0	0	0	1	1	0	0	0	1	0
Eupercaria	Tax4	FwBrackish.vs.MarBrackish	1	0	0	0	0	1	1	0	0	0	1	0
Eupercaria	Tax4	FwBrackish.vs.Marine	1	0	0	0	0	1	1	0	0	0	1	0
Eupercaria	Tax4	MarBrackish.vs.Marine	1	1	0	0	0	1	1	0	1	0	1	0
Gobiiformes.to.Syngnathiformes	Tax4	Euryhaline.vs.Freshwater	1	0	1	1	0	1	1	0	0	0	1	0
Gobiiformes.to.Syngnathiformes	Tax4	Euryhaline.vs.FwBrackish	0	0	1	0	1	1	1	0	0	0	1	0
Gobiiformes.to.Syngnathiformes	Tax4	Freshwater.vs.FwBrackish	1	1	0	0	0	1	1	0	1	0	1	0
Gobiiformes.to.Syngnathiformes	Tax4	Freshwater.vs.MarBrackish	1	1	0	0	0	1	1	0	0	0	1	0
Gobiiformes.to.Syngnathiformes	Tax4	Freshwater.vs.Marine	1	1	0	0	0	1	1	0	0	0	1	0
Gobiiformes.to.Syngnathiformes	Tax4	MarBrackish.vs.Marine	0	0	0	0	0	0	1	1	0	0	1	0
Gymn.Char.Sil	Tax4	Euryhaline.vs.Freshwater	0	1	0	0	0	0	0	0	1	1	1	0
Gymn.Char.Sil	Tax4	Euryhaline.vs.FwBrackish	0	1	0	0	0	0	0	0	1	1	1	0
Gymn.Char.Sil	Tax4	Freshwater.vs.FwBrackish	0	1	0	0	0	0	1	0	1	0	1	0
Gymn.Char.Sil	Tax4	Freshwater.vs.MarBrackish	0	1	0	0	0	0	0	0	1	1	1	0
Myctoph.Lepidogal	Tax4	Euryhaline.vs.Freshwater	1	1	1	1	0	1	0	0	1	0	1	0
Myctoph.Lepidogal	Tax4	Euryhaline.vs.Marine	1	0	0	0	0	1	1	0	0	0	1	0
Myctoph.Lepidogal	Tax4	Freshwater.vs.FwBrackish	1	1	1	1	0	1	0	0	1	0	1	0
Myctoph.Lepidogal	Tax4	Freshwater.vs.Marine	1	0	0	0	0	1	1	0	0	0	1	0
Myctoph.Lepidogal	Tax4	FwBrackish.vs.Marine	1	0	0	0	0	1	1	0	0	0	1	0
Myctoph.Lepidogal	Tax4	MarBrackish.vs.Marine	1	1	0	0	0	1	1	0	0	0	1	0
Ost.Hio.Alep.Clu.Gon.Cyp	Tax4	Euryhaline.vs.Freshwater	0	1	1	0	1	1	1	0	1	0	1	0
Ost.Hio.Alep.Clu.Gon.Cyp	Tax4	Euryhaline.vs.FwBrackish	0	1	1	0	1	1	1	0	1	0	1	0
Ost.Hio.Alep.Clu.Gon.Cyp	Tax4	Euryhaline.vs.MarBrackish	0	0	1	0	1	1	0	0	1	0	1	0
Ost.Hio.Alep.Clu.Gon.Cyp	Tax4	Euryhaline.vs.Marine	0	1	1	0	1	1	1	0	1	0	1	0
Ost.Hio.Alep.Clu.Gon.Cyp	Tax4	Freshwater.vs.MarBrackish	0	1	0	0	0	0	1	0	1	0	1	0
Ost.Hio.Alep.Clu.Gon.Cyp	Tax4	FwBrackish.vs.MarBrackish	0	0	0	0	0	0	1	0	1	0	1	0
Ost.Hio.Alep.Clu.Gon.Cyp	Tax4	MarBrackish.vs.Marine	1	1	0	0	0	1	1	0	1	0	1	0
Ovalentaria	Tax4	Euryhaline.vs.Freshwater	0	0	1	0	1	1	1	0	1	0	1	0
Ovalentaria	Tax4	Euryhaline.vs.FwBrackish	0	0	1	0	1	1	1	0	1	0	1	0
Ovalentaria	Tax4	Euryhaline.vs.Marine	1	0	0	0	0	1	0	0	0	0	1	0
Ovalentaria	Tax4	Freshwater.vs.FwBrackish	0	0	0	0	0	0	1	0	1	0	1	0
Ovalentaria	Tax4	Freshwater.vs.MarBrackish	0	0	0	0	0	0	1	0	1	0	1	0
Ovalentaria	Tax4	Freshwater.vs.Marine	0	0	0	0	0	0	1	0	1	0	1	0
Ovalentaria	Tax4	FwBrackish.vs.MarBrackish	0	0	0	0	0	0	1	0	1	0	1	0
Ovalentaria	Tax4	FwBrackish.vs.Marine	1	1	0	0	0	1	0	0	0	0	1	0
Ovalentaria	Tax4	MarBrackish.vs.Marine	1	0	0	0	0	1	0	0	0	0	1	0
Polyp.to.Albul	Tax4	Euryhaline.vs.Freshwater	1	1	1	1	0	1	0	0	0	0	1	0
Polyp.to.Albul	Tax4	Euryhaline.vs.FwBrackish	0	0	1	0	1	1	1	0	0	0	1	0
Polyp.to.Albul	Tax4	Euryhaline.vs.MarBrackish	1	0	1	1	0	1	0	0	0	0	1	0
Polyp.to.Albul	Tax4	Euryhaline.vs.Marine	1	0	1	1	0	1	0	0	1	0	1	0
Polyp.to.Albul	Tax4	Freshwater.vs.FwBrackish	1	1	1	1	0	1	0	0	1	0	1	0
Polyp.to.Albul	Tax4	Freshwater.vs.MarBrackish	1	0	0	0	0	1	0	0	0	0	1	0
Polyp.to.Albul	Tax4	Freshwater.vs.Marine	0	0	0	0	0	0	0	0	0	0	0	1
Polyp.to.Albul	Tax4	FwBrackish.vs.MarBrackish	0	0	0	0	0	0	1	1	0	0	1	0
Polyp.to.Albul	Tax4	FwBrackish.vs.Marine	0	0	0	0	0	0	1	1	0	0	1	0
Cypriniformes.to.Polypteriformes	Tax5	Euryhaline.vs.Freshwater	0	1	1	0	1	1	1	0	1	0	1	0
Cypriniformes.to.Polypteriformes	Tax5	Euryhaline.vs.FwBrackish	0	1	1	0	1	1	1	0	1	0	1	0
Cypriniformes.to.Polypteriformes	Tax5	Euryhaline.vs.MarBrackish	0	0	1	0	1	1	0	0	0	0	1	0
Cypriniformes.to.Polypteriformes	Tax5	Euryhaline.vs.Marine	1	0	1	1	0	1	0	0	1	0	1	0
Cypriniformes.to.Polypteriformes	Tax5	Freshwater.vs.MarBrackish	0	1	0	0	0	0	1	0	1	0	1	0
Cypriniformes.to.Polypteriformes	Tax5	Freshwater.vs.Marine	0	1	0	0	0	0	1	0	1	0	1	0
Cypriniformes.to.Polypteriformes	Tax5	FwBrackish.vs.MarBrackish	0	1	0	0	0	0	1	0	1	0	1	0
Cypriniformes.to.Polypteriformes	Tax5	FwBrackish.vs.Marine	0	1	0	0	0	0	1	1	0	0	1	0
Cypriniformes.to.Polypteriformes	Tax5	MarBrackish.vs.Marine	1	1	0	0	0	1	0	0	1	0	1	0
Eupercaria.to.Gobiaria	Tax5	Euryhaline.vs.Freshwater	1	1	1	1	0	1	1	0	1	0	1	0
Eupercaria.to.Gobiaria	Tax5	Euryhaline.vs.FwBrackish	1	0	1	1	0	1	1	0	0	0	1	0
Eupercaria.to.Gobiaria	Tax5	Euryhaline.vs.Marine	0	0	1	0	1	1	1	0	1	0	1	0
Eupercaria.to.Gobiaria	Tax5	Freshwater.vs.FwBrackish	1	1	0	0	0	1	1	0	1	0	1	0
Eupercaria.to.Gobiaria	Tax5	Freshwater.vs.MarBrackish	1	1	0	0	0	1	1	0	0	0	1	0
Eupercaria.to.Gobiaria	Tax5	Freshwater.vs.Marine	1	0	0	0	0	1	1	0	0	0	1	0
Eupercaria.to.Gobiaria	Tax5	FwBrackish.vs.MarBrackish	1	0	0	0	0	1	0	0	0	0	1	0
Eupercaria.to.Gobiaria	Tax5	FwBrackish.vs.Marine	1	0	0	0	0	1	0	0	0	0	1	0
Eupercaria.to.Gobiaria	Tax5	MarBrackish.vs.Marine	1	1	0	0	0	1	1	0	1	0	1	0
Gymn.Char.Sil	Tax5	Euryhaline.vs.Freshwater	0	1	0	0	0	0	0	0	1	1	1	0
Gymn.Char.Sil	Tax5	Euryhaline.vs.FwBrackish	0	1	0	0	0	0	0	0	1	1	1	0
Gymn.Char.Sil	Tax5	Freshwater.vs.FwBrackish	0	1	0	0	0	0	1	0	1	0	1	0
Gymn.Char.Sil	Tax5	Freshwater.vs.MarBrackish	0	1	0	0	0	0	0	0	1	1	1	0
Lepidogalaxiiformes.to.Batrachoidiformes	Tax5	Euryhaline.vs.Freshwater	1	1	1	1	0	1	0	0	1	0	1	0
Lepidogalaxiiformes.to.Batrachoidiformes	Tax5	Euryhaline.vs.MarBrackish	1	1	0	0	0	1	1	0	1	0	1	0
Lepidogalaxiiformes.to.Batrachoidiformes	Tax5	Euryhaline.vs.Marine	1	0	0	0	0	1	1	0	0	0	1	0
Lepidogalaxiiformes.to.Batrachoidiformes	Tax5	Freshwater.vs.FwBrackish	1	1	1	1	0	1	0	0	1	0	1	0
Lepidogalaxiiformes.to.Batrachoidiformes	Tax5	Freshwater.vs.MarBrackish	1	1	0	0	0	1	1	0	1	0	1	0
Lepidogalaxiiformes.to.Batrachoidiformes	Tax5	Freshwater.vs.Marine	1	1	0	0	0	1	1	0	0	0	1	0
Lepidogalaxiiformes.to.Batrachoidiformes	Tax5	FwBrackish.vs.MarBrackish	1	1	0	0	0	1	1	0	0	0	1	0
Lepidogalaxiiformes.to.Batrachoidiformes	Tax5	FwBrackish.vs.Marine	1	0	0	0	0	1	1	0	0	0	1	0
Lepidogalaxiiformes.to.Batrachoidiformes	Tax5	MarBrackish.vs.Marine	1	1	0	0	0	1	1	0	0	0	1	0
Ovalentaria.to.Anabantaria	Tax5	Euryhaline.vs.Freshwater	0	1	1	0	1	1	1	0	1	0	1	0
Ovalentaria.to.Anabantaria	Tax5	Euryhaline.vs.FwBrackish	0	1	1	0	1	1	1	0	1	0	1	0
Ovalentaria.to.Anabantaria	Tax5	Euryhaline.vs.MarBrackish	1	1	1	1	0	1	1	0	1	0	1	0
Ovalentaria.to.Anabantaria	Tax5	Euryhaline.vs.Marine	0	1	1	0	1	1	1	0	1	0	1	0
Ovalentaria.to.Anabantaria	Tax5	Freshwater.vs.FwBrackish	0	0	0	0	0	0	1	0	1	0	1	0
Ovalentaria.to.Anabantaria	Tax5	Freshwater.vs.MarBrackish	0	1	0	0	0	0	1	0	1	0	1	0
Ovalentaria.to.Anabantaria	Tax5	FwBrackish.vs.MarBrackish	0	1	0	0	0	0	1	1	0	0	1	0
Gobiiformes.to.Beloniformes	Tax6	Euryhaline.vs.Freshwater	1	1	1	1	0	1	1	0	1	0	1	0
Gobiiformes.to.Beloniformes	Tax6	Euryhaline.vs.FwBrackish	1	1	1	1	0	1	1	0	0	0	1	0
Gobiiformes.to.Beloniformes	Tax6	Freshwater.vs.FwBrackish	0	1	0	0	0	0	1	0	1	0	1	0
Gobiiformes.to.Beloniformes	Tax6	Freshwater.vs.MarBrackish	1	1	0	0	0	1	1	0	1	0	1	0
Gobiiformes.to.Beloniformes	Tax6	Freshwater.vs.Marine	1	1	0	0	0	1	1	0	1	0	1	0
Gobiiformes.to.Beloniformes	Tax6	FwBrackish.vs.MarBrackish	1	1	0	0	0	1	1	0	0	0	1	0
Gobiiformes.to.Beloniformes	Tax6	FwBrackish.vs.Marine	1	1	0	0	0	1	0	0	0	0	1	0
Lepidogalaxiiformes.to.Pempheriformes	Tax6	Euryhaline.vs.Freshwater	1	1	1	1	0	1	1	0	1	0	1	0
Lepidogalaxiiformes.to.Pempheriformes	Tax6	Euryhaline.vs.FwBrackish	1	0	1	1	0	1	1	0	0	0	1	0
Lepidogalaxiiformes.to.Pempheriformes	Tax6	Euryhaline.vs.Marine	0	1	1	0	1	1	0	0	1	0	1	0
Lepidogalaxiiformes.to.Pempheriformes	Tax6	Freshwater.vs.FwBrackish	1	1	1	1	0	1	0	0	1	0	1	0
Lepidogalaxiiformes.to.Pempheriformes	Tax6	Freshwater.vs.MarBrackish	1	1	0	0	0	1	1	0	1	0	1	0
Lepidogalaxiiformes.to.Pempheriformes	Tax6	Freshwater.vs.Marine	1	1	0	0	0	1	1	0	0	0	1	0
Lepidogalaxiiformes.to.Pempheriformes	Tax6	FwBrackish.vs.Marine	0	1	1	0	1	1	0	0	1	0	1	0
Lepidogalaxiiformes.to.Pempheriformes	Tax6	MarBrackish.vs.Marine	1	1	0	0	0	1	1	0	1	0	1	0
Polypteriformes.to.Characiformes	Tax6	Euryhaline.vs.Freshwater	0	1	1	0	1	1	1	0	1	0	1	0
Polypteriformes.to.Characiformes	Tax6	Euryhaline.vs.FwBrackish	0	1	1	0	1	1	1	0	1	0	1	0
Polypteriformes.to.Characiformes	Tax6	Euryhaline.vs.Marine	1	0	1	1	0	1	0	0	1	0	1	0
Polypteriformes.to.Characiformes	Tax6	Freshwater.vs.MarBrackish	0	1	0	0	0	0	1	0	1	0	1	0
Polypteriformes.to.Characiformes	Tax6	Freshwater.vs.Marine	0	1	0	0	0	0	1	0	1	0	1	0
Polypteriformes.to.Characiformes	Tax6	FwBrackish.vs.MarBrackish	0	1	0	0	0	0	1	0	1	0	1	0
Polypteriformes.to.Characiformes	Tax6	FwBrackish.vs.Marine	0	1	0	0	0	0	1	1	0	0	1	0
Polypteriformes.to.Characiformes	Tax6	MarBrackish.vs.Marine	1	1	0	0	0	1	0	0	1	0	1	0
01.Polypt.2Albu.minAng	Ctm.	Euryhaline.vs.Freshwater	1	1	1	1	0	1	0	0	1	0	1	0
01.Polypt.2Albu.minAng	Ctm.	Euryhaline.vs.FwBrackish	0	0	1	0	1	1	1	0	0	0	1	0
01.Polypt.2Albu.minAng	Ctm.	Euryhaline.vs.MarBrackish	1	0	1	1	0	1	1	0	0	0	1	0
01.Polypt.2Albu.minAng	Ctm.	Euryhaline.vs.Marine	1	1	1	1	0	1	0	0	0	0	1	0
01.Polypt.2Albu.minAng	Ctm.	Freshwater.vs.FwBrackish	1	1	1	1	0	1	0	0	1	0	1	0
01.Polypt.2Albu.minAng	Ctm.	Freshwater.vs.MarBrackish	1	1	0	0	0	1	0	0	1	0	1	0
01.Polypt.2Albu.minAng	Ctm.	FwBrackish.vs.MarBrackish	0	0	0	0	0	0	1	0	1	0	1	0
01.Polypt.2Albu.minAng	Ctm.	FwBrackish.vs.Marine	1	1	1	1	0	1	0	0	1	0	1	0
01.Polypt.2Albu.minAng	Ctm.	MarBrackish.vs.Marine	1	1	1	1	0	1	0	0	1	0	1	0
02.Clupeiformes	Ctm.	Euryhaline.vs.Freshwater	0	0	1	0	1	1	0	0	0	0	1	0
02.Clupeiformes	Ctm.	Euryhaline.vs.Marine	1	1	1	1	0	1	1	0	1	0	1	0
02.Clupeiformes	Ctm.	Freshwater.vs.FwBrackish	0	1	0	0	0	0	0	0	1	1	1	0
02.Clupeiformes	Ctm.	Freshwater.vs.MarBrackish	0	1	0	0	0	0	0	0	0	0	0	1
02.Clupeiformes	Ctm.	Freshwater.vs.Marine	0	0	0	0	0	0	0	0	0	0	0	1
02.Clupeiformes	Ctm.	FwBrackish.vs.MarBrackish	1	1	0	0	0	1	1	0	1	0	1	0
02.Clupeiformes	Ctm.	FwBrackish.vs.Marine	1	1	0	0	0	1	1	0	1	0	1	0
02.Clupeiformes	Ctm.	MarBrackish.vs.Marine	1	1	0	0	0	1	1	0	1	0	1	0
03.Clup.Gono	Ctm.	Euryhaline.vs.Freshwater	0	0	1	0	1	1	0	0	0	0	1	0
03.Clup.Gono	Ctm.	Euryhaline.vs.Marine	1	1	1	1	0	1	1	0	1	0	1	0
03.Clup.Gono	Ctm.	Freshwater.vs.FwBrackish	0	1	0	0	0	0	0	0	1	1	1	0
03.Clup.Gono	Ctm.	Freshwater.vs.MarBrackish	0	1	0	0	0	0	0	0	0	0	0	1
03.Clup.Gono	Ctm.	Freshwater.vs.Marine	0	0	0	0	0	0	0	0	0	0	0	1
03.Clup.Gono	Ctm.	FwBrackish.vs.MarBrackish	1	1	0	0	0	1	1	0	1	0	1	0
03.Clup.Gono	Ctm.	FwBrackish.vs.Marine	1	1	0	0	0	1	1	0	1	0	1	0
03.Clup.Gono	Ctm.	MarBrackish.vs.Marine	1	1	0	0	0	1	1	0	1	0	1	0
04.Clup.Gymn	Ctm.	Euryhaline.vs.Freshwater	0	1	1	0	1	1	0	0	1	0	1	0
04.Clup.Gymn	Ctm.	Euryhaline.vs.Marine	1	1	1	1	0	1	1	0	1	0	1	0
04.Clup.Gymn	Ctm.	Freshwater.vs.FwBrackish	0	1	0	0	0	0	1	0	1	0	1	0
04.Clup.Gymn	Ctm.	Freshwater.vs.MarBrackish	0	0	0	0	0	0	1	0	1	0	1	0
04.Clup.Gymn	Ctm.	Freshwater.vs.Marine	0	1	0	0	0	0	0	0	1	1	1	0
04.Clup.Gymn	Ctm.	FwBrackish.vs.MarBrackish	1	1	0	0	0	1	1	0	1	0	1	0
04.Clup.Gymn	Ctm.	FwBrackish.vs.Marine	1	1	0	0	0	1	1	0	1	0	1	0
04.Clup.Gymn	Ctm.	MarBrackish.vs.Marine	1	1	0	0	0	1	1	0	1	0	1	0
05.Clup.Char	Ctm.	Euryhaline.vs.Freshwater	0	1	1	0	1	1	1	0	1	0	1	0
05.Clup.Char	Ctm.	Euryhaline.vs.FwBrackish	0	0	1	0	1	1	0	0	0	0	1	0
05.Clup.Char	Ctm.	Euryhaline.vs.MarBrackish	0	0	1	0	1	1	0	0	1	0	1	0
05.Clup.Char	Ctm.	Euryhaline.vs.Marine	0	1	1	0	1	1	1	0	1	0	1	0
05.Clup.Char	Ctm.	Freshwater.vs.FwBrackish	0	1	0	0	0	0	1	0	1	0	1	0
05.Clup.Char	Ctm.	Freshwater.vs.MarBrackish	0	1	0	0	0	0	1	0	1	0	1	0
05.Clup.Char	Ctm.	Freshwater.vs.Marine	0	1	0	0	0	0	1	0	1	0	1	0
05.Clup.Char	Ctm.	FwBrackish.vs.MarBrackish	0	0	0	0	0	0	0	0	0	0	0	1
05.Clup.Char	Ctm.	FwBrackish.vs.Marine	1	1	0	0	0	1	1	0	1	0	1	0
05.Clup.Char	Ctm.	MarBrackish.vs.Marine	1	1	0	0	0	1	1	0	1	0	1	0
06.Clup.Sil	Ctm.	Euryhaline.vs.Freshwater	0	1	1	0	1	1	1	0	1	0	1	0
06.Clup.Sil	Ctm.	Euryhaline.vs.FwBrackish	0	1	0	0	0	0	0	0	1	1	1	0
06.Clup.Sil	Ctm.	Euryhaline.vs.Marine	1	1	1	1	0	1	0	0	0	0	1	0
06.Clup.Sil	Ctm.	Freshwater.vs.FwBrackish	0	1	0	0	0	0	1	0	1	0	1	0
06.Clup.Sil	Ctm.	Freshwater.vs.MarBrackish	0	1	0	0	0	0	1	0	1	0	1	0
06.Clup.Sil	Ctm.	Freshwater.vs.Marine	0	0	0	0	0	0	1	0	1	0	1	0
06.Clup.Sil	Ctm.	FwBrackish.vs.MarBrackish	0	1	0	0	0	0	0	0	0	0	0	1
06.Clup.Sil	Ctm.	FwBrackish.vs.Marine	1	1	0	0	0	1	1	0	0	0	1	0
06.Clup.Sil	Ctm.	MarBrackish.vs.Marine	1	1	0	0	0	1	1	0	0	0	1	0
07.Clup.Cypr	Ctm.	Euryhaline.vs.Freshwater	0	1	1	0	1	1	1	0	1	0	1	0
07.Clup.Cypr	Ctm.	Euryhaline.vs.FwBrackish	0	1	1	0	1	1	1	0	1	0	1	0
07.Clup.Cypr	Ctm.	Euryhaline.vs.MarBrackish	0	0	1	0	1	1	0	0	1	0	1	0
07.Clup.Cypr	Ctm.	Euryhaline.vs.Marine	0	1	1	0	1	1	1	0	1	0	1	0
07.Clup.Cypr	Ctm.	Freshwater.vs.MarBrackish	0	1	0	0	0	0	1	0	1	0	1	0
07.Clup.Cypr	Ctm.	FwBrackish.vs.MarBrackish	0	0	0	0	0	0	1	0	1	0	1	0
07.Clup.Cypr	Ctm.	MarBrackish.vs.Marine	1	1	0	0	0	1	1	0	1	0	1	0
08.Clu.Al.Os.Hi	Ctm.	Euryhaline.vs.Freshwater	0	0	1	0	1	1	1	0	1	0	1	0
08.Clu.Al.Os.Hi	Ctm.	Euryhaline.vs.MarBrackish	0	0	1	0	1	1	0	0	1	0	1	0
08.Clu.Al.Os.Hi	Ctm.	Euryhaline.vs.Marine	1	1	1	1	0	1	1	0	1	0	1	0
08.Clu.Al.Os.Hi	Ctm.	Freshwater.vs.FwBrackish	0	1	0	0	0	0	1	0	1	0	1	0
08.Clu.Al.Os.Hi	Ctm.	Freshwater.vs.MarBrackish	0	1	0	0	0	0	1	0	1	0	1	0
08.Clu.Al.Os.Hi	Ctm.	Freshwater.vs.Marine	0	1	0	0	0	0	1	0	1	0	1	0
08.Clu.Al.Os.Hi	Ctm.	FwBrackish.vs.MarBrackish	1	1	0	0	0	1	1	0	1	0	1	0
08.Clu.Al.Os.Hi	Ctm.	FwBrackish.vs.Marine	1	1	0	0	0	1	1	0	1	0	1	0
08.Clu.Al.Os.Hi	Ctm.	MarBrackish.vs.Marine	1	0	0	0	0	1	1	0	1	0	1	0
09.Clup.Ale	Ctm.	Euryhaline.vs.Freshwater	0	0	1	0	1	1	0	0	0	0	1	0
09.Clup.Ale	Ctm.	Euryhaline.vs.Marine	1	1	1	1	0	1	1	0	1	0	1	0
09.Clup.Ale	Ctm.	Freshwater.vs.FwBrackish	0	1	0	0	0	0	0	0	1	1	1	0
09.Clup.Ale	Ctm.	Freshwater.vs.MarBrackish	0	1	0	0	0	0	0	0	0	0	0	1
09.Clup.Ale	Ctm.	Freshwater.vs.Marine	0	0	0	0	0	0	0	0	0	0	0	1
09.Clup.Ale	Ctm.	FwBrackish.vs.MarBrackish	1	1	0	0	0	1	1	0	1	0	1	0
09.Clup.Ale	Ctm.	FwBrackish.vs.Marine	1	1	0	0	0	1	1	0	1	0	1	0
09.Clup.Ale	Ctm.	MarBrackish.vs.Marine	1	0	0	0	0	1	1	0	1	0	1	0
10.Ale.Ost.Hio	Ctm.	Freshwater.vs.Marine	0	1	0	0	0	0	0	0	0	0	0	1
11.Clup.Ost	Ctm.	Euryhaline.vs.Freshwater	0	0	1	0	1	1	1	0	1	0	1	0
11.Clup.Ost	Ctm.	Euryhaline.vs.MarBrackish	0	0	1	0	1	1	0	0	1	0	1	0
11.Clup.Ost	Ctm.	Euryhaline.vs.Marine	1	1	1	1	0	1	1	0	1	0	1	0
11.Clup.Ost	Ctm.	Freshwater.vs.FwBrackish	0	1	0	0	0	0	1	0	1	0	1	0
11.Clup.Ost	Ctm.	Freshwater.vs.MarBrackish	0	1	0	0	0	0	1	0	1	0	1	0
11.Clup.Ost	Ctm.	Freshwater.vs.Marine	0	1	0	0	0	0	1	0	1	0	1	0
11.Clup.Ost	Ctm.	FwBrackish.vs.MarBrackish	1	1	0	0	0	1	1	0	1	0	1	0
11.Clup.Ost	Ctm.	FwBrackish.vs.Marine	1	1	0	0	0	1	1	0	1	0	1	0
11.Clup.Ost	Ctm.	MarBrackish.vs.Marine	1	1	0	0	0	1	1	0	1	0	1	0
12.Sto.Osm.Salm	Ctm.	Euryhaline.vs.Freshwater	1	1	1	1	0	1	1	0	0	0	1	0
12.Sto.Osm.Salm	Ctm.	Euryhaline.vs.Marine	0	0	1	0	1	1	0	0	1	0	1	0
12.Sto.Osm.Salm	Ctm.	Freshwater.vs.FwBrackish	1	0	1	1	0	1	1	0	1	0	1	0
12.Sto.Osm.Salm	Ctm.	FwBrackish.vs.Marine	0	0	1	0	1	1	0	0	1	0	1	0
13.Sto.Osm.Salm.Eso	Ctm.	Euryhaline.vs.Freshwater	1	1	1	1	0	1	1	0	0	0	1	0
13.Sto.Osm.Salm.Eso	Ctm.	Euryhaline.vs.Marine	0	0	1	0	1	1	0	0	1	0	1	0
13.Sto.Osm.Salm.Eso	Ctm.	Freshwater.vs.FwBrackish	1	0	1	1	0	1	0	0	1	0	1	0
13.Sto.Osm.Salm.Eso	Ctm.	Freshwater.vs.Marine	0	0	0	0	0	0	0	0	1	1	1	0
13.Sto.Osm.Salm.Eso	Ctm.	FwBrackish.vs.Marine	0	0	1	0	1	1	0	0	1	0	1	0
14.Sto.Osm.Salm.Eso.Arg	Ctm.	Euryhaline.vs.Freshwater	1	1	1	1	0	1	1	0	0	0	1	0
14.Sto.Osm.Salm.Eso.Arg	Ctm.	Euryhaline.vs.MarBrackish	1	1	0	0	0	1	0	0	1	0	1	0
14.Sto.Osm.Salm.Eso.Arg	Ctm.	Freshwater.vs.FwBrackish	1	0	1	1	0	1	0	0	1	0	1	0
14.Sto.Osm.Salm.Eso.Arg	Ctm.	Freshwater.vs.MarBrackish	1	1	0	0	0	1	1	0	1	0	1	0
14.Sto.Osm.Salm.Eso.Arg	Ctm.	FwBrackish.vs.MarBrackish	1	1	0	0	0	1	1	0	1	0	1	0
14.Sto.Osm.Salm.Eso.Arg	Ctm.	MarBrackish.vs.Marine	0	0	0	0	0	0	0	0	1	1	1	0
15.Sal.Eso.Arg	Ctm.	Euryhaline.vs.Freshwater	1	1	1	1	0	1	0	0	1	0	1	0
15.Sal.Eso.Arg	Ctm.	Euryhaline.vs.Marine	1	1	1	1	0	1	0	0	0	0	1	0
15.Sal.Eso.Arg	Ctm.	Freshwater.vs.FwBrackish	1	0	1	1	0	1	0	0	1	0	1	0
15.Sal.Eso.Arg	Ctm.	Freshwater.vs.Marine	1	1	0	0	0	1	0	0	0	0	1	0
15.Sal.Eso.Arg	Ctm.	FwBrackish.vs.Marine	1	1	1	1	0	1	0	0	1	0	1	0
16.Eso.Arg	Ctm.	Freshwater.vs.FwBrackish	0	1	0	0	0	0	1	1	0	0	1	0
16.Eso.Arg	Ctm.	Freshwater.vs.Marine	1	1	0	0	0	1	1	0	1	0	1	0
16.Eso.Arg	Ctm.	FwBrackish.vs.Marine	1	1	1	1	0	1	0	0	1	0	1	0
17.Sal.Arg	Ctm.	Euryhaline.vs.Freshwater	1	1	1	1	0	1	1	0	1	0	1	0
17.Sal.Arg	Ctm.	Euryhaline.vs.FwBrackish	0	0	0	0	0	0	0	0	1	1	1	0
17.Sal.Arg	Ctm.	Euryhaline.vs.Marine	1	1	1	1	0	1	0	0	0	0	1	0
17.Sal.Arg	Ctm.	Freshwater.vs.FwBrackish	1	0	1	1	0	1	1	0	1	0	1	0
17.Sal.Arg	Ctm.	Freshwater.vs.Marine	0	1	0	0	0	0	0	0	0	0	0	1
17.Sal.Arg	Ctm.	FwBrackish.vs.Marine	1	0	1	1	0	1	0	0	1	0	1	0
18.Pol.Perco	Ctm.	Freshwater.vs.Marine	1	1	0	0	0	1	0	0	1	0	1	0
19.Zei.Perco	Ctm.	Freshwater.vs.Marine	1	1	0	0	0	1	1	0	0	0	1	0
20.Zei.Pol.Per	Ctm.	Freshwater.vs.Marine	1	1	0	0	0	1	1	0	0	0	1	0
21.Gad.Sty.Per	Ctm.	Euryhaline.vs.Freshwater	1	1	0	0	0	1	0	0	1	0	1	0
21.Gad.Sty.Per	Ctm.	Euryhaline.vs.MarBrackish	1	0	0	0	0	1	0	0	1	0	1	0
21.Gad.Sty.Per	Ctm.	Euryhaline.vs.Marine	1	0	0	0	0	1	0	0	1	0	1	0
21.Gad.Sty.Per	Ctm.	Freshwater.vs.MarBrackish	1	1	0	0	0	1	0	0	0	0	1	0
21.Gad.Sty.Per	Ctm.	Freshwater.vs.Marine	1	1	0	0	0	1	0	0	0	0	1	0
21.Gad.Sty.Per	Ctm.	MarBrackish.vs.Marine	1	1	1	1	0	1	1	0	1	0	1	0
22.Zei.Per.Pol.Gad.Sty	Ctm.	Euryhaline.vs.Freshwater	1	1	0	0	0	1	0	0	1	0	1	0
22.Zei.Per.Pol.Gad.Sty	Ctm.	Euryhaline.vs.MarBrackish	1	1	0	0	0	1	0	0	1	0	1	0
22.Zei.Per.Pol.Gad.Sty	Ctm.	Euryhaline.vs.Marine	1	0	0	0	0	1	0	0	1	0	1	0
22.Zei.Per.Pol.Gad.Sty	Ctm.	Freshwater.vs.MarBrackish	1	1	0	0	0	1	0	0	0	0	1	0
22.Zei.Per.Pol.Gad.Sty	Ctm.	Freshwater.vs.Marine	1	1	0	0	0	1	0	0	0	0	1	0
22.Zei.Per.Pol.Gad.Sty	Ctm.	MarBrackish.vs.Marine	1	1	1	1	0	1	1	0	1	0	1	0
23.Tetraodontiformes	Ctm.	Euryhaline.vs.Freshwater	1	0	0	0	0	1	0	0	1	0	1	0
23.Tetraodontiformes	Ctm.	Euryhaline.vs.MarBrackish	1	0	0	0	0	1	0	0	1	0	1	0
23.Tetraodontiformes	Ctm.	Euryhaline.vs.Marine	1	1	0	0	0	1	0	0	1	0	1	0
23.Tetraodontiformes	Ctm.	Freshwater.vs.FwBrackish	1	0	0	0	0	1	1	0	1	0	1	0
23.Tetraodontiformes	Ctm.	Freshwater.vs.MarBrackish	1	0	0	0	0	1	1	0	0	0	1	0
23.Tetraodontiformes	Ctm.	Freshwater.vs.Marine	0	0	0	0	0	0	1	1	0	0	1	0
23.Tetraodontiformes	Ctm.	FwBrackish.vs.MarBrackish	1	0	0	0	0	1	0	0	1	0	1	0
23.Tetraodontiformes	Ctm.	MarBrackish.vs.Marine	0	1	0	0	0	0	0	0	0	0	0	1
24.Cot.Psy.Jor_Agonidae.n.friends	Ctm.	Euryhaline.vs.Freshwater	1	0	1	1	0	1	1	0	1	0	1	0
24.Cot.Psy.Jor_Agonidae.n.friends	Ctm.	Euryhaline.vs.FwBrackish	1	1	0	0	0	1	1	0	0	0	1	0
24.Cot.Psy.Jor_Agonidae.n.friends	Ctm.	Euryhaline.vs.MarBrackish	1	1	0	0	0	1	1	0	1	0	1	0
24.Cot.Psy.Jor_Agonidae.n.friends	Ctm.	Euryhaline.vs.Marine	1	0	0	0	0	1	1	0	0	0	1	0
24.Cot.Psy.Jor_Agonidae.n.friends	Ctm.	Freshwater.vs.MarBrackish	1	1	0	0	0	1	1	0	1	0	1	0
24.Cot.Psy.Jor_Agonidae.n.friends	Ctm.	Freshwater.vs.Marine	1	0	0	0	0	1	1	0	0	0	1	0
24.Cot.Psy.Jor_Agonidae.n.friends	Ctm.	FwBrackish.vs.MarBrackish	1	1	0	0	0	1	1	0	0	0	1	0
24.Cot.Psy.Jor_Agonidae.n.friends	Ctm.	FwBrackish.vs.Marine	1	1	0	0	0	1	1	0	0	0	1	0
24.Cot.Psy.Jor_Agonidae.n.friends	Ctm.	MarBrackish.vs.Marine	1	1	0	0	0	1	0	0	0	0	1	0
25.TCL_CPJ.A	Ctm.	Euryhaline.vs.Freshwater	1	0	1	1	0	1	1	0	1	0	1	0
25.TCL_CPJ.A	Ctm.	Euryhaline.vs.FwBrackish	1	1	0	0	0	1	1	0	0	0	1	0
25.TCL_CPJ.A	Ctm.	Euryhaline.vs.MarBrackish	1	1	0	0	0	1	1	0	0	0	1	0
25.TCL_CPJ.A	Ctm.	Euryhaline.vs.Marine	1	0	0	0	0	1	1	0	0	0	1	0
25.TCL_CPJ.A	Ctm.	Freshwater.vs.MarBrackish	1	1	0	0	0	1	1	0	1	0	1	0
25.TCL_CPJ.A	Ctm.	Freshwater.vs.Marine	1	0	0	0	0	1	1	0	0	0	1	0
25.TCL_CPJ.A	Ctm.	FwBrackish.vs.MarBrackish	1	1	0	0	0	1	1	0	0	0	1	0
25.TCL_CPJ.A	Ctm.	FwBrackish.vs.Marine	1	1	0	0	0	1	1	0	0	0	1	0
25.TCL_CPJ.A	Ctm.	MarBrackish.vs.Marine	1	1	0	0	0	1	0	0	0	0	1	0
26.Percidae.et.Trach.clad	Ctm.	Freshwater.vs.FwBrackish	1	1	1	1	0	1	1	0	1	0	1	0
26.Percidae.et.Trach.clad	Ctm.	Freshwater.vs.Marine	1	1	0	0	0	1	1	0	1	0	1	0
26.Percidae.et.Trach.clad	Ctm.	FwBrackish.vs.Marine	1	0	0	0	0	1	1	0	0	0	1	0
27.PT_Ac2Chan_mSerr	Ctm.	Freshwater.vs.FwBrackish	1	1	1	1	0	1	1	0	1	0	1	0
27.PT_Ac2Chan_mSerr	Ctm.	Freshwater.vs.MarBrackish	1	1	0	0	0	1	1	0	1	0	1	0
27.PT_Ac2Chan_mSerr	Ctm.	Freshwater.vs.Marine	1	1	0	0	0	1	1	0	0	0	1	0
27.PT_Ac2Chan_mSerr	Ctm.	FwBrackish.vs.MarBrackish	1	0	0	0	0	1	0	0	0	0	1	0
27.PT_Ac2Chan_mSerr	Ctm.	FwBrackish.vs.Marine	1	1	0	0	0	1	1	0	0	0	1	0
28.Terapontoidei.et.Dichistiidae	Ctm.	Euryhaline.vs.Freshwater	0	1	0	0	0	0	1	0	1	0	1	0
28.Terapontoidei.et.Dichistiidae	Ctm.	Euryhaline.vs.FwBrackish	0	1	1	0	1	1	1	0	0	0	1	0
28.Terapontoidei.et.Dichistiidae	Ctm.	Euryhaline.vs.MarBrackish	1	0	0	0	0	1	0	0	1	0	1	0
28.Terapontoidei.et.Dichistiidae	Ctm.	Euryhaline.vs.Marine	0	0	1	0	1	1	1	0	1	0	1	0
28.Terapontoidei.et.Dichistiidae	Ctm.	Freshwater.vs.FwBrackish	0	1	0	0	0	0	1	0	1	0	1	0
28.Terapontoidei.et.Dichistiidae	Ctm.	Freshwater.vs.MarBrackish	1	1	0	0	0	1	1	0	1	0	1	0
28.Terapontoidei.et.Dichistiidae	Ctm.	Freshwater.vs.Marine	1	0	0	0	0	1	1	0	0	0	1	0
28.Terapontoidei.et.Dichistiidae	Ctm.	FwBrackish.vs.MarBrackish	1	0	0	0	0	1	0	0	0	0	1	0
28.Terapontoidei.et.Dichistiidae	Ctm.	FwBrackish.vs.Marine	1	0	0	0	0	1	1	0	0	0	1	0
28.Terapontoidei.et.Dichistiidae	Ctm.	MarBrackish.vs.Marine	0	0	0	0	0	0	0	0	1	1	1	0
29.Cith.Per.Centrar	Ctm.	Freshwater.vs.FwBrackish	1	0	0	0	0	1	0	0	0	0	1	0
29.Cith.Per.Centrar	Ctm.	Freshwater.vs.MarBrackish	1	0	0	0	0	1	1	0	1	0	1	0
29.Cith.Per.Centrar	Ctm.	Freshwater.vs.Marine	0	0	0	0	0	0	1	0	1	0	1	0
29.Cith.Per.Centrar	Ctm.	FwBrackish.vs.MarBrackish	1	1	0	0	0	1	1	0	1	0	1	0
29.Cith.Per.Centrar	Ctm.	FwBrackish.vs.Marine	0	0	0	0	0	0	1	1	0	0	1	0
29.Cith.Per.Centrar	Ctm.	MarBrackish.vs.Marine	1	1	0	0	0	1	1	0	1	0	1	0
30.TD_CPC	Ctm.	Euryhaline.vs.Freshwater	0	1	0	0	0	0	1	0	1	0	1	0
30.TD_CPC	Ctm.	Euryhaline.vs.FwBrackish	0	1	1	0	1	1	1	0	0	0	1	0
30.TD_CPC	Ctm.	Euryhaline.vs.MarBrackish	1	0	0	0	0	1	1	0	1	0	1	0
30.TD_CPC	Ctm.	Euryhaline.vs.Marine	0	0	1	0	1	1	0	0	1	0	1	0
30.TD_CPC	Ctm.	Freshwater.vs.FwBrackish	0	0	0	0	0	0	1	0	1	0	1	0
30.TD_CPC	Ctm.	Freshwater.vs.MarBrackish	1	0	0	0	0	1	1	0	1	0	1	0
30.TD_CPC	Ctm.	Freshwater.vs.Marine	1	0	0	0	0	1	1	0	1	0	1	0
30.TD_CPC	Ctm.	FwBrackish.vs.MarBrackish	1	0	0	0	0	1	1	0	0	0	1	0
30.TD_CPC	Ctm.	FwBrackish.vs.Marine	1	0	0	0	0	1	1	0	0	0	1	0
30.TD_CPC	Ctm.	MarBrackish.vs.Marine	0	0	0	0	0	0	1	0	1	0	1	0
31.Gobiiformes	Ctm.	Euryhaline.vs.Freshwater	1	0	1	1	0	1	1	0	0	0	1	0
31.Gobiiformes	Ctm.	Euryhaline.vs.FwBrackish	0	0	1	0	1	1	1	0	0	0	1	0
31.Gobiiformes	Ctm.	Freshwater.vs.FwBrackish	1	1	0	0	0	1	1	0	1	0	1	0
31.Gobiiformes	Ctm.	Freshwater.vs.MarBrackish	1	0	0	0	0	1	1	0	0	0	1	0
31.Gobiiformes	Ctm.	Freshwater.vs.Marine	1	1	0	0	0	1	1	0	0	0	1	0
32.SAIICI	Ctm.	Euryhaline.vs.Freshwater	1	1	0	0	0	1	1	0	1	0	1	0
32.SAIICI	Ctm.	Euryhaline.vs.FwBrackish	1	1	0	0	0	1	0	0	1	0	1	0
32.SAIICI	Ctm.	Euryhaline.vs.MarBrackish	1	1	0	0	0	1	1	0	1	0	1	0
32.SAIICI	Ctm.	Euryhaline.vs.Marine	1	1	0	0	0	1	1	0	1	0	1	0
32.SAIICI	Ctm.	Freshwater.vs.FwBrackish	0	0	0	0	0	0	1	0	1	0	1	0
32.SAIICI	Ctm.	Freshwater.vs.MarBrackish	1	1	0	0	0	1	0	0	1	0	1	0
32.SAIICI	Ctm.	Freshwater.vs.Marine	1	1	0	0	0	1	0	0	1	0	1	0
32.SAIICI	Ctm.	FwBrackish.vs.MarBrackish	1	1	0	0	0	1	0	0	0	0	1	0
32.SAIICI	Ctm.	FwBrackish.vs.Marine	0	1	0	0	0	0	1	0	1	0	1	0
32.SAIICI	Ctm.	MarBrackish.vs.Marine	0	1	0	0	0	0	1	0	1	0	1	0
33.BlenO2Anth.Cyp	Ctm.	Euryhaline.vs.Freshwater	0	1	0	0	0	0	0	0	1	1	1	0
33.BlenO2Anth.Cyp	Ctm.	Euryhaline.vs.FwBrackish	0	0	0	0	0	0	0	0	1	1	1	0
33.BlenO2Anth.Cyp	Ctm.	Euryhaline.vs.MarBrackish	0	0	0	0	0	0	0	0	1	1	1	0
33.BlenO2Anth.Cyp	Ctm.	Euryhaline.vs.Marine	0	1	0	0	0	0	0	0	1	1	1	0
33.BlenO2Anth.Cyp	Ctm.	Freshwater.vs.FwBrackish	1	1	0	0	0	1	1	0	1	0	1	0
33.BlenO2Anth.Cyp	Ctm.	Freshwater.vs.MarBrackish	0	1	0	0	0	0	1	0	1	0	1	0
33.BlenO2Anth.Cyp	Ctm.	Freshwater.vs.Marine	1	1	0	0	0	1	1	0	1	0	1	0
33.BlenO2Anth.Cyp	Ctm.	MarBrackish.vs.Marine	1	1	0	0	0	1	0	0	0	0	1	0
34.BlenO1.Anth.Cich.Pho.O2.Cyp	Ctm.	Euryhaline.vs.Freshwater	0	0	0	0	0	0	1	0	1	0	1	0
34.BlenO1.Anth.Cich.Pho.O2.Cyp	Ctm.	Euryhaline.vs.FwBrackish	0	1	0	0	0	0	0	0	1	1	1	0
34.BlenO1.Anth.Cich.Pho.O2.Cyp	Ctm.	Euryhaline.vs.MarBrackish	1	0	0	0	0	1	0	0	1	0	1	0
34.BlenO1.Anth.Cich.Pho.O2.Cyp	Ctm.	Freshwater.vs.FwBrackish	0	0	0	0	0	0	1	0	1	0	1	0
34.BlenO1.Anth.Cich.Pho.O2.Cyp	Ctm.	Freshwater.vs.MarBrackish	0	0	0	0	0	0	1	0	1	0	1	0
34.BlenO1.Anth.Cich.Pho.O2.Cyp	Ctm.	Freshwater.vs.Marine	1	1	0	0	0	1	1	0	1	0	1	0
34.BlenO1.Anth.Cich.Pho.O2.Cyp	Ctm.	FwBrackish.vs.MarBrackish	0	0	0	0	0	0	1	0	1	0	1	0
34.BlenO1.Anth.Cich.Pho.O2.Cyp	Ctm.	FwBrackish.vs.Marine	1	1	0	0	0	1	1	0	0	0	1	0
34.BlenO1.Anth.Cich.Pho.O2.Cyp	Ctm.	MarBrackish.vs.Marine	1	1	0	0	0	1	0	0	0	0	1	0
35.BlenO1.Cich.Pho.O2.Cyp	Ctm.	Euryhaline.vs.Freshwater	0	0	0	0	0	0	1	0	1	0	1	0
35.BlenO1.Cich.Pho.O2.Cyp	Ctm.	Euryhaline.vs.FwBrackish	0	1	0	0	0	0	0	0	1	1	1	0
35.BlenO1.Cich.Pho.O2.Cyp	Ctm.	Euryhaline.vs.MarBrackish	1	0	0	0	0	1	0	0	1	0	1	0
35.BlenO1.Cich.Pho.O2.Cyp	Ctm.	Euryhaline.vs.Marine	0	1	0	0	0	0	0	0	1	1	1	0
35.BlenO1.Cich.Pho.O2.Cyp	Ctm.	Freshwater.vs.FwBrackish	0	0	0	0	0	0	1	0	1	0	1	0
35.BlenO1.Cich.Pho.O2.Cyp	Ctm.	Freshwater.vs.MarBrackish	0	0	0	0	0	0	1	0	1	0	1	0
35.BlenO1.Cich.Pho.O2.Cyp	Ctm.	Freshwater.vs.Marine	0	1	0	0	0	0	1	0	1	0	1	0
35.BlenO1.Cich.Pho.O2.Cyp	Ctm.	FwBrackish.vs.MarBrackish	1	0	0	0	0	1	1	0	0	0	1	0
35.BlenO1.Cich.Pho.O2.Cyp	Ctm.	MarBrackish.vs.Marine	1	0	0	0	0	1	1	0	0	0	1	0
36.Belon.Ather.Cypr	Ctm.	Euryhaline.vs.Freshwater	0	1	0	0	0	0	1	0	1	0	1	0
36.Belon.Ather.Cypr	Ctm.	Euryhaline.vs.FwBrackish	0	0	0	0	0	0	0	0	1	1	1	0
36.Belon.Ather.Cypr	Ctm.	Euryhaline.vs.Marine	1	1	0	0	0	1	0	0	0	0	1	0
36.Belon.Ather.Cypr	Ctm.	Freshwater.vs.FwBrackish	1	1	0	0	0	1	1	0	1	0	1	0
36.Belon.Ather.Cypr	Ctm.	Freshwater.vs.MarBrackish	0	1	0	0	0	0	1	0	1	0	1	0
36.Belon.Ather.Cypr	Ctm.	Freshwater.vs.Marine	1	1	0	0	0	1	1	0	1	0	1	0
36.Belon.Ather.Cypr	Ctm.	FwBrackish.vs.Marine	0	1	0	0	0	0	0	0	0	0	0	1
36.Belon.Ather.Cypr	Ctm.	MarBrackish.vs.Marine	1	1	0	0	0	1	0	0	0	0	1	0
37.Belon.Cyp	Ctm.	Euryhaline.vs.Marine	1	1	0	0	0	1	0	0	0	0	1	0
37.Belon.Cyp	Ctm.	Freshwater.vs.FwBrackish	1	1	0	0	0	1	1	0	1	0	1	0
37.Belon.Cyp	Ctm.	Freshwater.vs.MarBrackish	0	1	0	0	0	0	1	0	1	0	1	0
37.Belon.Cyp	Ctm.	Freshwater.vs.Marine	0	1	0	0	0	0	0	0	1	1	1	0
37.Belon.Cyp	Ctm.	FwBrackish.vs.Marine	0	1	0	0	0	0	0	0	1	1	1	0
37.Belon.Cyp	Ctm.	MarBrackish.vs.Marine	1	1	0	0	0	1	0	0	0	0	1	0
38.Belon.Cich	Ctm.	Euryhaline.vs.Freshwater	0	1	0	0	0	0	1	0	1	0	1	0
38.Belon.Cich	Ctm.	Euryhaline.vs.FwBrackish	0	1	0	0	0	0	1	0	1	0	1	0
38.Belon.Cich	Ctm.	Euryhaline.vs.Marine	1	0	0	0	0	1	0	0	0	0	1	0
38.Belon.Cich	Ctm.	Freshwater.vs.FwBrackish	0	0	0	0	0	0	1	0	1	0	1	0
38.Belon.Cich	Ctm.	Freshwater.vs.MarBrackish	0	1	0	0	0	0	1	0	1	0	1	0
38.Belon.Cich	Ctm.	Freshwater.vs.Marine	0	1	0	0	0	0	1	0	1	0	1	0
38.Belon.Cich	Ctm.	FwBrackish.vs.MarBrackish	0	1	0	0	0	0	1	0	1	0	1	0
38.Belon.Cich	Ctm.	FwBrackish.vs.Marine	1	1	0	0	0	1	0	0	0	0	1	0
38.Belon.Cich	Ctm.	MarBrackish.vs.Marine	1	0	0	0	0	1	0	0	0	0	1	0
39.Beloniformes	Ctm.	Euryhaline.vs.Freshwater	0	1	0	0	0	0	1	0	1	0	1	0
39.Beloniformes	Ctm.	Euryhaline.vs.FwBrackish	0	1	0	0	0	0	0	0	0	0	0	1
39.Beloniformes	Ctm.	Euryhaline.vs.Marine	1	0	0	0	0	1	0	0	0	0	1	0
39.Beloniformes	Ctm.	Freshwater.vs.FwBrackish	1	1	0	0	0	1	1	0	1	0	1	0
39.Beloniformes	Ctm.	Freshwater.vs.MarBrackish	0	1	0	0	0	0	0	0	1	1	1	0
39.Beloniformes	Ctm.	Freshwater.vs.Marine	1	1	0	0	0	1	0	0	0	0	1	0
39.Beloniformes	Ctm.	FwBrackish.vs.MarBrackish	0	0	0	0	0	0	0	0	0	0	0	1
39.Beloniformes	Ctm.	FwBrackish.vs.Marine	1	1	0	0	0	1	0	0	0	0	1	0
39.Beloniformes	Ctm.	MarBrackish.vs.Marine	1	0	0	0	0	1	0	0	0	0	1	0
40.Atheriniformes	Ctm.	Euryhaline.vs.Freshwater	1	1	0	0	0	1	1	0	1	0	1	0
40.Atheriniformes	Ctm.	Euryhaline.vs.FwBrackish	1	1	0	0	0	1	0	0	0	0	1	0
40.Atheriniformes	Ctm.	Euryhaline.vs.MarBrackish	1	0	0	0	0	1	1	0	0	0	1	0
40.Atheriniformes	Ctm.	Freshwater.vs.FwBrackish	0	0	0	0	0	0	1	0	1	0	1	0
40.Atheriniformes	Ctm.	Freshwater.vs.MarBrackish	1	1	0	0	0	1	1	0	1	0	1	0
40.Atheriniformes	Ctm.	Freshwater.vs.Marine	1	1	0	0	0	1	1	0	1	0	1	0
40.Atheriniformes	Ctm.	FwBrackish.vs.MarBrackish	1	1	0	0	0	1	0	0	0	0	1	0
40.Atheriniformes	Ctm.	FwBrackish.vs.Marine	1	1	0	0	0	1	1	0	0	0	1	0
41.Belon.Ather	Ctm.	Euryhaline.vs.Freshwater	1	1	0	0	0	1	1	0	1	0	1	0
41.Belon.Ather	Ctm.	Euryhaline.vs.FwBrackish	1	1	0	0	0	1	0	0	0	0	1	0
41.Belon.Ather	Ctm.	Euryhaline.vs.Marine	1	1	0	0	0	1	0	0	0	0	1	0
41.Belon.Ather	Ctm.	Freshwater.vs.FwBrackish	1	0	0	0	0	1	1	0	1	0	1	0
41.Belon.Ather	Ctm.	Freshwater.vs.MarBrackish	1	1	0	0	0	1	1	0	1	0	1	0
41.Belon.Ather	Ctm.	Freshwater.vs.Marine	1	1	0	0	0	1	1	0	1	0	1	0
41.Belon.Ather	Ctm.	FwBrackish.vs.MarBrackish	1	0	0	0	0	1	0	0	0	0	1	0
41.Belon.Ather	Ctm.	FwBrackish.vs.Marine	1	1	0	0	0	1	0	0	0	0	1	0
41.Belon.Ather	Ctm.	MarBrackish.vs.Marine	1	1	0	0	0	1	0	0	0	0	1	0
42.Blenn.Oval2_Ather	Ctm.	Euryhaline.vs.Freshwater	1	1	0	0	0	1	1	0	1	0	1	0
42.Blenn.Oval2_Ather	Ctm.	Euryhaline.vs.FwBrackish	0	1	0	0	0	0	0	0	0	0	0	1
42.Blenn.Oval2_Ather	Ctm.	Euryhaline.vs.MarBrackish	1	1	0	0	0	1	1	0	1	0	1	0
42.Blenn.Oval2_Ather	Ctm.	Euryhaline.vs.Marine	1	1	0	0	0	1	0	0	0	0	1	0
42.Blenn.Oval2_Ather	Ctm.	Freshwater.vs.FwBrackish	1	0	0	0	0	1	1	0	1	0	1	0
42.Blenn.Oval2_Ather	Ctm.	Freshwater.vs.MarBrackish	0	0	0	0	0	0	1	0	1	0	1	0
42.Blenn.Oval2_Ather	Ctm.	Freshwater.vs.Marine	1	0	0	0	0	1	1	0	0	0	1	0
42.Blenn.Oval2_Ather	Ctm.	FwBrackish.vs.MarBrackish	0	0	0	0	0	0	0	0	0	0	0	1
42.Blenn.Oval2_Ather	Ctm.	FwBrackish.vs.Marine	1	0	0	0	0	1	0	0	0	0	1	0
42.Blenn.Oval2_Ather	Ctm.	MarBrackish.vs.Marine	1	0	0	0	0	1	0	0	0	0	1	0
43.Blenn.Oval2_Cich.Phol.Oval1	Ctm.	Euryhaline.vs.Freshwater	0	0	1	0	1	1	1	0	1	0	1	0
43.Blenn.Oval2_Cich.Phol.Oval1	Ctm.	Euryhaline.vs.FwBrackish	1	0	1	1	0	1	1	0	1	0	1	0
43.Blenn.Oval2_Cich.Phol.Oval1	Ctm.	Freshwater.vs.FwBrackish	0	0	0	0	0	0	1	0	1	0	1	0
43.Blenn.Oval2_Cich.Phol.Oval1	Ctm.	Freshwater.vs.MarBrackish	0	1	0	0	0	0	1	0	1	0	1	0
43.Blenn.Oval2_Cich.Phol.Oval1	Ctm.	Freshwater.vs.Marine	0	1	0	0	0	0	1	0	1	0	1	0
43.Blenn.Oval2_Cich.Phol.Oval1	Ctm.	FwBrackish.vs.MarBrackish	0	1	0	0	0	0	1	0	1	0	1	0
43.Blenn.Oval2_Cich.Phol.Oval1	Ctm.	FwBrackish.vs.Marine	0	1	0	0	0	0	1	1	0	0	1	0
43.Blenn.Oval2_Cich.Phol.Oval1	Ctm.	MarBrackish.vs.Marine	1	0	0	0	0	1	1	0	0	0	1	0
