# Supplementary material for: Evidence for general size‐by‐habitat rules in actinopterygian fishes across nine scales of observation
Source: Ecol Lett. 2021 Jun 10;24(8):1569–81. doi: 10.1111/ele.13768 (PMC8362132; doi:10.1111/ele.13768)
Supplement: Supplementary file 6 — Appendix 1 [file ELE-24-1569-s003.xlsx]

## Sheet: SI%align
Appendix 1: The percentage of clades in which each pair of metrics, from the nine metrics compared between habitats, were aligned (e.g. the percentage of orders where euryhaline taxa possessed the smallest mean size and lower species richness, compared to freshwater relatives. An order where euryhaline taxa possessed the larger mean size and higher species richness also represents an alignment). …
Scale of observation: Order		Phylogeny: 11k		Habitat source: Catalogue of Fishes
Euryhaline.vs.Freshwater	%sim	Euryhaline.vs.Marine	%sim	Euryhaline.vs.FwBrackish	%sim	Freshwater.vs.MarBrackish	%sim	MarBrackish.vs.Marine	%sim	FwBrackish.vs.MarBrackish	%sim	Freshwater.vs.FwBrackish	%sim	Freshwater.vs.Marine	%sim	FwBrackish.vs.Marine	%sim	Euryhaline.vs.MarBrackish	%sim
Mean Size.vs.Mean Phy size	90.9091	Mean Size.vs.Mean Phy size	71.4286	Mean Size.vs.Mean Phy size	77.7778	Mean Phy Troph.vs.Mean Bdur	88.8889	Mean Troph.vs.Size var rat.	76.1905	Mean Size.vs.Mean Phy size	87.5	Mean Phy size.vs.Mean Bdur	78.5714	Mean Troph.vs.Mean Bdur	77.7778	Mean Size.vs.Mean Phy size	100	Mean Size.vs.Mean Phy size	89.4737
Mean Troph.vs.Mean Phy Troph	81.8182	Mean Phy Troph.vs.Mean Size	64.2857	Mean Size.vs.richness	77.7778	Troph var rat..vs.Mean Size	88.8889	Mean Phy Troph.vs.Troph var rat.	71.4286	Mean Phy size.vs.richness	87.5	Mean Troph.vs.Mean Size	71.4286	Mean Troph.vs.Mean Phy Troph	66.6667	Mean Phy Troph.vs.Mean Size	85.7143	Mean Troph.vs.Mean Phy Troph	78.9474
Mean Troph.vs.Mean Bdur	72.7273	Mean Phy Troph.vs.Mean Phy size	64.2857	Mean Phy size.vs.richness	77.7778	Mean Size.vs.Mean Phy size	88.8889	Mean Troph.vs.Mean Phy Troph	66.6667	Mean Phy Troph.vs.Mean Size	75	Mean Troph.vs.Mean Phy size	71.4286	Mean Troph.vs.Mean Size	66.6667	Mean Phy Troph.vs.Mean Phy size	85.7143	Mean Phy Troph.vs.Mean Size	73.6842
Mean Phy Troph.vs.Troph var rat.	72.7273	Mean Phy Troph.vs.Size var rat.	64.2857	Mean Troph.vs.Mean Size	66.6667	Mean Troph.vs.Size var rat.	77.7778	Troph var rat..vs.Mean Size	66.6667	Troph var rat..vs.Mean Size	75	Mean Phy Troph.vs.Size var rat.	71.4286	Mean Troph.vs.Size var rat.	66.6667	Mean Size.vs.richness	85.7143	Mean Phy Troph.vs.Mean Phy size	73.6842
Troph var rat..vs.Mean Phy size	72.7273	Troph var rat..vs.Size var rat.	64.2857	Mean Troph.vs.Size var rat.	66.6667	Troph var rat..vs.Mean Phy size	77.7778	Mean Phy Troph.vs.Size var rat.	61.9048	Mean Size.vs.richness	75	Mean Phy Troph.vs.richness	71.4286	Mean Phy Troph.vs.Mean Phy size	66.6667	Mean Phy size.vs.richness	85.7143	Mean Troph.vs.Mean Bdur	68.4211
Mean Phy size.vs.Mig.per	72.7273	Mean Size.vs.Mean Bdur	64.2857	Mean Troph.vs.richness	66.6667	Mean Troph.vs.Mean Bdur	66.6667	Mean Size.vs.Mean Phy size	61.9048	Mean Troph.vs.Mean Phy Troph	62.5	Mean Size.vs.Mean Phy size	71.4286	Mean Phy Troph.vs.Mean Bdur	66.6667	Mean Troph.vs.Mean Phy Troph	71.4286	Mean Troph.vs.Mean Phy size	63.1579
Mean Troph.vs.Mean Phy size	63.6364	Mean Troph.vs.Mean Phy Troph	57.1429	Mean Phy Troph.vs.Mean Size	66.6667	Size var rat..vs.Mean Bdur	66.6667	Size var rat..vs.Mean Bdur	61.9048	Mean Troph.vs.Mean Size	62.5	Mean Troph.vs.Mean Bdur	64.2857	Troph var rat..vs.richness	66.6667	Mean Phy Troph.vs.richness	71.4286	Mean Phy Troph.vs.Mean Bdur	57.8947
Mean Troph.vs.Size var rat.	63.6364	Mean Troph.vs.richness	57.1429	Mean Phy Troph.vs.Mean Phy size	66.6667	Mean Troph.vs.Mean Phy Troph	55.5556	Mean Troph.vs.Mean Bdur	57.1429	Mean Troph.vs.Size var rat.	62.5	Troph var rat..vs.Mean Phy size	64.2857	Mean Size.vs.Mean Phy size	66.6667	Mean Troph.vs.Mean Size	57.1429	Mean Size.vs.Size var rat.	57.8947
Mean Phy Troph.vs.Mean Phy size	63.6364	Mean Phy Troph.vs.Mean Bdur	57.1429	Mean Phy Troph.vs.Size var rat.	66.6667	Mean Troph.vs.Mean Phy size	55.5556	Mean Phy Troph.vs.Mean Phy size	57.1429	Mean Troph.vs.richness	62.5	Mean Size.vs.Mean Bdur	64.2857	Mean Size.vs.Mean Bdur	66.6667	Mean Troph.vs.Mean Phy size	57.1429	Mean Phy size.vs.richness	57.8947
Mean Phy Troph.vs.Size var rat.	63.6364	Troph var rat..vs.Mean Bdur	57.1429	Troph var rat..vs.Mean Size	66.6667	Mean Phy Troph.vs.Mean Phy size	55.5556	Troph var rat..vs.Mean Phy size	57.1429	Mean Phy Troph.vs.Mean Phy size	62.5	Troph var rat..vs.Size var rat.	57.1429	Mean Phy size.vs.richness	66.6667	Troph var rat..vs.Size var rat.	57.1429	Mean Troph.vs.Mean Size	52.6316
Troph var rat..vs.Mean Size	63.6364	Mean Size.vs.Size var rat.	57.1429	Troph var rat..vs.richness	66.6667	Mean Phy Troph.vs.Size var rat.	55.5556	Mean Size.vs.Size var rat.	57.1429	Mean Phy Troph.vs.Mean Bdur	62.5	Troph var rat..vs.Mean Bdur	57.1429	Size var rat..vs.Mean Bdur	66.6667	Troph var rat..vs.richness	57.1429	Mean Troph.vs.Size var rat.	52.6316
Troph var rat..vs.Mean Bdur	63.6364	Mean Phy size.vs.Size var rat.	57.1429	Mean Phy size.vs.Mean Bdur	66.6667	Mean Phy Troph.vs.Mig.per	55.5556	Mean Phy size.vs.Size var rat.	57.1429	Troph var rat..vs.Mean Phy size	62.5	Size var rat..vs.Mean Bdur	57.1429	Mean Troph.vs.Mean Phy size	55.5556	Mean Size.vs.Mean Bdur	57.1429	Mean Phy Troph.vs.Size var rat.	52.6316
Mean Size.vs.Mig.per	63.6364	Mean Phy size.vs.Mig.per	57.1429	Size var rat..vs.Mean Bdur	66.6667	Mean Troph.vs.Mean Size	44.4444	Size var rat..vs.richness	57.1429	Mean Troph.vs.Mean Phy size	50	Mean Troph.vs.Mean Phy Troph	50	Mean Troph.vs.Mig.per	55.5556	Mean Phy size.vs.Mean Bdur	57.1429	Troph var rat..vs.Mean Size	52.6316
Mean Troph.vs.Troph var rat.	54.5455	Size var rat..vs.Mig.per	57.1429	Mean Bdur.vs.richness	66.6667	Mean Phy Troph.vs.Mean Size	44.4444	Mean Troph.vs.Mean Size	52.381	Mean Troph.vs.Mean Bdur	50	Mean Troph.vs.Size var rat.	50	Mean Phy Troph.vs.Mean Size	55.5556	Mean Troph.vs.Size var rat.	42.8571	Troph var rat..vs.Size var rat.	52.6316
Mean Troph.vs.Mean Size	54.5455	Mean Troph.vs.Mean Phy size	50	Mean Troph.vs.Troph var rat.	55.5556	Troph var rat..vs.richness	44.4444	Mean Troph.vs.Mean Phy size	52.381	Mean Phy Troph.vs.Troph var rat.	50	Troph var rat..vs.Mean Size	50	Mean Phy Troph.vs.Size var rat.	55.5556	Mean Troph.vs.Mean Bdur	42.8571	Mean Phy size.vs.Mean Bdur	52.6316
Mean Phy Troph.vs.Mean Size	54.5455	Troph var rat..vs.Mean Size	50	Mean Troph.vs.Mean Bdur	55.5556	Mean Size.vs.Size var rat.	44.4444	Troph var rat..vs.Mean Bdur	52.381	Mean Phy Troph.vs.Size var rat.	50	Troph var rat..vs.richness	50	Troph var rat..vs.Mean Phy size	55.5556	Mean Troph.vs.richness	42.8571	Size var rat..vs.Mig.per	52.6316
Mean Phy Troph.vs.Mean Bdur	54.5455	Size var rat..vs.Mean Bdur	50	Mean Phy Troph.vs.Troph var rat.	55.5556	Mean Phy size.vs.Mean Bdur	44.4444	Mean Phy size.vs.richness	52.381	Mean Phy Troph.vs.richness	50	Mean Phy size.vs.Size var rat.	50	Mean Size.vs.Size var rat.	55.5556	Mean Phy Troph.vs.Size var rat.	42.8571	Mean Troph.vs.Mig.per	47.3684
Troph var rat..vs.richness	54.5455	Mean Troph.vs.Troph var rat.	42.8571	Mean Phy Troph.vs.Mean Bdur	55.5556	Mean Phy size.vs.Mig.per	44.4444	Mean Bdur.vs.richness	52.381	Troph var rat..vs.Size var rat.	50	Size var rat..vs.richness	50	Mean Size.vs.richness	55.5556	Mean Phy Troph.vs.Mean Bdur	42.8571	Mean Phy Troph.vs.Troph var rat.	47.3684
Troph var rat..vs.Mig.per	54.5455	Mean Troph.vs.Mean Bdur	42.8571	Mean Phy Troph.vs.Mig.per	55.5556	Mean Bdur.vs.Mig.per	44.4444	Mean Troph.vs.Troph var rat.	47.619	Troph var rat..vs.richness	50	Mean Phy Troph.vs.Mean Bdur	42.8571	Mean Phy size.vs.Mean Bdur	55.5556	Troph var rat..vs.Mean Size	42.8571	Mean Size.vs.richness	47.3684
Mean Size.vs.richness	54.5455	Mean Phy Troph.vs.Troph var rat.	42.8571	Troph var rat..vs.Mig.per	55.5556	richness.vs.Mig.per	44.4444	Mean Phy Troph.vs.Mean Size	47.619	Mean Size.vs.Size var rat.	50	Mean Size.vs.Mig.per	42.8571	Mean Troph.vs.richness	44.4444	Troph var rat..vs.Mean Phy size	42.8571	Mean Phy size.vs.Size var rat.	47.3684
Mean Phy size.vs.Mean Bdur	54.5455	Mean Phy Troph.vs.richness	42.8571	Mean Phy size.vs.Mig.per	55.5556	Mean Troph.vs.Troph var rat.	33.3333	Mean Phy Troph.vs.richness	47.619	Mean Phy size.vs.Mean Bdur	50	Mean Phy size.vs.Mig.per	42.8571	Troph var rat..vs.Mean Size	44.4444	Troph var rat..vs.Mig.per	42.8571	Mean Bdur.vs.Mig.per	47.3684
Mean Bdur.vs.Mig.per	54.5455	Troph var rat..vs.richness	42.8571	Mean Troph.vs.Mean Phy size	44.4444	Mean Troph.vs.richness	33.3333	Mean Phy size.vs.Mean Bdur	47.619	Size var rat..vs.richness	50	Size var rat..vs.Mig.per	42.8571	Size var rat..vs.Mig.per	44.4444	Size var rat..vs.Mean Bdur	42.8571	Mean Troph.vs.richness	42.1053
Mean Phy Troph.vs.richness	45.4545	Mean Size.vs.Mig.per	42.8571	Mean Phy Troph.vs.richness	44.4444	Mean Troph.vs.Mig.per	33.3333	Mean Troph.vs.richness	42.8571	Mean Troph.vs.Troph var rat.	37.5	Mean Troph.vs.Troph var rat.	35.7143	Mean Bdur.vs.Mig.per	44.4444	Mean Bdur.vs.richness	42.8571	Mean Phy Troph.vs.richness	42.1053
Mean Size.vs.Mean Bdur	45.4545	Mean Bdur.vs.richness	42.8571	Troph var rat..vs.Mean Phy size	44.4444	Mean Phy Troph.vs.Troph var rat.	33.3333	Mean Phy Troph.vs.Mean Bdur	42.8571	Troph var rat..vs.Mig.per	37.5	Mean Troph.vs.Mig.per	35.7143	Mean Phy Troph.vs.richness	33.3333	Mean Troph.vs.Troph var rat.	28.5714	Troph var rat..vs.Mean Phy size	42.1053
Mean Phy size.vs.Size var rat.	45.4545	Mean Troph.vs.Mean Size	35.7143	Troph var rat..vs.Size var rat.	44.4444	Mean Phy Troph.vs.richness	33.3333	Troph var rat..vs.Size var rat.	42.8571	Mean Size.vs.Mean Bdur	37.5	Mean Phy Troph.vs.Mean Size	35.7143	Mean Phy Troph.vs.Mig.per	33.3333	Mean Phy Troph.vs.Troph var rat.	28.5714	Mean Size.vs.Mean Bdur	42.1053
Mean Phy size.vs.richness	45.4545	Mean Troph.vs.Size var rat.	35.7143	Mean Size.vs.Mean Bdur	44.4444	Troph var rat..vs.Size var rat.	33.3333	Mean Bdur.vs.Mig.per	42.8571	Mean Phy size.vs.Size var rat.	37.5	Mean Phy Troph.vs.Mean Phy size	35.7143	Troph var rat..vs.Mean Bdur	33.3333	Troph var rat..vs.Mean Bdur	28.5714	Size var rat..vs.Mean Bdur	42.1053
Size var rat..vs.richness	45.4545	Mean Troph.vs.Mig.per	35.7143	Mean Bdur.vs.Mig.per	44.4444	Mean Size.vs.Mean Bdur	33.3333	Mean Size.vs.Mean Bdur	38.0952	Size var rat..vs.Mean Bdur	37.5	Mean Phy Troph.vs.Mig.per	35.7143	Mean Phy size.vs.Mig.per	33.3333	Mean Size.vs.Size var rat.	28.5714	Mean Troph.vs.Troph var rat.	36.8421
Mean Troph.vs.Mig.per	36.3636	Mean Phy Troph.vs.Mig.per	35.7143	richness.vs.Mig.per	44.4444	Mean Size.vs.richness	33.3333	Size var rat..vs.Mig.per	38.0952	Size var rat..vs.Mig.per	37.5	Mean Size.vs.Size var rat.	35.7143	Size var rat..vs.richness	33.3333	Mean Phy size.vs.Size var rat.	28.5714	Troph var rat..vs.Mean Bdur	36.8421
Mean Phy Troph.vs.Mig.per	36.3636	Mean Phy size.vs.Mean Bdur	35.7143	Mean Troph.vs.Mean Phy Troph	33.3333	Mean Size.vs.Mig.per	33.3333	Mean Phy Troph.vs.Mig.per	33.3333	Mean Bdur.vs.richness	37.5	Mean Phy Troph.vs.Troph var rat.	28.5714	richness.vs.Mig.per	33.3333	Size var rat..vs.Mig.per	28.5714	Troph var rat..vs.richness	36.8421
Troph var rat..vs.Size var rat.	36.3636	Mean Phy size.vs.richness	35.7143	Troph var rat..vs.Mean Bdur	33.3333	Mean Phy size.vs.Size var rat.	33.3333	Troph var rat..vs.richness	33.3333	Mean Troph.vs.Mig.per	25	Mean Bdur.vs.Mig.per	28.5714	Mean Phy Troph.vs.Troph var rat.	22.2222	Mean Troph.vs.Mig.per	14.2857	Mean Size.vs.Mig.per	36.8421
Mean Size.vs.Size var rat.	36.3636	Size var rat..vs.richness	35.7143	Mean Size.vs.Size var rat.	33.3333	Mean Phy size.vs.richness	33.3333	Mean Size.vs.Mig.per	33.3333	Mean Phy Troph.vs.Mig.per	25	Mean Troph.vs.richness	21.4286	Troph var rat..vs.Size var rat.	22.2222	Size var rat..vs.richness	14.2857	Mean Phy size.vs.Mig.per	36.8421
Size var rat..vs.Mean Bdur	36.3636	Troph var rat..vs.Mig.per	28.5714	Mean Size.vs.Mig.per	33.3333	Size var rat..vs.Mig.per	33.3333	richness.vs.Mig.per	33.3333	Troph var rat..vs.Mean Bdur	12.5	Troph var rat..vs.Mig.per	21.4286	Mean Size.vs.Mig.per	22.2222	Mean Bdur.vs.Mig.per	14.2857	Mean Bdur.vs.richness	36.8421
richness.vs.Mig.per	36.3636	Troph var rat..vs.Mean Phy size	21.4286	Mean Phy size.vs.Size var rat.	33.3333	Troph var rat..vs.Mean Bdur	22.2222	Mean Troph.vs.Mig.per	28.5714	Mean Size.vs.Mig.per	12.5	Mean Size.vs.richness	21.4286	Mean Phy size.vs.Size var rat.	22.2222	richness.vs.Mig.per	14.2857	richness.vs.Mig.per	36.8421
Mean Troph.vs.richness	27.2727	Mean Size.vs.richness	21.4286	Size var rat..vs.richness	33.3333	Troph var rat..vs.Mig.per	22.2222	Troph var rat..vs.Mig.per	28.5714	Mean Bdur.vs.Mig.per	12.5	Mean Phy size.vs.richness	21.4286	Mean Bdur.vs.richness	22.2222	Mean Phy Troph.vs.Mig.per	0	Mean Phy Troph.vs.Mig.per	26.3158
Size var rat..vs.Mig.per	27.2727	Mean Bdur.vs.Mig.per	21.4286	Size var rat..vs.Mig.per	33.3333	Size var rat..vs.richness	22.2222	Mean Size.vs.richness	28.5714	richness.vs.Mig.per	12.5	richness.vs.Mig.per	21.4286	Mean Troph.vs.Troph var rat.	11.1111	Mean Size.vs.Mig.per	0	Troph var rat..vs.Mig.per	26.3158
Mean Bdur.vs.richness	18.1818	richness.vs.Mig.per	14.2857	Mean Troph.vs.Mig.per	11.1111	Mean Bdur.vs.richness	22.2222	Mean Phy size.vs.Mig.per	28.5714	Mean Phy size.vs.Mig.per	0	Mean Bdur.vs.richness	14.2857	Troph var rat..vs.Mig.per	11.1111	Mean Phy size.vs.Mig.per	0	Size var rat..vs.richness	26.3158
Scale of observation: Tax 3		Phylogeny: 11k		Habitat source: Catalogue of Fishes
Euryhaline.vs.Freshwater	%sim	Euryhaline.vs.Marine	%sim	Euryhaline.vs.FwBrackish	%sim	Freshwater.vs.MarBrackish	%sim	MarBrackish.vs.Marine	%sim	FwBrackish.vs.MarBrackish	%sim	Freshwater.vs.FwBrackish	%sim	Freshwater.vs.Marine	%sim	FwBrackish.vs.Marine	%sim	Euryhaline.vs.MarBrackish	%sim
Mean Size.vs.Mean Phy size	100	Mean Troph.vs.richness	90	Mean Phy Troph.vs.Size var rat.	90	Mean Troph.vs.Mean Phy size	90	Mean Phy Troph.vs.Mig.per	88.8889	Mean Troph.vs.Mean Phy size	100	Mean Troph.vs.Mean Size	83.3333	Mean Troph.vs.Mean Phy size	100	Mean Troph.vs.Mean Size	85.7143	Mean Troph.vs.Size var rat.	90.9091
Mean Size.vs.Mig.per	80	Mean Size.vs.Mean Phy size	90	Mean Size.vs.Mean Phy size	90	Mean Size.vs.Mean Phy size	90	Mean Size.vs.Mean Phy size	77.7778	Mean Troph.vs.Mean Size	77.7778	Mean Phy Troph.vs.Size var rat.	83.3333	Mean Troph.vs.Mean Size	88.8889	Mean Troph.vs.Mean Phy size	85.7143	Mean Phy Troph.vs.Mean Phy size	81.8182
Mean Phy size.vs.Mig.per	80	Mean Troph.vs.Mean Phy Troph	80	Mean Troph.vs.Size var rat.	80	Mean Troph.vs.Mean Size	80	Mean Troph.vs.Mean Phy Troph	66.6667	Mean Troph.vs.richness	77.7778	Size var rat..vs.richness	83.3333	Troph var rat..vs.Size var rat.	88.8889	Mean Phy Troph.vs.Size var rat.	85.7143	Mean Size.vs.Mean Phy size	81.8182
Mean Troph.vs.Mean Phy Troph	70	Mean Phy Troph.vs.Mean Phy size	70	Mean Phy size.vs.richness	80	Troph var rat..vs.Size var rat.	80	Mean Troph.vs.Size var rat.	66.6667	Mean Phy Troph.vs.Mean Size	77.7778	Mean Troph.vs.Mig.per	66.6667	Mean Size.vs.Mean Phy size	88.8889	Troph var rat..vs.Mig.per	85.7143	Mean Size.vs.Size var rat.	81.8182
Mean Phy Troph.vs.Troph var rat.	70	Mean Phy Troph.vs.richness	70	Mean Troph.vs.Mean Phy Troph	70	Mean Troph.vs.Mean Phy Troph	70	Mean Troph.vs.Mean Bdur	66.6667	Mean Size.vs.Mean Phy size	77.7778	Mean Phy Troph.vs.richness	66.6667	Mean Troph.vs.richness	77.7778	Mean Size.vs.Size var rat.	85.7143	Mean Troph.vs.Mean Size	72.7273
Mean Troph.vs.Troph var rat.	60	Mean Size.vs.Mig.per	70	Mean Size.vs.Mean Bdur	70	Mean Troph.vs.Troph var rat.	70	Mean Phy Troph.vs.Mean Size	66.6667	Mean Size.vs.richness	77.7778	Troph var rat..vs.Mean Phy size	66.6667	Mean Phy Troph.vs.Mean Size	77.7778	Mean Bdur.vs.richness	85.7143	Mean Phy Troph.vs.richness	72.7273
Mean Troph.vs.Mean Size	60	Mean Phy size.vs.Size var rat.	70	Mean Size.vs.richness	70	Mean Troph.vs.Size var rat.	70	Mean Phy Troph.vs.Mean Phy size	66.6667	Mean Phy size.vs.richness	77.7778	Troph var rat..vs.richness	66.6667	Troph var rat..vs.richness	77.7778	Mean Troph.vs.Size var rat.	71.4286	Mean Bdur.vs.Mig.per	72.7273
Mean Troph.vs.Mean Phy size	60	Size var rat..vs.Mean Bdur	70	Mean Phy Troph.vs.Troph var rat.	60	Mean Phy Troph.vs.Mean Size	70	Troph var rat..vs.Mean Bdur	66.6667	Mean Troph.vs.Size var rat.	66.6667	Mean Size.vs.Mean Phy size	66.6667	Mean Phy size.vs.richness	77.7778	Mean Troph.vs.richness	71.4286	Mean Phy Troph.vs.Mean Size	63.6364
Mean Troph.vs.Size var rat.	60	Mean Troph.vs.Size var rat.	60	Mean Phy Troph.vs.Mean Phy size	60	Mean Size.vs.Mean Bdur	70	Mean Phy size.vs.Mean Bdur	66.6667	Mean Phy Troph.vs.Size var rat.	66.6667	Size var rat..vs.Mean Bdur	66.6667	Mean Troph.vs.Mean Phy Troph	66.6667	Mean Phy Troph.vs.Mean Size	71.4286	Mean Phy Troph.vs.Size var rat.	63.6364
Troph var rat..vs.Mean Size	60	Mean Phy Troph.vs.Mean Size	60	Mean Phy Troph.vs.richness	60	richness.vs.Mig.per	70	Mean Troph.vs.Mean Size	55.5556	Mean Size.vs.Size var rat.	66.6667	Mean Troph.vs.Mean Phy Troph	50	Mean Troph.vs.Size var rat.	66.6667	Mean Phy Troph.vs.Mean Bdur	71.4286	Troph var rat..vs.richness	63.6364
Troph var rat..vs.Mean Phy size	60	Mean Phy Troph.vs.Size var rat.	60	Mean Phy Troph.vs.Mig.per	60	Mean Phy Troph.vs.Troph var rat.	60	Mean Troph.vs.Mean Phy size	55.5556	Mean Phy size.vs.Size var rat.	66.6667	Mean Troph.vs.Troph var rat.	50	Mean Phy Troph.vs.Mean Phy size	66.6667	Mean Size.vs.Mean Phy size	71.4286	Mean Phy size.vs.Size var rat.	63.6364
Size var rat..vs.richness	60	Troph var rat..vs.richness	60	Troph var rat..vs.Mig.per	60	Mean Phy Troph.vs.Mean Phy size	60	Mean Troph.vs.Mig.per	55.5556	Size var rat..vs.Mean Bdur	66.6667	Mean Troph.vs.Mean Phy size	50	Mean Phy Troph.vs.richness	66.6667	Mean Troph.vs.Mean Phy Troph	57.1429	Size var rat..vs.Mean Bdur	63.6364
Mean Phy Troph.vs.Mean Size	50	Mean Size.vs.Size var rat.	60	Mean Phy size.vs.Mean Bdur	60	Mean Phy Troph.vs.Size var rat.	60	Mean Phy Troph.vs.Size var rat.	55.5556	Size var rat..vs.richness	66.6667	Mean Phy Troph.vs.Mean Bdur	50	Mean Size.vs.richness	66.6667	Mean Troph.vs.Mean Bdur	57.1429	Mean Troph.vs.Mean Phy Troph	54.5455
Mean Phy Troph.vs.Mean Phy size	50	Mean Phy size.vs.Mig.per	60	Mean Phy size.vs.Mig.per	60	Mean Phy Troph.vs.Mean Bdur	60	Mean Phy Troph.vs.Mean Bdur	55.5556	Mean Troph.vs.Mean Phy Troph	55.5556	Troph var rat..vs.Size var rat.	50	Mean Phy size.vs.Size var rat.	66.6667	Mean Phy Troph.vs.richness	57.1429	Mean Troph.vs.Mean Phy size	54.5455
Mean Phy Troph.vs.Size var rat.	50	Size var rat..vs.Mig.per	60	Mean Bdur.vs.richness	60	Mean Phy Troph.vs.richness	60	Troph var rat..vs.Mean Size	55.5556	Mean Troph.vs.Mean Bdur	55.5556	Troph var rat..vs.Mean Bdur	50	Size var rat..vs.richness	66.6667	Troph var rat..vs.Size var rat.	57.1429	Mean Troph.vs.Mean Bdur	54.5455
Mean Phy Troph.vs.richness	50	Mean Troph.vs.Troph var rat.	50	Mean Troph.vs.Troph var rat.	50	Troph var rat..vs.Mean Phy size	60	Troph var rat..vs.Mean Phy size	55.5556	Mean Phy Troph.vs.Mean Phy size	55.5556	Troph var rat..vs.Mig.per	50	Mean Troph.vs.Troph var rat.	55.5556	Mean Size.vs.richness	57.1429	Mean Phy Troph.vs.Troph var rat.	54.5455
Troph var rat..vs.Mean Bdur	50	Mean Troph.vs.Mean Phy size	50	Mean Phy Troph.vs.Mean Size	50	Troph var rat..vs.richness	60	Mean Size.vs.Mig.per	55.5556	Mean Phy Troph.vs.Mean Bdur	55.5556	Mean Size.vs.Mean Bdur	50	Mean Phy Troph.vs.Size var rat.	55.5556	Mean Phy size.vs.Size var rat.	57.1429	Troph var rat..vs.Mean Bdur	54.5455
Mean Size.vs.Mean Bdur	50	Mean Troph.vs.Mean Bdur	50	Troph var rat..vs.Mean Size	50	Mean Phy size.vs.Size var rat.	60	Mean Phy size.vs.Mig.per	55.5556	Mean Phy Troph.vs.richness	55.5556	Mean Size.vs.Mig.per	50	Mean Phy Troph.vs.Mig.per	55.5556	Mean Phy size.vs.richness	57.1429	Mean Phy size.vs.richness	54.5455
Mean Phy size.vs.Mean Bdur	50	Mean Phy Troph.vs.Mean Bdur	50	Troph var rat..vs.Size var rat.	50	Mean Phy size.vs.Mean Bdur	60	Size var rat..vs.Mean Bdur	55.5556	Troph var rat..vs.Size var rat.	55.5556	Mean Phy size.vs.Mean Bdur	50	Troph var rat..vs.Mean Phy size	55.5556	Size var rat..vs.Mean Bdur	57.1429	richness.vs.Mig.per	54.5455
Size var rat..vs.Mean Bdur	50	Mean Phy Troph.vs.Mig.per	50	Mean Size.vs.Mig.per	50	Size var rat..vs.richness	60	Size var rat..vs.Mig.per	55.5556	Mean Phy size.vs.Mean Bdur	55.5556	Mean Phy size.vs.Mig.per	50	Troph var rat..vs.Mig.per	55.5556	Size var rat..vs.Mig.per	57.1429	Mean Troph.vs.richness	45.4545
Mean Bdur.vs.Mig.per	50	Troph var rat..vs.Mean Size	50	Mean Phy size.vs.Size var rat.	50	Mean Troph.vs.Mean Bdur	50	Mean Bdur.vs.richness	55.5556	Mean Troph.vs.Troph var rat.	44.4444	Mean Bdur.vs.richness	50	Mean Size.vs.Size var rat.	55.5556	Mean Phy Troph.vs.Troph var rat.	42.8571	Mean Phy Troph.vs.Mean Bdur	45.4545
Mean Troph.vs.richness	40	Troph var rat..vs.Size var rat.	50	Size var rat..vs.richness	50	Mean Phy Troph.vs.Mig.per	50	Mean Bdur.vs.Mig.per	55.5556	Mean Phy Troph.vs.Troph var rat.	44.4444	Mean Troph.vs.Size var rat.	33.3333	Mean Size.vs.Mean Bdur	55.5556	Mean Phy Troph.vs.Mean Phy size	42.8571	Troph var rat..vs.Mig.per	45.4545
Mean Troph.vs.Mig.per	40	Size var rat..vs.richness	50	Size var rat..vs.Mig.per	50	Troph var rat..vs.Mean Size	50	Mean Troph.vs.richness	44.4444	Mean Phy Troph.vs.Mig.per	44.4444	Mean Troph.vs.Mean Bdur	33.3333	Mean Size.vs.Mig.per	55.5556	Mean Phy Troph.vs.Mig.per	42.8571	Mean Size.vs.Mean Bdur	45.4545
Troph var rat..vs.Size var rat.	40	Mean Bdur.vs.Mig.per	50	Mean Bdur.vs.Mig.per	50	Mean Size.vs.Size var rat.	50	Mean Phy Troph.vs.Troph var rat.	44.4444	Troph var rat..vs.Mean Size	44.4444	Mean Phy Troph.vs.Troph var rat.	33.3333	Size var rat..vs.Mig.per	55.5556	Troph var rat..vs.Mean Size	42.8571	Mean Phy size.vs.Mean Bdur	45.4545
Troph var rat..vs.richness	40	Mean Troph.vs.Mean Size	40	richness.vs.Mig.per	50	Size var rat..vs.Mig.per	50	Troph var rat..vs.richness	44.4444	Troph var rat..vs.Mean Phy size	44.4444	Mean Phy Troph.vs.Mean Size	33.3333	richness.vs.Mig.per	55.5556	Troph var rat..vs.Mean Bdur	42.8571	Mean Troph.vs.Mig.per	36.3636
Troph var rat..vs.Mig.per	40	Troph var rat..vs.Mean Phy size	40	Mean Phy Troph.vs.Mean Bdur	40	Mean Bdur.vs.Mig.per	50	Troph var rat..vs.Mig.per	44.4444	Troph var rat..vs.Mean Bdur	44.4444	Mean Phy Troph.vs.Mean Phy size	33.3333	Mean Troph.vs.Mean Bdur	44.4444	Mean Size.vs.Mean Bdur	42.8571	Mean Phy Troph.vs.Mig.per	36.3636
Mean Size.vs.Size var rat.	40	Troph var rat..vs.Mean Bdur	40	Troph var rat..vs.Mean Phy size	40	Mean Troph.vs.Mig.per	40	Mean Size.vs.Size var rat.	44.4444	Troph var rat..vs.Mig.per	44.4444	Mean Phy Troph.vs.Mig.per	33.3333	Mean Troph.vs.Mig.per	44.4444	Mean Size.vs.Mig.per	42.8571	Troph var rat..vs.Mean Phy size	36.3636
Mean Phy size.vs.Size var rat.	40	Mean Phy size.vs.Mean Bdur	40	Troph var rat..vs.Mean Bdur	40	Troph var rat..vs.Mig.per	40	Mean Size.vs.Mean Bdur	44.4444	Mean Size.vs.Mean Bdur	33.3333	Troph var rat..vs.Mean Size	33.3333	Mean Phy Troph.vs.Troph var rat.	44.4444	Mean Phy size.vs.Mean Bdur	42.8571	Troph var rat..vs.Size var rat.	36.3636
Mean Troph.vs.Mean Bdur	30	Mean Phy size.vs.richness	40	Mean Size.vs.Size var rat.	40	Mean Size.vs.Mig.per	40	Mean Phy size.vs.Size var rat.	44.4444	Mean Bdur.vs.richness	33.3333	Mean Phy size.vs.richness	33.3333	Troph var rat..vs.Mean Size	44.4444	Size var rat..vs.richness	42.8571	Mean Size.vs.richness	36.3636
Mean Phy Troph.vs.Mig.per	30	Mean Bdur.vs.richness	40	Mean Troph.vs.Mean Phy size	30	Size var rat..vs.Mean Bdur	40	Mean Phy size.vs.richness	44.4444	Troph var rat..vs.richness	22.2222	Mean Troph.vs.richness	16.6667	Troph var rat..vs.Mean Bdur	44.4444	Mean Troph.vs.Troph var rat.	28.5714	Mean Size.vs.Mig.per	36.3636
Mean Bdur.vs.richness	30	Mean Troph.vs.Mig.per	30	Mean Troph.vs.Mean Bdur	30	Mean Bdur.vs.richness	40	Mean Troph.vs.Troph var rat.	33.3333	Mean Size.vs.Mig.per	22.2222	Mean Size.vs.Size var rat.	16.6667	Mean Phy size.vs.Mean Bdur	44.4444	Mean Troph.vs.Mig.per	28.5714	Mean Phy size.vs.Mig.per	36.3636
richness.vs.Mig.per	30	Mean Phy Troph.vs.Troph var rat.	30	Mean Troph.vs.richness	30	Mean Troph.vs.richness	30	Mean Phy Troph.vs.richness	33.3333	Size var rat..vs.Mig.per	22.2222	Mean Phy size.vs.Size var rat.	16.6667	Mean Phy size.vs.Mig.per	44.4444	Troph var rat..vs.richness	28.5714	Size var rat..vs.richness	36.3636
Mean Phy Troph.vs.Mean Bdur	20	Troph var rat..vs.Mig.per	30	Mean Troph.vs.Mig.per	30	Mean Size.vs.richness	30	Size var rat..vs.richness	33.3333	Mean Bdur.vs.Mig.per	22.2222	Size var rat..vs.Mig.per	16.6667	Mean Bdur.vs.richness	44.4444	Mean Bdur.vs.Mig.per	28.5714	Size var rat..vs.Mig.per	36.3636
Mean Size.vs.richness	20	Mean Size.vs.Mean Bdur	30	Size var rat..vs.Mean Bdur	30	Mean Phy size.vs.Mig.per	30	Troph var rat..vs.Size var rat.	22.2222	richness.vs.Mig.per	11.1111	Mean Bdur.vs.Mig.per	16.6667	Mean Bdur.vs.Mig.per	44.4444	Troph var rat..vs.Mean Phy size	14.2857	Mean Bdur.vs.richness	36.3636
Mean Phy size.vs.richness	20	Mean Size.vs.richness	30	Mean Troph.vs.Mean Size	20	Troph var rat..vs.Mean Bdur	20	Mean Size.vs.richness	22.2222	Mean Troph.vs.Mig.per	0	richness.vs.Mig.per	16.6667	Mean Phy Troph.vs.Mean Bdur	33.3333	Mean Phy size.vs.Mig.per	14.2857	Mean Troph.vs.Troph var rat.	27.2727
Size var rat..vs.Mig.per	20	richness.vs.Mig.per	20	Troph var rat..vs.richness	20	Mean Phy size.vs.richness	20	richness.vs.Mig.per	22.2222	Mean Phy size.vs.Mig.per	0	Mean Size.vs.richness	0	Size var rat..vs.Mean Bdur	33.3333	richness.vs.Mig.per	14.2857	Troph var rat..vs.Mean Size	18.1818
Scale of observation: Tax 4		Phylogeny: 11k		Habitat source: Catalogue of Fishes
Euryhaline.vs.Freshwater	%sim	Euryhaline.vs.Marine	%sim	Euryhaline.vs.FwBrackish	%sim	Freshwater.vs.MarBrackish	%sim	MarBrackish.vs.Marine	%sim	FwBrackish.vs.MarBrackish	%sim	Freshwater.vs.FwBrackish	%sim	Freshwater.vs.Marine	%sim	FwBrackish.vs.Marine	%sim	Euryhaline.vs.MarBrackish	%sim
Mean Size.vs.Mean Phy size	100	Mean Troph.vs.Mean Bdur	80	Mean Phy Troph.vs.Size var rat.	85.7143	Mean Troph.vs.Troph var rat.	88.8889	Mean Troph.vs.Size var rat.	75	Mean Size.vs.Mean Phy size	75	Mean Troph.vs.Mean Size	100	Troph var rat..vs.richness	87.5	Mean Phy size.vs.richness	85.7143	Mean Troph.vs.Size var rat.	100
Mean Size.vs.Mig.per	87.5	Mean Troph.vs.richness	80	Mean Size.vs.Mean Phy size	85.7143	Mean Troph.vs.Mean Phy size	88.8889	Mean Troph.vs.Mean Bdur	75	Mean Size.vs.richness	75	Mean Troph.vs.Mig.per	100	Mean Troph.vs.Mean Phy size	75	Mean Troph.vs.Mean Bdur	71.4286	Mean Phy Troph.vs.richness	100
Mean Phy size.vs.Mig.per	87.5	Mean Phy Troph.vs.richness	80	Mean Troph.vs.Size var rat.	71.4286	Mean Size.vs.Mean Phy size	88.8889	Mean Troph.vs.Mig.per	75	Mean Phy size.vs.richness	75	Mean Size.vs.Mig.per	100	Mean Troph.vs.richness	75	Mean Troph.vs.richness	71.4286	Mean Bdur.vs.Mig.per	83.3333
Mean Phy Troph.vs.Troph var rat.	75	Mean Size.vs.Mig.per	80	Mean Phy Troph.vs.Mig.per	71.4286	Mean Troph.vs.Mean Size	77.7778	Mean Phy Troph.vs.Mig.per	75	Mean Troph.vs.Mean Phy size	62.5	Mean Troph.vs.Troph var rat.	66.6667	Mean Size.vs.Mean Phy size	75	Mean Phy Troph.vs.Troph var rat.	71.4286	Mean Troph.vs.Mean Size	66.6667
Mean Troph.vs.Mean Size	62.5	Size var rat..vs.Mean Bdur	80	Troph var rat..vs.Mig.per	71.4286	Mean Phy Troph.vs.Troph var rat.	77.7778	Troph var rat..vs.Mean Size	75	Mean Troph.vs.richness	62.5	Mean Troph.vs.Mean Phy size	66.6667	Mean Phy size.vs.richness	75	Mean Phy Troph.vs.Mean Size	71.4286	Mean Troph.vs.Mean Bdur	66.6667
Mean Troph.vs.Mean Phy size	62.5	Size var rat..vs.Mig.per	80	Mean Size.vs.Mean Bdur	71.4286	Troph var rat..vs.Mean Phy size	77.7778	Mean Phy size.vs.Mean Bdur	75	Mean Phy Troph.vs.Mean Size	62.5	Mean Phy Troph.vs.Mean Phy size	66.6667	Mean Troph.vs.Mean Phy Troph	62.5	Mean Phy Troph.vs.Mean Bdur	71.4286	Mean Phy Troph.vs.Mean Phy size	66.6667
Size var rat..vs.richness	62.5	Mean Troph.vs.Mean Phy Troph	60	Mean Phy size.vs.richness	71.4286	richness.vs.Mig.per	77.7778	Size var rat..vs.Mean Bdur	75	Mean Phy Troph.vs.Mean Bdur	62.5	Mean Phy Troph.vs.richness	66.6667	Mean Troph.vs.Troph var rat.	62.5	Mean Phy Troph.vs.richness	71.4286	Mean Phy Troph.vs.Mig.per	66.6667
Mean Troph.vs.Size var rat.	50	Mean Troph.vs.Size var rat.	60	Size var rat..vs.richness	71.4286	Mean Troph.vs.Mean Phy Troph	66.6667	Mean Troph.vs.Mean Phy Troph	62.5	Troph var rat..vs.Mean Size	62.5	Troph var rat..vs.Mean Size	66.6667	Mean Phy Troph.vs.Mean Size	62.5	Troph var rat..vs.Mean Size	71.4286	Troph var rat..vs.Mean Bdur	66.6667
Mean Troph.vs.Mean Bdur	50	Mean Phy Troph.vs.Mean Phy size	60	Mean Troph.vs.Mean Phy Troph	57.1429	Mean Phy Troph.vs.Mean Size	66.6667	Mean Troph.vs.Mean Size	62.5	Troph var rat..vs.Mean Phy size	62.5	Troph var rat..vs.Size var rat.	66.6667	Mean Phy Troph.vs.Mean Phy size	62.5	Troph var rat..vs.Mig.per	71.4286	Mean Size.vs.Size var rat.	66.6667
Mean Troph.vs.Mig.per	50	Troph var rat..vs.Mean Size	60	Mean Troph.vs.Troph var rat.	57.1429	Mean Phy Troph.vs.richness	66.6667	Mean Phy Troph.vs.Mean Phy size	62.5	Troph var rat..vs.Size var rat.	62.5	Troph var rat..vs.Mean Bdur	66.6667	Mean Phy Troph.vs.Size var rat.	62.5	Mean Size.vs.richness	71.4286	Mean Phy size.vs.richness	66.6667
Mean Phy Troph.vs.Mean Size	50	Troph var rat..vs.Mean Phy size	60	Mean Troph.vs.Mig.per	57.1429	Mean Phy Troph.vs.Mig.per	66.6667	Mean Phy Troph.vs.Size var rat.	62.5	Troph var rat..vs.Mean Bdur	62.5	Troph var rat..vs.Mig.per	66.6667	Mean Phy Troph.vs.richness	62.5	Size var rat..vs.Mig.per	71.4286	Size var rat..vs.Mean Bdur	66.6667
Mean Phy Troph.vs.Mean Phy size	50	Troph var rat..vs.Size var rat.	60	Mean Phy Troph.vs.Mean Phy size	57.1429	Troph var rat..vs.Mean Size	66.6667	Mean Phy Troph.vs.Mean Bdur	62.5	Size var rat..vs.Mig.per	62.5	Mean Size.vs.Mean Phy size	66.6667	Mean Phy Troph.vs.Mig.per	62.5	Mean Bdur.vs.richness	71.4286	richness.vs.Mig.per	66.6667
Mean Phy Troph.vs.richness	50	Mean Size.vs.Mean Phy size	60	Mean Phy Troph.vs.richness	57.1429	Mean Size.vs.Mean Bdur	66.6667	Troph var rat..vs.Mean Phy size	62.5	Mean Phy Troph.vs.Troph var rat.	50	Mean Phy size.vs.Size var rat.	66.6667	Troph var rat..vs.Mean Phy size	62.5	Mean Troph.vs.Mean Phy size	57.1429	Mean Troph.vs.Mean Phy Troph	50
Troph var rat..vs.Mean Size	50	Mean Size.vs.Size var rat.	60	Troph var rat..vs.Size var rat.	57.1429	Size var rat..vs.richness	66.6667	Mean Size.vs.Mean Phy size	62.5	Mean Phy Troph.vs.Mig.per	50	Mean Phy size.vs.Mig.per	66.6667	Troph var rat..vs.Size var rat.	62.5	Mean Troph.vs.Size var rat.	57.1429	Mean Troph.vs.richness	50
Troph var rat..vs.Mean Phy size	50	Mean Bdur.vs.richness	60	Mean Size.vs.richness	57.1429	Mean Bdur.vs.Mig.per	66.6667	Mean Size.vs.Mean Bdur	62.5	Mean Size.vs.Size var rat.	50	Size var rat..vs.richness	66.6667	Mean Troph.vs.Mean Size	50	Mean Phy Troph.vs.Mean Phy size	57.1429	Mean Troph.vs.Mig.per	50
Troph var rat..vs.richness	50	Mean Bdur.vs.Mig.per	60	Mean Phy size.vs.Mean Bdur	57.1429	Mean Troph.vs.Mig.per	55.5556	Mean Size.vs.Mig.per	62.5	Mean Phy size.vs.Mean Bdur	50	Mean Bdur.vs.richness	66.6667	Mean Troph.vs.Size var rat.	50	Mean Phy Troph.vs.Size var rat.	57.1429	Mean Phy Troph.vs.Troph var rat.	50
Size var rat..vs.Mean Bdur	50	Mean Troph.vs.Mig.per	40	Mean Phy size.vs.Mig.per	57.1429	Mean Phy Troph.vs.Mean Phy size	55.5556	Mean Troph.vs.Mean Phy size	50	Size var rat..vs.richness	50	Mean Troph.vs.Mean Phy Troph	33.3333	Mean Troph.vs.Mig.per	50	Troph var rat..vs.Size var rat.	57.1429	Mean Phy Troph.vs.Mean Size	50
Mean Bdur.vs.Mig.per	50	Mean Phy Troph.vs.Mean Bdur	40	Size var rat..vs.Mig.per	57.1429	Mean Phy Troph.vs.Mean Bdur	55.5556	Mean Phy Troph.vs.Troph var rat.	50	Mean Troph.vs.Mean Size	37.5	Mean Troph.vs.Size var rat.	33.3333	Mean Phy Troph.vs.Troph var rat.	50	Mean Size.vs.Mean Phy size	57.1429	Mean Phy Troph.vs.Size var rat.	50
Mean Troph.vs.Mean Phy Troph	37.5	Mean Phy Troph.vs.Mig.per	40	Mean Troph.vs.richness	42.8571	Troph var rat..vs.Size var rat.	55.5556	Mean Phy Troph.vs.Mean Size	50	Mean Troph.vs.Size var rat.	37.5	Mean Troph.vs.Mean Bdur	33.3333	Mean Size.vs.Size var rat.	50	Mean Size.vs.Size var rat.	57.1429	Mean Phy Troph.vs.Mean Bdur	50
Mean Troph.vs.Troph var rat.	37.5	Troph var rat..vs.Mean Bdur	40	Mean Phy Troph.vs.Troph var rat.	42.8571	Mean Size.vs.Mig.per	55.5556	Troph var rat..vs.Mig.per	50	Mean Troph.vs.Mean Bdur	37.5	Mean Phy Troph.vs.Mean Size	33.3333	Mean Size.vs.Mean Bdur	50	Mean Phy size.vs.Mean Bdur	57.1429	Troph var rat..vs.Mean Phy size	50
Mean Troph.vs.richness	37.5	Troph var rat..vs.richness	40	Mean Phy Troph.vs.Mean Size	42.8571	Mean Phy size.vs.Size var rat.	55.5556	Mean Phy size.vs.Size var rat.	50	Mean Phy Troph.vs.Mean Phy size	37.5	Mean Phy Troph.vs.Size var rat.	33.3333	Mean Size.vs.richness	50	Size var rat..vs.Mean Bdur	57.1429	Troph var rat..vs.richness	50
Mean Phy Troph.vs.Size var rat.	37.5	Troph var rat..vs.Mig.per	40	Mean Phy Troph.vs.Mean Bdur	42.8571	Mean Phy size.vs.Mean Bdur	55.5556	Mean Phy size.vs.richness	50	Mean Phy Troph.vs.Size var rat.	37.5	Mean Phy Troph.vs.Mean Bdur	33.3333	Mean Size.vs.Mig.per	50	Mean Troph.vs.Mean Phy Troph	42.8571	Troph var rat..vs.Mig.per	50
Mean Phy Troph.vs.Mig.per	37.5	Mean Size.vs.Mean Bdur	40	Troph var rat..vs.Mean Size	42.8571	Mean Troph.vs.Size var rat.	44.4444	Size var rat..vs.richness	50	Mean Phy Troph.vs.richness	37.5	Mean Phy Troph.vs.Mig.per	33.3333	Mean Phy size.vs.Size var rat.	50	Mean Troph.vs.Mean Size	42.8571	Mean Size.vs.Mean Phy size	50
Troph var rat..vs.Size var rat.	37.5	Mean Phy size.vs.Mean Bdur	40	Troph var rat..vs.Mean Bdur	42.8571	Mean Troph.vs.Mean Bdur	44.4444	Size var rat..vs.Mig.per	50	Troph var rat..vs.richness	37.5	Troph var rat..vs.Mean Phy size	33.3333	Mean Phy size.vs.Mean Bdur	50	Mean Phy Troph.vs.Mig.per	42.8571	Mean Size.vs.richness	50
Troph var rat..vs.Mean Bdur	37.5	Mean Phy size.vs.richness	40	Mean Size.vs.Mig.per	42.8571	Troph var rat..vs.richness	44.4444	Mean Bdur.vs.richness	50	Troph var rat..vs.Mig.per	37.5	Troph var rat..vs.richness	33.3333	Size var rat..vs.richness	50	Troph var rat..vs.Mean Bdur	42.8571	Mean Size.vs.Mig.per	50
Troph var rat..vs.Mig.per	37.5	Mean Phy size.vs.Mig.per	40	Mean Phy size.vs.Size var rat.	42.8571	Troph var rat..vs.Mig.per	44.4444	Mean Bdur.vs.Mig.per	50	Mean Size.vs.Mig.per	37.5	Mean Size.vs.Size var rat.	33.3333	Size var rat..vs.Mig.per	50	Troph var rat..vs.richness	42.8571	Size var rat..vs.richness	50
Mean Size.vs.Size var rat.	37.5	Size var rat..vs.richness	40	Mean Bdur.vs.Mig.per	42.8571	Mean Size.vs.Size var rat.	44.4444	Mean Troph.vs.Troph var rat.	37.5	Mean Troph.vs.Mean Phy Troph	25	Mean Size.vs.Mean Bdur	33.3333	richness.vs.Mig.per	50	Mean Size.vs.Mean Bdur	42.8571	Size var rat..vs.Mig.per	50
Mean Size.vs.Mean Bdur	37.5	Mean Troph.vs.Troph var rat.	20	Mean Troph.vs.Mean Bdur	28.5714	Mean Phy size.vs.Mig.per	44.4444	Mean Phy Troph.vs.richness	37.5	Mean Troph.vs.Troph var rat.	25	Mean Phy size.vs.richness	33.3333	Mean Phy Troph.vs.Mean Bdur	37.5	Mean Size.vs.Mig.per	42.8571	Mean Bdur.vs.richness	50
Mean Phy size.vs.Size var rat.	37.5	Mean Troph.vs.Mean Size	20	Troph var rat..vs.Mean Phy size	28.5714	Size var rat..vs.Mig.per	44.4444	Troph var rat..vs.Mean Bdur	37.5	Mean Size.vs.Mean Bdur	25	Size var rat..vs.Mean Bdur	33.3333	Troph var rat..vs.Mean Size	37.5	Mean Troph.vs.Mig.per	28.5714	Mean Troph.vs.Troph var rat.	33.3333
Mean Phy size.vs.Mean Bdur	37.5	Mean Troph.vs.Mean Phy size	20	Troph var rat..vs.richness	28.5714	Mean Bdur.vs.richness	44.4444	Troph var rat..vs.richness	37.5	Mean Phy size.vs.Size var rat.	25	Size var rat..vs.Mig.per	33.3333	Troph var rat..vs.Mean Bdur	37.5	Troph var rat..vs.Mean Phy size	28.5714	Troph var rat..vs.Size var rat.	33.3333
Mean Bdur.vs.richness	37.5	Mean Phy Troph.vs.Troph var rat.	20	Mean Size.vs.Size var rat.	28.5714	Mean Troph.vs.richness	33.3333	Mean Size.vs.Size var rat.	37.5	Size var rat..vs.Mean Bdur	25	Mean Bdur.vs.Mig.per	33.3333	Troph var rat..vs.Mig.per	37.5	Size var rat..vs.richness	28.5714	Mean Size.vs.Mean Bdur	33.3333
richness.vs.Mig.per	37.5	Mean Phy Troph.vs.Mean Size	20	Size var rat..vs.Mean Bdur	28.5714	Mean Phy Troph.vs.Size var rat.	33.3333	Mean Phy size.vs.Mig.per	37.5	Mean Bdur.vs.richness	25	Mean Troph.vs.richness	0	Mean Troph.vs.Mean Bdur	25	Mean Bdur.vs.Mig.per	28.5714	Mean Phy size.vs.Mig.per	33.3333
Mean Size.vs.richness	25	Mean Phy Troph.vs.Size var rat.	20	Mean Bdur.vs.richness	28.5714	Troph var rat..vs.Mean Bdur	33.3333	Mean Troph.vs.richness	25	Mean Bdur.vs.Mig.per	25	Mean Phy Troph.vs.Troph var rat.	0	Mean Phy size.vs.Mig.per	25	Mean Troph.vs.Troph var rat.	14.2857	Mean Troph.vs.Mean Phy size	16.6667
Mean Phy size.vs.richness	25	Mean Phy size.vs.Size var rat.	20	richness.vs.Mig.per	28.5714	Mean Size.vs.richness	33.3333	Troph var rat..vs.Size var rat.	12.5	richness.vs.Mig.per	25	Mean Size.vs.richness	0	Size var rat..vs.Mean Bdur	25	Mean Phy size.vs.Size var rat.	14.2857	Mean Phy size.vs.Size var rat.	16.6667
Size var rat..vs.Mig.per	25	richness.vs.Mig.per	20	Mean Troph.vs.Mean Phy size	14.2857	Size var rat..vs.Mean Bdur	33.3333	Mean Size.vs.richness	12.5	Mean Troph.vs.Mig.per	12.5	Mean Phy size.vs.Mean Bdur	0	Mean Bdur.vs.richness	25	richness.vs.Mig.per	14.2857	Mean Phy size.vs.Mean Bdur	16.6667
Mean Phy Troph.vs.Mean Bdur	12.5	Mean Size.vs.richness	0	Mean Troph.vs.Mean Size	0	Mean Phy size.vs.richness	22.2222	richness.vs.Mig.per	12.5	Mean Phy size.vs.Mig.per	12.5	richness.vs.Mig.per	0	Mean Bdur.vs.Mig.per	25	Mean Phy size.vs.Mig.per	0	Troph var rat..vs.Mean Size	0
Scale of observation: Order		Phylogeny: 11k		Habitat source: FishBase
Euryhaline.vs.Freshwater	%sim	Euryhaline.vs.Marine	%sim	Euryhaline.vs.FwBrackish	%sim	Freshwater.vs.MarBrackish	%sim	MarBrackish.vs.Marine	%sim	FwBrackish.vs.MarBrackish	%sim	Freshwater.vs.FwBrackish	%sim	Freshwater.vs.Marine	%sim	FwBrackish.vs.Marine	%sim	Euryhaline.vs.MarBrackish	%sim
Mean Size.vs.Mean Phy size	92.8571	Mean Phy Troph.vs.Troph var rat.	78.5714	Mean Phy Troph.vs.Size var rat.	81.8182	Mean Phy Troph.vs.Mean Bdur	90.9091	Troph var rat..vs.Mean Size	75	Mean Troph.vs.Mean Phy Troph	87.5	Mean Size.vs.Mean Phy size	81.25	Mean Troph.vs.Mean Phy Troph	70	Mean Size.vs.Mean Phy size	100	Mean Phy Troph.vs.Mean Phy size	85.7143
Troph var rat..vs.Mean Phy size	78.5714	Troph var rat..vs.Mean Size	78.5714	Troph var rat..vs.Mean Size	81.8182	Mean Size.vs.Mean Phy size	81.8182	Troph var rat..vs.Mean Phy size	70	Troph var rat..vs.Mean Size	75	Mean Phy size.vs.Mean Bdur	81.25	Mean Phy Troph.vs.Mean Bdur	70	Mean Phy Troph.vs.Mean Size	83.3333	Mean Phy Troph.vs.Mean Size	71.4286
Troph var rat..vs.Mean Size	71.4286	Mean Troph.vs.Mean Phy size	71.4286	Mean Size.vs.Mean Phy size	81.8182	Troph var rat..vs.Mean Size	72.7273	Mean Troph.vs.Mean Phy Troph	65	Troph var rat..vs.richness	75	Mean Troph.vs.Size var rat.	75	Mean Size.vs.Mean Phy size	70	Mean Phy Troph.vs.Mean Phy size	83.3333	Mean Size.vs.Mean Bdur	71.4286
Mean Size.vs.Mig.per	71.4286	Mean Phy Troph.vs.Mean Phy size	71.4286	Mean Troph.vs.Size var rat.	72.7273	Troph var rat..vs.Mean Phy size	72.7273	Mean Troph.vs.Mean Bdur	65	Mean Size.vs.Mean Phy size	75	Mean Phy Troph.vs.Size var rat.	75	Mean Phy size.vs.Mean Bdur	70	Mean Phy Troph.vs.Mean Bdur	83.3333	Mean Troph.vs.Mean Phy Troph	64.2857
Mean Troph.vs.Mean Bdur	64.2857	Mean Size.vs.Mean Phy size	71.4286	Mean Troph.vs.richness	72.7273	Mean Phy size.vs.Mean Bdur	63.6364	Mean Size.vs.Mean Bdur	65	Mean Size.vs.richness	75	Mean Size.vs.Mean Bdur	75	Mean Phy size.vs.richness	70	Mean Size.vs.richness	83.3333	Mean Troph.vs.Mean Phy size	64.2857
Mean Phy Troph.vs.Size var rat.	64.2857	Mean Size.vs.Mig.per	71.4286	Mean Phy size.vs.richness	72.7273	Mean Troph.vs.Mean Size	54.5455	Troph var rat..vs.Mean Bdur	60	Mean Phy size.vs.richness	75	Mean Troph.vs.Mean Phy Troph	62.5	Mean Troph.vs.Mean Size	60	Mean Phy size.vs.richness	83.3333	Mean Troph.vs.Size var rat.	64.2857
Mean Phy Troph.vs.Mean Bdur	64.2857	Mean Phy size.vs.Mig.per	71.4286	Mean Bdur.vs.richness	72.7273	Mean Troph.vs.Mean Phy size	54.5455	Mean Phy size.vs.Size var rat.	60	Mean Troph.vs.Size var rat.	62.5	Mean Troph.vs.Troph var rat.	56.25	Mean Troph.vs.Size var rat.	60	Mean Troph.vs.Mean Phy Troph	66.6667	Troph var rat..vs.richness	64.2857
Mean Phy size.vs.Mig.per	64.2857	Troph var rat..vs.Mean Phy size	64.2857	Mean Troph.vs.Mean Bdur	63.6364	Mean Troph.vs.Size var rat.	54.5455	Mean Phy size.vs.Mean Bdur	60	Mean Phy Troph.vs.Mean Size	62.5	Mean Troph.vs.Mean Phy size	56.25	Mean Troph.vs.Mean Bdur	60	Mean Phy Troph.vs.richness	66.6667	Mean Phy size.vs.Mig.per	64.2857
Mean Troph.vs.Mean Phy Troph	57.1429	Mean Size.vs.Mean Bdur	64.2857	Mean Phy Troph.vs.richness	63.6364	Mean Phy Troph.vs.Mean Size	54.5455	Mean Troph.vs.Mean Phy size	55	Mean Phy Troph.vs.Mean Phy size	62.5	Mean Phy Troph.vs.richness	56.25	Mean Phy Troph.vs.Mean Phy size	60	Troph var rat..vs.Size var rat.	66.6667	Mean Phy Troph.vs.Troph var rat.	57.1429
Mean Troph.vs.Troph var rat.	57.1429	Size var rat..vs.Mean Bdur	64.2857	Troph var rat..vs.Mean Phy size	63.6364	Mean Phy Troph.vs.Mean Phy size	54.5455	Mean Troph.vs.Size var rat.	55	Mean Phy Troph.vs.Mean Bdur	62.5	Troph var rat..vs.Size var rat.	56.25	Troph var rat..vs.Mean Phy size	60	Troph var rat..vs.richness	66.6667	Mean Phy Troph.vs.Size var rat.	57.1429
Mean Phy size.vs.Mean Bdur	57.1429	Mean Troph.vs.Mean Phy Troph	57.1429	richness.vs.Mig.per	63.6364	Mean Phy Troph.vs.Size var rat.	54.5455	Mean Size.vs.Mean Phy size	55	Mean Troph.vs.Mean Size	50	Mean Phy size.vs.Size var rat.	56.25	Mean Size.vs.Mean Bdur	60	Mean Size.vs.Mean Bdur	66.6667	Mean Phy Troph.vs.Mean Bdur	57.1429
Size var rat..vs.richness	57.1429	Mean Troph.vs.Size var rat.	57.1429	Mean Troph.vs.Mean Phy Troph	54.5455	Troph var rat..vs.richness	54.5455	Size var rat..vs.richness	55	Mean Troph.vs.Mean Phy size	50	Mean Troph.vs.Mean Size	50	Mean Size.vs.richness	60	Mean Phy size.vs.Mean Bdur	66.6667	Mean Phy Troph.vs.Mig.per	57.1429
Mean Troph.vs.Mean Phy size	50	Mean Troph.vs.richness	57.1429	Mean Phy Troph.vs.Troph var rat.	54.5455	Mean Troph.vs.Mean Phy Troph	45.4545	Mean Troph.vs.Mean Size	50	Mean Troph.vs.Mean Bdur	50	Mean Troph.vs.richness	50	Mean Troph.vs.Mean Phy size	50	Mean Troph.vs.Mean Size	50	Troph var rat..vs.Mean Phy size	57.1429
Mean Troph.vs.Size var rat.	50	Mean Phy Troph.vs.Mean Size	57.1429	Mean Phy Troph.vs.Mean Bdur	54.5455	Mean Troph.vs.Troph var rat.	45.4545	Mean Troph.vs.richness	50	Mean Phy Troph.vs.Size var rat.	50	Mean Phy Troph.vs.Mean Size	50	Mean Troph.vs.Mig.per	50	Mean Troph.vs.Mean Phy size	50	Troph var rat..vs.Mean Bdur	57.1429
Mean Phy Troph.vs.Mean Phy size	50	Mean Size.vs.Size var rat.	57.1429	Mean Phy Troph.vs.Mig.per	54.5455	Mean Troph.vs.Mig.per	45.4545	Mean Phy Troph.vs.Troph var rat.	50	Troph var rat..vs.Mean Phy size	50	Troph var rat..vs.Mean Phy size	50	Mean Phy Troph.vs.Mean Size	50	Mean Troph.vs.Mean Bdur	50	Mean Size.vs.Mean Phy size	57.1429
Mean Phy Troph.vs.richness	50	Mean Phy size.vs.Size var rat.	57.1429	Troph var rat..vs.Size var rat.	54.5455	Mean Size.vs.Size var rat.	45.4545	Mean Phy Troph.vs.Mean Phy size	50	Mean Size.vs.Mean Bdur	50	Troph var rat..vs.richness	50	Mean Phy Troph.vs.Size var rat.	50	Mean Troph.vs.Mig.per	50	Mean Size.vs.Size var rat.	57.1429
Troph var rat..vs.Size var rat.	50	Size var rat..vs.richness	57.1429	Troph var rat..vs.richness	54.5455	Mean Size.vs.Mean Bdur	45.4545	Mean Phy Troph.vs.Size var rat.	50	Mean Phy size.vs.Mean Bdur	50	Mean Size.vs.Size var rat.	50	Troph var rat..vs.Mean Size	50	Troph var rat..vs.Mean Size	50	Mean Phy size.vs.Size var rat.	57.1429
Troph var rat..vs.Mean Bdur	50	Size var rat..vs.Mig.per	57.1429	Mean Size.vs.richness	54.5455	Mean Size.vs.richness	45.4545	Mean Phy Troph.vs.Mean Bdur	50	Mean Bdur.vs.richness	50	Size var rat..vs.Mean Bdur	50	Troph var rat..vs.Size var rat.	50	Troph var rat..vs.Mean Phy size	50	Mean Troph.vs.Mean Size	50
Troph var rat..vs.richness	50	Mean Troph.vs.Troph var rat.	50	Size var rat..vs.Mean Bdur	54.5455	Mean Phy size.vs.richness	45.4545	Troph var rat..vs.Size var rat.	50	Mean Phy Troph.vs.Troph var rat.	37.5	Mean Phy Troph.vs.Troph var rat.	43.75	Troph var rat..vs.Mean Bdur	50	Mean Size.vs.Size var rat.	50	Mean Troph.vs.Mean Bdur	50
Mean Size.vs.Mean Bdur	50	Troph var rat..vs.Mig.per	50	Mean Bdur.vs.Mig.per	54.5455	Size var rat..vs.Mean Bdur	45.4545	Mean Size.vs.Mig.per	50	Mean Phy Troph.vs.richness	37.5	Mean Phy Troph.vs.Mean Phy size	43.75	Troph var rat..vs.richness	50	Mean Phy size.vs.Size var rat.	50	Mean Troph.vs.Mig.per	50
Mean Troph.vs.Mean Size	42.8571	Mean Bdur.vs.Mig.per	50	Mean Troph.vs.Troph var rat.	45.4545	Size var rat..vs.richness	45.4545	Size var rat..vs.Mean Bdur	50	Troph var rat..vs.Size var rat.	37.5	Troph var rat..vs.Mean Bdur	43.75	Size var rat..vs.Mig.per	50	Size var rat..vs.Mean Bdur	50	Mean Size.vs.richness	50
Mean Phy Troph.vs.Troph var rat.	42.8571	Mean Troph.vs.Mean Size	42.8571	Mean Troph.vs.Mean Size	45.4545	Size var rat..vs.Mig.per	45.4545	Mean Phy Troph.vs.Mean Size	45	Mean Size.vs.Size var rat.	37.5	Mean Size.vs.Mig.per	43.75	Mean Troph.vs.richness	40	Mean Bdur.vs.richness	50	Mean Size.vs.Mig.per	50
Mean Phy Troph.vs.Mean Size	42.8571	Mean Troph.vs.Mig.per	42.8571	Mean Troph.vs.Mean Phy size	45.4545	Mean Bdur.vs.richness	45.4545	Mean Phy Troph.vs.richness	45	Mean Phy size.vs.Size var rat.	37.5	Size var rat..vs.richness	43.75	Mean Phy Troph.vs.Troph var rat.	40	Mean Troph.vs.Troph var rat.	33.3333	Size var rat..vs.Mig.per	50
Troph var rat..vs.Mig.per	42.8571	Mean Phy Troph.vs.Size var rat.	42.8571	Troph var rat..vs.Mig.per	45.4545	Mean Troph.vs.Mean Bdur	36.3636	Troph var rat..vs.Mig.per	45	Size var rat..vs.Mean Bdur	37.5	Size var rat..vs.Mig.per	43.75	Mean Size.vs.Size var rat.	40	Mean Troph.vs.Size var rat.	33.3333	Mean Bdur.vs.richness	50
Mean Phy size.vs.Size var rat.	42.8571	Mean Phy Troph.vs.richness	42.8571	Mean Phy size.vs.Mean Bdur	45.4545	Mean Phy Troph.vs.richness	36.3636	Mean Size.vs.Size var rat.	45	Mean Troph.vs.Troph var rat.	25	Mean Troph.vs.Mean Bdur	37.5	Size var rat..vs.Mean Bdur	40	Mean Troph.vs.richness	33.3333	Troph var rat..vs.Mean Size	42.8571
Size var rat..vs.Mean Bdur	42.8571	Mean Phy Troph.vs.Mig.per	42.8571	Mean Phy size.vs.Mig.per	45.4545	Troph var rat..vs.Size var rat.	36.3636	Mean Phy size.vs.richness	45	Mean Troph.vs.richness	25	Mean Phy Troph.vs.Mean Bdur	37.5	Size var rat..vs.richness	40	Mean Phy Troph.vs.Troph var rat.	33.3333	Mean Phy size.vs.Mean Bdur	42.8571
Mean Bdur.vs.Mig.per	42.8571	Troph var rat..vs.Mean Bdur	42.8571	Size var rat..vs.richness	45.4545	Troph var rat..vs.Mean Bdur	36.3636	Size var rat..vs.Mig.per	45	Mean Troph.vs.Mig.per	25	Mean Phy Troph.vs.Mig.per	37.5	Mean Bdur.vs.richness	40	Mean Phy Troph.vs.Size var rat.	33.3333	Size var rat..vs.Mean Bdur	42.8571
Mean Troph.vs.richness	35.7143	Mean Troph.vs.Mean Bdur	35.7143	Mean Troph.vs.Mig.per	36.3636	Mean Phy size.vs.Mig.per	36.3636	Mean Phy size.vs.Mig.per	40	Troph var rat..vs.Mean Bdur	25	Mean Bdur.vs.Mig.per	37.5	Mean Troph.vs.Troph var rat.	30	Troph var rat..vs.Mig.per	33.3333	Mean Bdur.vs.Mig.per	42.8571
Mean Size.vs.Size var rat.	35.7143	Mean Phy Troph.vs.Mean Bdur	35.7143	Mean Phy Troph.vs.Mean Size	36.3636	richness.vs.Mig.per	36.3636	Mean Troph.vs.Troph var rat.	35	Troph var rat..vs.Mig.per	25	Mean Troph.vs.Mig.per	31.25	Mean Phy Troph.vs.richness	30	Size var rat..vs.richness	33.3333	Mean Troph.vs.Troph var rat.	35.7143
Mean Size.vs.richness	35.7143	Troph var rat..vs.Size var rat.	35.7143	Mean Phy Troph.vs.Mean Phy size	36.3636	Mean Phy Troph.vs.Troph var rat.	27.2727	Mean Bdur.vs.Mig.per	35	Size var rat..vs.Mig.per	25	Troph var rat..vs.Mean Size	31.25	Mean Phy Troph.vs.Mig.per	30	Mean Phy Troph.vs.Mig.per	16.6667	Mean Phy Troph.vs.richness	35.7143
Mean Phy Troph.vs.Mig.per	28.5714	Troph var rat..vs.richness	35.7143	Mean Size.vs.Size var rat.	36.3636	Mean Phy Troph.vs.Mig.per	27.2727	Mean Phy Troph.vs.Mig.per	30	Mean Phy Troph.vs.Mig.per	12.5	Mean Phy size.vs.Mig.per	31.25	Mean Phy size.vs.Size var rat.	30	Troph var rat..vs.Mean Bdur	16.6667	Troph var rat..vs.Mig.per	35.7143
Mean Phy size.vs.richness	28.5714	Mean Phy size.vs.Mean Bdur	35.7143	Size var rat..vs.Mig.per	36.3636	Mean Size.vs.Mig.per	27.2727	Mean Troph.vs.Mig.per	25	Size var rat..vs.richness	12.5	richness.vs.Mig.per	31.25	Mean Phy size.vs.Mig.per	30	Size var rat..vs.Mig.per	16.6667	Mean Phy size.vs.richness	35.7143
Mean Bdur.vs.richness	28.5714	Mean Bdur.vs.richness	35.7143	Troph var rat..vs.Mean Bdur	27.2727	Mean Phy size.vs.Size var rat.	27.2727	Troph var rat..vs.richness	25	Mean Bdur.vs.Mig.per	12.5	Troph var rat..vs.Mig.per	18.75	Mean Bdur.vs.Mig.per	30	Mean Bdur.vs.Mig.per	16.6667	Mean Troph.vs.richness	28.5714
richness.vs.Mig.per	28.5714	Mean Size.vs.richness	28.5714	Mean Size.vs.Mean Bdur	27.2727	Mean Bdur.vs.Mig.per	27.2727	Mean Bdur.vs.richness	25	richness.vs.Mig.per	12.5	Mean Phy size.vs.richness	18.75	richness.vs.Mig.per	30	richness.vs.Mig.per	16.6667	Troph var rat..vs.Size var rat.	28.5714
Mean Troph.vs.Mig.per	21.4286	Mean Phy size.vs.richness	28.5714	Mean Size.vs.Mig.per	27.2727	Mean Troph.vs.richness	18.1818	Mean Size.vs.richness	20	Mean Size.vs.Mig.per	0	Mean Size.vs.richness	12.5	Mean Size.vs.Mig.per	20	Mean Size.vs.Mig.per	0	Size var rat..vs.richness	28.5714
Size var rat..vs.Mig.per	14.2857	richness.vs.Mig.per	14.2857	Mean Phy size.vs.Size var rat.	18.1818	Troph var rat..vs.Mig.per	18.1818	richness.vs.Mig.per	15	Mean Phy size.vs.Mig.per	0	Mean Bdur.vs.richness	12.5	Troph var rat..vs.Mig.per	10	Mean Phy size.vs.Mig.per	0	richness.vs.Mig.per	21.4286
Scale of observation: Tax3		Phylogeny: 11k		Habitat source: FishBase
Euryhaline.vs.Freshwater	%sim	Euryhaline.vs.Marine	%sim	Euryhaline.vs.FwBrackish	%sim	Freshwater.vs.MarBrackish	%sim	MarBrackish.vs.Marine	%sim	FwBrackish.vs.MarBrackish	%sim	Freshwater.vs.FwBrackish	%sim	Freshwater.vs.Marine	%sim	FwBrackish.vs.Marine	%sim	Euryhaline.vs.MarBrackish	%sim
Mean Size.vs.Mean Phy size	100	Mean Size.vs.Mean Phy size	90.9091	Mean Size.vs.Mean Phy size	90	Mean Size.vs.Mean Phy size	90.9091	Troph var rat..vs.Mig.per	87.5	Troph var rat..vs.Mig.per	85.7143	Mean Size.vs.Mean Phy size	100	Mean Troph.vs.Size var rat.	88.8889	Mean Troph.vs.Mean Size	85.7143	Mean Size.vs.Mean Phy size	85.7143
Mean Size.vs.Mig.per	83.3333	Mean Troph.vs.Mean Phy Troph	72.7273	Mean Bdur.vs.Mig.per	90	Mean Troph.vs.Mean Phy size	81.8182	Mean Troph.vs.Mean Size	75	Mean Size.vs.richness	85.7143	Mean Troph.vs.Size var rat.	87.5	Mean Phy Troph.vs.Mean Size	88.8889	Mean Troph.vs.Mean Phy size	71.4286	Mean Size.vs.Mig.per	85.7143
Mean Phy size.vs.Mig.per	83.3333	Mean Troph.vs.Troph var rat.	72.7273	Mean Troph.vs.Mean Phy Troph	70	Troph var rat..vs.Mean Size	81.8182	Mean Troph.vs.Mean Phy size	75	Mean Phy size.vs.Mean Bdur	85.7143	Mean Troph.vs.Mean Phy Troph	75	Troph var rat..vs.Size var rat.	88.8889	Mean Troph.vs.richness	71.4286	Size var rat..vs.Mig.per	85.7143
Mean Phy Troph.vs.richness	75	Mean Troph.vs.Mean Phy size	72.7273	Mean Troph.vs.Troph var rat.	70	Size var rat..vs.richness	81.8182	Mean Troph.vs.Mean Bdur	75	Mean Troph.vs.richness	71.4286	Mean Phy Troph.vs.Troph var rat.	75	Mean Troph.vs.Troph var rat.	77.7778	Mean Phy Troph.vs.Mean Size	71.4286	Mean Troph.vs.Mean Phy Troph	71.4286
Mean Troph.vs.Mean Phy Troph	66.6667	Mean Phy Troph.vs.richness	72.7273	Mean Phy Troph.vs.Size var rat.	70	Mean Troph.vs.Troph var rat.	72.7273	Troph var rat..vs.Mean Size	75	Mean Phy Troph.vs.Mean Size	71.4286	Mean Troph.vs.Mean Size	62.5	Mean Troph.vs.Mean Size	77.7778	Mean Phy Troph.vs.Mig.per	71.4286	Mean Troph.vs.Mean Phy size	71.4286
Mean Troph.vs.Troph var rat.	66.6667	Mean Size.vs.Mig.per	72.7273	Troph var rat..vs.Mean Size	70	Mean Troph.vs.Mean Size	72.7273	Troph var rat..vs.Mean Bdur	75	Mean Troph.vs.Mean Phy Troph	57.1429	Mean Troph.vs.Mean Phy size	62.5	Mean Troph.vs.Mean Phy size	77.7778	Troph var rat..vs.Size var rat.	71.4286	Mean Troph.vs.Mean Bdur	71.4286
Mean Troph.vs.Mean Size	66.6667	Mean Troph.vs.Mean Size	63.6364	Mean Phy size.vs.Mean Bdur	70	Mean Phy Troph.vs.richness	72.7273	Mean Size.vs.Mean Bdur	75	Mean Troph.vs.Mean Size	57.1429	Mean Phy Troph.vs.Mean Size	62.5	Mean Troph.vs.richness	77.7778	Mean Phy size.vs.richness	71.4286	Mean Phy Troph.vs.Mean Phy size	71.4286
Mean Troph.vs.Mean Phy size	66.6667	Mean Troph.vs.richness	63.6364	Mean Phy size.vs.Mig.per	70	Troph var rat..vs.Mean Phy size	72.7273	Mean Size.vs.Mig.per	75	Mean Troph.vs.Mean Phy size	57.1429	Mean Phy Troph.vs.Mean Phy size	62.5	Troph var rat..vs.Mean Size	77.7778	Size var rat..vs.Mean Bdur	71.4286	Mean Phy Troph.vs.Mean Bdur	71.4286
Troph var rat..vs.Mean Size	66.6667	Mean Phy Troph.vs.Troph var rat.	63.6364	Mean Bdur.vs.richness	70	Mean Size.vs.Mean Bdur	72.7273	Mean Phy size.vs.Size var rat.	75	Mean Phy Troph.vs.richness	57.1429	Mean Phy Troph.vs.Size var rat.	62.5	Troph var rat..vs.Mean Phy size	77.7778	Mean Troph.vs.Mean Phy Troph	57.1429	Mean Size.vs.Size var rat.	71.4286
Troph var rat..vs.Mean Phy size	66.6667	Mean Phy Troph.vs.Mean Phy size	63.6364	Mean Troph.vs.Mean Size	60	Mean Troph.vs.Mean Phy Troph	63.6364	Mean Troph.vs.Mean Phy Troph	62.5	Mean Phy Troph.vs.Mig.per	57.1429	Troph var rat..vs.Mean Size	62.5	Troph var rat..vs.richness	77.7778	Mean Troph.vs.Troph var rat.	57.1429	Mean Phy size.vs.Mig.per	71.4286
Mean Troph.vs.Size var rat.	58.3333	Mean Phy size.vs.Size var rat.	63.6364	Mean Phy Troph.vs.Troph var rat.	60	Mean Phy Troph.vs.Mean Phy size	63.6364	Mean Phy Troph.vs.Troph var rat.	62.5	Troph var rat..vs.Mean Bdur	57.1429	Troph var rat..vs.Mean Phy size	62.5	Mean Size.vs.Mean Phy size	77.7778	Troph var rat..vs.Mean Phy size	57.1429	Mean Troph.vs.Mean Size	57.1429
Troph var rat..vs.Size var rat.	58.3333	Mean Phy size.vs.Mig.per	63.6364	Mean Phy Troph.vs.richness	60	Mean Phy size.vs.Mean Bdur	63.6364	Mean Phy Troph.vs.Mean Size	62.5	Mean Size.vs.Mig.per	57.1429	Mean Size.vs.Mean Bdur	62.5	Mean Size.vs.Mean Bdur	77.7778	Troph var rat..vs.Mig.per	57.1429	Mean Troph.vs.Size var rat.	57.1429
Mean Size.vs.Mean Bdur	58.3333	Size var rat..vs.Mean Bdur	63.6364	Troph var rat..vs.Mean Phy size	60	Mean Troph.vs.Size var rat.	54.5455	Mean Phy Troph.vs.Mean Phy size	62.5	Mean Phy size.vs.richness	57.1429	Mean Size.vs.Mig.per	62.5	Mean Size.vs.richness	77.7778	Mean Size.vs.Mean Phy size	57.1429	Mean Phy Troph.vs.Troph var rat.	57.1429
Mean Phy size.vs.Mean Bdur	58.3333	Mean Troph.vs.Size var rat.	54.5455	Mean Size.vs.Mean Bdur	60	Mean Phy Troph.vs.Troph var rat.	54.5455	Mean Phy Troph.vs.Mig.per	62.5	Size var rat..vs.Mean Bdur	57.1429	Mean Phy size.vs.Mean Bdur	62.5	Mean Phy size.vs.Mean Bdur	77.7778	Mean Size.vs.richness	57.1429	Mean Phy Troph.vs.Mean Size	57.1429
Mean Bdur.vs.Mig.per	58.3333	Mean Troph.vs.Mean Bdur	54.5455	Mean Size.vs.Mig.per	60	Mean Phy Troph.vs.Mean Size	54.5455	Mean Phy size.vs.richness	62.5	Size var rat..vs.Mig.per	57.1429	Mean Phy size.vs.Mig.per	62.5	Mean Phy size.vs.richness	77.7778	Mean Size.vs.Mig.per	57.1429	Troph var rat..vs.Mean Phy size	57.1429
Mean Troph.vs.Mig.per	50	Mean Phy Troph.vs.Mean Size	54.5455	Mean Phy size.vs.richness	60	Mean Phy Troph.vs.Size var rat.	54.5455	Size var rat..vs.richness	62.5	Mean Troph.vs.Mean Bdur	42.8571	Size var rat..vs.Mean Bdur	62.5	Mean Troph.vs.Mean Phy Troph	66.6667	Mean Phy size.vs.Size var rat.	57.1429	Troph var rat..vs.richness	57.1429
Mean Phy Troph.vs.Troph var rat.	50	Troph var rat..vs.Mean Size	54.5455	richness.vs.Mig.per	60	Troph var rat..vs.Mean Bdur	54.5455	Mean Bdur.vs.Mig.per	62.5	Mean Phy Troph.vs.Troph var rat.	42.8571	Mean Troph.vs.Troph var rat.	50	Mean Phy Troph.vs.Troph var rat.	66.6667	Mean Phy size.vs.Mean Bdur	57.1429	Troph var rat..vs.Mig.per	57.1429
Mean Phy Troph.vs.Mean Size	50	Troph var rat..vs.richness	54.5455	Mean Troph.vs.Mean Phy size	50	Troph var rat..vs.Mig.per	54.5455	Mean Troph.vs.Troph var rat.	50	Mean Phy Troph.vs.Size var rat.	42.8571	Mean Troph.vs.Mean Bdur	50	Mean Phy Troph.vs.Mean Phy size	66.6667	Size var rat..vs.richness	57.1429	Mean Size.vs.Mean Bdur	57.1429
Mean Phy Troph.vs.Mean Phy size	50	Mean Size.vs.Size var rat.	54.5455	Mean Troph.vs.richness	50	Mean Size.vs.Mig.per	54.5455	Mean Troph.vs.Size var rat.	50	Troph var rat..vs.Mean Size	42.8571	Mean Size.vs.Size var rat.	50	Mean Phy Troph.vs.Mean Bdur	66.6667	Mean Bdur.vs.richness	57.1429	Mean Phy size.vs.Size var rat.	57.1429
Troph var rat..vs.Mig.per	50	Size var rat..vs.richness	54.5455	Troph var rat..vs.Size var rat.	50	Mean Troph.vs.Mean Bdur	45.4545	Mean Troph.vs.Mig.per	50	Troph var rat..vs.Mean Phy size	42.8571	Mean Phy size.vs.Size var rat.	50	Mean Phy Troph.vs.richness	66.6667	Mean Troph.vs.Mig.per	42.8571	Size var rat..vs.Mean Bdur	57.1429
Size var rat..vs.richness	50	Size var rat..vs.Mig.per	54.5455	Mean Size.vs.richness	50	Mean Phy Troph.vs.Mean Bdur	45.4545	Mean Phy Troph.vs.richness	50	Troph var rat..vs.Size var rat.	42.8571	Size var rat..vs.richness	50	Mean Size.vs.Size var rat.	66.6667	Mean Phy Troph.vs.Troph var rat.	42.8571	Mean Troph.vs.Mig.per	42.8571
Mean Bdur.vs.richness	50	Mean Bdur.vs.Mig.per	54.5455	Mean Troph.vs.Size var rat.	40	Troph var rat..vs.Size var rat.	45.4545	Troph var rat..vs.Mean Phy size	50	Mean Size.vs.Mean Phy size	42.8571	Mean Troph.vs.richness	37.5	Mean Phy size.vs.Size var rat.	66.6667	Mean Phy Troph.vs.Mean Bdur	42.8571	Mean Phy Troph.vs.Mig.per	42.8571
Mean Troph.vs.richness	41.6667	Troph var rat..vs.Mean Phy size	45.4545	Mean Troph.vs.Mean Bdur	40	Troph var rat..vs.richness	45.4545	Troph var rat..vs.Size var rat.	50	Mean Phy size.vs.Size var rat.	42.8571	Mean Phy Troph.vs.richness	37.5	Size var rat..vs.richness	66.6667	Troph var rat..vs.Mean Size	42.8571	Troph var rat..vs.Mean Size	42.8571
Mean Phy Troph.vs.Size var rat.	41.6667	Troph var rat..vs.Size var rat.	45.4545	Troph var rat..vs.richness	40	Mean Phy size.vs.Mig.per	45.4545	Mean Size.vs.Mean Phy size	50	Mean Bdur.vs.richness	42.8571	Troph var rat..vs.Size var rat.	37.5	Mean Troph.vs.Mean Bdur	55.5556	Troph var rat..vs.Mean Bdur	42.8571	Troph var rat..vs.Size var rat.	42.8571
Mean Phy Troph.vs.Mig.per	41.6667	Troph var rat..vs.Mean Bdur	45.4545	Mean Size.vs.Size var rat.	40	Mean Bdur.vs.Mig.per	45.4545	Mean Phy size.vs.Mean Bdur	50	Mean Bdur.vs.Mig.per	42.8571	Troph var rat..vs.richness	37.5	Mean Phy Troph.vs.Size var rat.	55.5556	Mean Troph.vs.Size var rat.	28.5714	Mean Phy size.vs.Mean Bdur	42.8571
Troph var rat..vs.Mean Bdur	41.6667	Mean Phy size.vs.Mean Bdur	45.4545	Size var rat..vs.Mean Bdur	40	Mean Troph.vs.richness	36.3636	Mean Phy size.vs.Mig.per	50	richness.vs.Mig.per	42.8571	Troph var rat..vs.Mig.per	37.5	Troph var rat..vs.Mean Bdur	55.5556	Mean Troph.vs.Mean Bdur	28.5714	Mean Bdur.vs.Mig.per	42.8571
Size var rat..vs.Mean Bdur	33.3333	Mean Troph.vs.Mig.per	36.3636	Size var rat..vs.Mig.per	40	Mean Phy Troph.vs.Mig.per	36.3636	Size var rat..vs.Mean Bdur	50	Mean Troph.vs.Troph var rat.	28.5714	Mean Bdur.vs.richness	37.5	Troph var rat..vs.Mig.per	55.5556	Mean Phy Troph.vs.Mean Phy size	28.5714	richness.vs.Mig.per	42.8571
richness.vs.Mig.per	33.3333	Troph var rat..vs.Mig.per	36.3636	Mean Troph.vs.Mig.per	30	Mean Phy size.vs.Size var rat.	36.3636	Mean Troph.vs.richness	37.5	Mean Troph.vs.Size var rat.	28.5714	Mean Bdur.vs.Mig.per	37.5	Mean Size.vs.Mig.per	55.5556	Mean Phy Troph.vs.richness	28.5714	Mean Troph.vs.Troph var rat.	28.5714
Mean Troph.vs.Mean Bdur	25	Mean Size.vs.Mean Bdur	36.3636	Mean Phy Troph.vs.Mean Size	30	Mean Phy size.vs.richness	36.3636	Mean Phy Troph.vs.Size var rat.	37.5	Mean Phy Troph.vs.Mean Bdur	28.5714	Mean Troph.vs.Mig.per	25	Mean Bdur.vs.richness	55.5556	Troph var rat..vs.richness	28.5714	Mean Phy Troph.vs.Size var rat.	28.5714
Mean Phy Troph.vs.Mean Bdur	25	Mean Phy size.vs.richness	36.3636	Mean Phy Troph.vs.Mean Bdur	30	Size var rat..vs.Mean Bdur	36.3636	Mean Phy Troph.vs.Mean Bdur	37.5	Troph var rat..vs.richness	28.5714	Mean Phy Troph.vs.Mean Bdur	25	Mean Bdur.vs.Mig.per	55.5556	Size var rat..vs.Mig.per	28.5714	Mean Phy Troph.vs.richness	28.5714
Troph var rat..vs.richness	25	Mean Bdur.vs.richness	36.3636	Troph var rat..vs.Mean Bdur	30	Mean Bdur.vs.richness	36.3636	Size var rat..vs.Mig.per	37.5	Mean Size.vs.Mean Bdur	28.5714	Mean Phy Troph.vs.Mig.per	25	Mean Phy Troph.vs.Mig.per	44.4444	Mean Phy Troph.vs.Size var rat.	14.2857	Troph var rat..vs.Mean Bdur	28.5714
Mean Size.vs.Size var rat.	25	Mean Phy Troph.vs.Size var rat.	27.2727	Troph var rat..vs.Mig.per	30	richness.vs.Mig.per	36.3636	Mean Size.vs.Size var rat.	25	Mean Phy size.vs.Mig.per	28.5714	Troph var rat..vs.Mean Bdur	25	Size var rat..vs.Mean Bdur	44.4444	Mean Size.vs.Size var rat.	14.2857	Mean Size.vs.richness	28.5714
Mean Size.vs.richness	25	Mean Phy Troph.vs.Mean Bdur	27.2727	Mean Phy size.vs.Size var rat.	30	Mean Troph.vs.Mig.per	27.2727	Troph var rat..vs.richness	12.5	Size var rat..vs.richness	28.5714	Size var rat..vs.Mig.per	25	Size var rat..vs.Mig.per	44.4444	Mean Size.vs.Mean Bdur	14.2857	Size var rat..vs.richness	28.5714
Mean Phy size.vs.Size var rat.	25	Mean Phy Troph.vs.Mig.per	27.2727	Size var rat..vs.richness	30	Mean Size.vs.Size var rat.	27.2727	Mean Size.vs.richness	12.5	Mean Troph.vs.Mig.per	14.2857	richness.vs.Mig.per	12.5	richness.vs.Mig.per	44.4444	Mean Phy size.vs.Mig.per	14.2857	Mean Bdur.vs.richness	28.5714
Mean Phy size.vs.richness	25	Mean Size.vs.richness	27.2727	Mean Phy Troph.vs.Mean Phy size	20	Mean Size.vs.richness	27.2727	Mean Bdur.vs.richness	12.5	Mean Phy Troph.vs.Mean Phy size	14.2857	Mean Size.vs.richness	0	Mean Troph.vs.Mig.per	33.3333	Mean Bdur.vs.Mig.per	14.2857	Mean Phy size.vs.richness	14.2857
Size var rat..vs.Mig.per	8.33333	richness.vs.Mig.per	18.1818	Mean Phy Troph.vs.Mig.per	20	Size var rat..vs.Mig.per	27.2727	richness.vs.Mig.per	12.5	Mean Size.vs.Size var rat.	14.2857	Mean Phy size.vs.richness	0	Mean Phy size.vs.Mig.per	33.3333	richness.vs.Mig.per	14.2857	Mean Troph.vs.richness	0
Scale of observation: Tax4		Phylogeny: 11k		Habitat source: FishBase
Euryhaline.vs.Freshwater	%sim	Euryhaline.vs.Marine	%sim	Euryhaline.vs.FwBrackish	%sim	Freshwater.vs.MarBrackish	%sim	MarBrackish.vs.Marine	%sim	FwBrackish.vs.MarBrackish	%sim	Freshwater.vs.FwBrackish	%sim	Freshwater.vs.Marine	%sim	FwBrackish.vs.Marine	%sim	Euryhaline.vs.MarBrackish	%sim
Mean Size.vs.Mean Phy size	100	Mean Troph.vs.Mean Phy size	85.7143	Mean Size.vs.Mean Phy size	100	Mean Troph.vs.Troph var rat.	87.5	Troph var rat..vs.Mean Size	100	Troph var rat..vs.Mean Bdur	83.3333	Mean Size.vs.Mean Phy size	100	Troph var rat..vs.richness	100	Mean Phy size.vs.richness	83.3333	Mean Troph.vs.Mean Bdur	80
Mean Size.vs.Mig.per	88.8889	Mean Size.vs.Mig.per	85.7143	Mean Bdur.vs.Mig.per	100	Mean Troph.vs.Mean Phy size	87.5	Mean Troph.vs.Mean Phy size	83.3333	Mean Phy size.vs.Mean Bdur	83.3333	Mean Size.vs.Mig.per	85.7143	Mean Troph.vs.Troph var rat.	83.3333	Mean Troph.vs.richness	66.6667	Mean Phy Troph.vs.Troph var rat.	80
Mean Phy size.vs.Mig.per	88.8889	Mean Troph.vs.Troph var rat.	71.4286	Mean Troph.vs.Mean Phy Troph	71.4286	Troph var rat..vs.Mean Size	87.5	Troph var rat..vs.Mig.per	83.3333	Size var rat..vs.Mig.per	83.3333	Mean Phy size.vs.Mig.per	85.7143	Mean Troph.vs.richness	83.3333	Mean Phy Troph.vs.richness	66.6667	Troph var rat..vs.Mean Size	80
Mean Troph.vs.Troph var rat.	77.7778	Mean Troph.vs.Mean Bdur	71.4286	Mean Troph.vs.Troph var rat.	71.4286	Mean Size.vs.Mean Phy size	87.5	Mean Size.vs.Mig.per	83.3333	Mean Troph.vs.richness	66.6667	Mean Troph.vs.Mean Phy Troph	71.4286	Mean Phy Troph.vs.Troph var rat.	83.3333	Troph var rat..vs.Mean Phy size	66.6667	Troph var rat..vs.Mean Phy size	80
Mean Troph.vs.Mean Size	77.7778	Mean Phy Troph.vs.Mean Phy size	71.4286	Mean Phy Troph.vs.Size var rat.	71.4286	Size var rat..vs.richness	87.5	Mean Phy size.vs.Size var rat.	83.3333	Mean Phy Troph.vs.Mean Size	66.6667	Mean Troph.vs.Troph var rat.	71.4286	Mean Phy Troph.vs.richness	83.3333	Troph var rat..vs.Size var rat.	66.6667	Mean Size.vs.Mig.per	80
Mean Troph.vs.Mean Phy size	77.7778	Mean Size.vs.Mean Phy size	71.4286	Troph var rat..vs.Mean Size	71.4286	Mean Troph.vs.Mean Phy Troph	75	Mean Phy size.vs.Mean Bdur	83.3333	Mean Phy Troph.vs.richness	66.6667	Mean Troph.vs.Mean Size	71.4286	Troph var rat..vs.Mean Phy size	83.3333	Troph var rat..vs.Mean Bdur	66.6667	Mean Phy size.vs.Mig.per	80
Mean Phy Troph.vs.Troph var rat.	77.7778	Size var rat..vs.Mean Bdur	71.4286	Troph var rat..vs.Mean Phy size	71.4286	Mean Troph.vs.Mean Size	75	Mean Bdur.vs.Mig.per	83.3333	Mean Phy Troph.vs.Mig.per	66.6667	Mean Troph.vs.Mean Phy size	71.4286	Mean Phy size.vs.richness	83.3333	Mean Size.vs.Mig.per	66.6667	Size var rat..vs.Mean Bdur	80
Troph var rat..vs.Mean Size	77.7778	Size var rat..vs.Mig.per	71.4286	Mean Size.vs.Mean Bdur	71.4286	Mean Phy Troph.vs.richness	75	Mean Troph.vs.Troph var rat.	66.6667	Troph var rat..vs.Mean Phy size	66.6667	Mean Troph.vs.Size var rat.	71.4286	Mean Troph.vs.Mean Phy Troph	66.6667	Mean Phy size.vs.Mean Bdur	66.6667	Size var rat..vs.Mig.per	80
Troph var rat..vs.Mean Phy size	77.7778	Mean Bdur.vs.Mig.per	71.4286	Mean Size.vs.Mig.per	71.4286	Troph var rat..vs.Mean Phy size	75	Mean Troph.vs.Mean Size	66.6667	Mean Size.vs.richness	66.6667	Mean Phy Troph.vs.Troph var rat.	71.4286	Mean Troph.vs.Mean Phy size	66.6667	Size var rat..vs.Mean Bdur	66.6667	Mean Troph.vs.Mean Phy Troph	60
Mean Troph.vs.Mig.per	66.6667	Mean Troph.vs.Mean Phy Troph	57.1429	Mean Phy size.vs.Mean Bdur	71.4286	Mean Phy Troph.vs.Troph var rat.	62.5	Mean Troph.vs.Size var rat.	66.6667	Mean Troph.vs.Mean Phy size	50	Mean Phy Troph.vs.Size var rat.	71.4286	Mean Troph.vs.Size var rat.	66.6667	Size var rat..vs.Mig.per	66.6667	Mean Troph.vs.Mean Phy size	60
Mean Phy Troph.vs.richness	66.6667	Mean Troph.vs.Mean Size	57.1429	Mean Phy size.vs.Mig.per	71.4286	Mean Phy Troph.vs.Mean Phy size	62.5	Mean Troph.vs.Mean Bdur	66.6667	Mean Troph.vs.Size var rat.	50	Troph var rat..vs.Mean Size	71.4286	Mean Phy Troph.vs.Mean Size	66.6667	Mean Troph.vs.Mean Size	50	Mean Troph.vs.Size var rat.	60
Troph var rat..vs.Mig.per	66.6667	Mean Phy Troph.vs.Troph var rat.	57.1429	Mean Phy Troph.vs.richness	57.1429	Mean Phy Troph.vs.Size var rat.	62.5	Mean Phy Troph.vs.Mean Phy size	66.6667	Mean Phy Troph.vs.Troph var rat.	50	Troph var rat..vs.Mean Phy size	71.4286	Mean Phy Troph.vs.Mean Phy size	66.6667	Mean Troph.vs.Mean Phy size	50	Mean Phy Troph.vs.Mean Size	60
Mean Troph.vs.Mean Phy Troph	55.5556	Mean Phy Troph.vs.richness	57.1429	Mean Size.vs.richness	57.1429	Mean Size.vs.Mean Bdur	62.5	Mean Phy Troph.vs.Mig.per	66.6667	Mean Phy Troph.vs.Size var rat.	50	Mean Size.vs.Size var rat.	71.4286	Mean Phy Troph.vs.Mean Bdur	66.6667	Mean Troph.vs.Size var rat.	50	Mean Phy Troph.vs.Mean Phy size	60
Mean Phy Troph.vs.Mean Size	55.5556	Troph var rat..vs.Mean Size	57.1429	Mean Phy size.vs.richness	57.1429	Mean Size.vs.Mig.per	62.5	Troph var rat..vs.Mean Bdur	66.6667	Troph var rat..vs.Mean Size	50	Mean Size.vs.Mean Bdur	71.4286	Mean Size.vs.Mean Phy size	66.6667	Mean Troph.vs.Mean Bdur	50	Troph var rat..vs.Mig.per	60
Mean Phy Troph.vs.Mean Phy size	55.5556	Troph var rat..vs.Mean Phy size	57.1429	Size var rat..vs.richness	57.1429	Mean Troph.vs.richness	50	Mean Size.vs.Mean Bdur	66.6667	Troph var rat..vs.Mig.per	50	Mean Phy size.vs.Size var rat.	71.4286	Mean Size.vs.Size var rat.	66.6667	Mean Troph.vs.Mig.per	50	Mean Size.vs.Mean Phy size	60
Mean Bdur.vs.richness	55.5556	Mean Size.vs.Size var rat.	57.1429	Mean Bdur.vs.richness	57.1429	Mean Phy Troph.vs.Mean Size	50	Mean Phy size.vs.Mig.per	66.6667	Mean Size.vs.Mean Phy size	50	Mean Phy size.vs.Mean Bdur	71.4286	Mean Size.vs.Mean Bdur	66.6667	Mean Phy Troph.vs.Troph var rat.	50	Mean Size.vs.Size var rat.	60
Mean Bdur.vs.Mig.per	55.5556	Mean Size.vs.Mean Bdur	57.1429	richness.vs.Mig.per	57.1429	Troph var rat..vs.Mean Bdur	50	Size var rat..vs.Mean Bdur	66.6667	Mean Phy size.vs.richness	50	Mean Troph.vs.Mig.per	57.1429	Mean Phy size.vs.Size var rat.	66.6667	Mean Phy Troph.vs.Mean Size	50	Mean Size.vs.richness	60
Mean Phy Troph.vs.Mig.per	44.4444	Mean Phy size.vs.Mean Bdur	57.1429	Mean Troph.vs.Mean Size	42.8571	Troph var rat..vs.Mig.per	50	Size var rat..vs.richness	66.6667	Size var rat..vs.Mean Bdur	50	Mean Phy Troph.vs.richness	57.1429	Mean Phy size.vs.Mean Bdur	66.6667	Mean Phy Troph.vs.Mean Phy size	50	Mean Phy size.vs.Size var rat.	60
Troph var rat..vs.richness	44.4444	Mean Phy size.vs.Mig.per	57.1429	Mean Troph.vs.Mean Phy size	42.8571	Mean Phy size.vs.Size var rat.	50	Mean Troph.vs.Mean Phy Troph	50	Size var rat..vs.richness	50	Troph var rat..vs.Mig.per	57.1429	Troph var rat..vs.Mean Size	50	Mean Phy Troph.vs.Mean Bdur	50	Mean Bdur.vs.Mig.per	60
Mean Size.vs.Mean Bdur	44.4444	Mean Troph.vs.Size var rat.	42.8571	Mean Troph.vs.Size var rat.	42.8571	Mean Phy size.vs.Mean Bdur	50	Mean Troph.vs.Mig.per	50	Mean Troph.vs.Mean Phy Troph	33.3333	Size var rat..vs.Mig.per	57.1429	Troph var rat..vs.Size var rat.	50	Mean Phy Troph.vs.Mig.per	50	Mean Troph.vs.Troph var rat.	40
Mean Phy size.vs.Mean Bdur	44.4444	Mean Troph.vs.richness	42.8571	Mean Phy Troph.vs.Troph var rat.	42.8571	Mean Phy size.vs.Mig.per	50	Mean Phy Troph.vs.Troph var rat.	50	Mean Troph.vs.Mean Size	33.3333	Mean Bdur.vs.Mig.per	57.1429	Troph var rat..vs.Mean Bdur	50	Troph var rat..vs.richness	50	Mean Troph.vs.Mig.per	40
Size var rat..vs.Mean Bdur	44.4444	Mean Troph.vs.Mig.per	42.8571	Troph var rat..vs.Mean Bdur	42.8571	Size var rat..vs.Mean Bdur	50	Mean Phy Troph.vs.Mean Size	50	Mean Troph.vs.Mean Bdur	33.3333	Mean Troph.vs.Mean Bdur	42.8571	Mean Size.vs.richness	50	Mean Size.vs.richness	50	Mean Phy Troph.vs.Mean Bdur	40
Size var rat..vs.richness	44.4444	Mean Phy Troph.vs.Mean Size	42.8571	Troph var rat..vs.Mig.per	42.8571	Size var rat..vs.Mig.per	50	Mean Phy Troph.vs.Size var rat.	50	Mean Troph.vs.Mig.per	33.3333	Mean Phy Troph.vs.Mean Size	42.8571	Size var rat..vs.richness	50	Mean Bdur.vs.richness	50	Mean Phy Troph.vs.richness	40
Mean Troph.vs.Size var rat.	33.3333	Troph var rat..vs.Size var rat.	42.8571	Size var rat..vs.Mean Bdur	42.8571	Mean Bdur.vs.Mig.per	50	Mean Phy Troph.vs.Mean Bdur	50	Mean Phy Troph.vs.Mean Bdur	33.3333	Mean Phy Troph.vs.Mean Phy size	42.8571	Mean Bdur.vs.richness	50	Mean Troph.vs.Mean Phy Troph	33.3333	Mean Phy Troph.vs.Mig.per	40
Mean Phy Troph.vs.Size var rat.	33.3333	Troph var rat..vs.Mean Bdur	42.8571	Size var rat..vs.Mig.per	42.8571	Mean Troph.vs.Size var rat.	37.5	Mean Phy Troph.vs.richness	50	Troph var rat..vs.Size var rat.	33.3333	Troph var rat..vs.Size var rat.	42.8571	Mean Troph.vs.Mean Size	33.3333	Troph var rat..vs.Mean Size	33.3333	Troph var rat..vs.Size var rat.	40
Troph var rat..vs.Size var rat.	33.3333	Troph var rat..vs.richness	42.8571	Mean Troph.vs.richness	28.5714	Mean Troph.vs.Mean Bdur	37.5	Troph var rat..vs.Mean Phy size	50	Mean Size.vs.Mean Bdur	33.3333	Troph var rat..vs.Mean Bdur	42.8571	Mean Troph.vs.Mean Bdur	33.3333	Troph var rat..vs.Mig.per	33.3333	Troph var rat..vs.richness	40
Mean Size.vs.Size var rat.	33.3333	Troph var rat..vs.Mig.per	42.8571	Troph var rat..vs.richness	28.5714	Mean Troph.vs.Mig.per	37.5	Mean Size.vs.Mean Phy size	50	Mean Size.vs.Mig.per	33.3333	Size var rat..vs.Mean Bdur	42.8571	Mean Troph.vs.Mig.per	33.3333	Mean Size.vs.Mean Phy size	33.3333	Mean Size.vs.Mean Bdur	40
Mean Phy size.vs.Size var rat.	33.3333	Size var rat..vs.richness	42.8571	Mean Troph.vs.Mean Bdur	14.2857	Mean Phy Troph.vs.Mean Bdur	37.5	Mean Phy size.vs.richness	50	Mean Phy size.vs.Size var rat.	33.3333	Mean Troph.vs.richness	28.5714	Mean Phy Troph.vs.Size var rat.	33.3333	Mean Size.vs.Size var rat.	33.3333	Mean Phy size.vs.Mean Bdur	40
richness.vs.Mig.per	33.3333	Mean Bdur.vs.richness	42.8571	Mean Troph.vs.Mig.per	14.2857	Mean Phy Troph.vs.Mig.per	37.5	Size var rat..vs.Mig.per	50	Mean Bdur.vs.richness	33.3333	Mean Phy Troph.vs.Mig.per	28.5714	Mean Phy Troph.vs.Mig.per	33.3333	Mean Size.vs.Mean Bdur	33.3333	richness.vs.Mig.per	40
Mean Troph.vs.Mean Bdur	22.2222	Mean Phy Troph.vs.Mean Bdur	28.5714	Mean Phy Troph.vs.Mean Size	14.2857	Troph var rat..vs.richness	37.5	Mean Troph.vs.richness	33.3333	Mean Bdur.vs.Mig.per	33.3333	Troph var rat..vs.richness	28.5714	Mean Size.vs.Mig.per	33.3333	Mean Phy size.vs.Size var rat.	33.3333	Mean Troph.vs.Mean Size	20
Mean Troph.vs.richness	22.2222	Mean Phy Troph.vs.Mig.per	28.5714	Mean Phy Troph.vs.Mean Phy size	14.2857	Mean Size.vs.Size var rat.	37.5	Troph var rat..vs.Size var rat.	33.3333	richness.vs.Mig.per	33.3333	Size var rat..vs.richness	28.5714	Size var rat..vs.Mean Bdur	33.3333	Mean Bdur.vs.Mig.per	33.3333	Mean Phy Troph.vs.Size var rat.	20
Mean Phy Troph.vs.Mean Bdur	22.2222	Mean Phy size.vs.Size var rat.	28.5714	Mean Phy Troph.vs.Mean Bdur	14.2857	Mean Phy size.vs.richness	37.5	Mean Size.vs.Size var rat.	33.3333	Mean Troph.vs.Troph var rat.	16.6667	Mean Bdur.vs.richness	28.5714	Size var rat..vs.Mig.per	33.3333	Mean Troph.vs.Troph var rat.	16.6667	Troph var rat..vs.Mean Bdur	20
Troph var rat..vs.Mean Bdur	22.2222	Mean Phy size.vs.richness	28.5714	Mean Phy Troph.vs.Mig.per	14.2857	Mean Bdur.vs.richness	37.5	Mean Bdur.vs.richness	33.3333	Mean Phy Troph.vs.Mean Phy size	16.6667	Mean Phy Troph.vs.Mean Bdur	14.2857	Mean Bdur.vs.Mig.per	33.3333	Mean Phy Troph.vs.Size var rat.	16.6667	Mean Phy size.vs.richness	20
Mean Size.vs.richness	22.2222	richness.vs.Mig.per	14.2857	Troph var rat..vs.Size var rat.	14.2857	richness.vs.Mig.per	37.5	richness.vs.Mig.per	16.6667	Troph var rat..vs.richness	16.6667	richness.vs.Mig.per	14.2857	Troph var rat..vs.Mig.per	16.6667	Size var rat..vs.richness	16.6667	Size var rat..vs.richness	20
Mean Phy size.vs.richness	22.2222	Mean Phy Troph.vs.Size var rat.	0	Mean Size.vs.Size var rat.	14.2857	Troph var rat..vs.Size var rat.	25	Troph var rat..vs.richness	0	Mean Size.vs.Size var rat.	16.6667	Mean Size.vs.richness	0	richness.vs.Mig.per	16.6667	richness.vs.Mig.per	16.6667	Mean Bdur.vs.richness	20
Size var rat..vs.Mig.per	22.2222	Mean Size.vs.richness	0	Mean Phy size.vs.Size var rat.	14.2857	Mean Size.vs.richness	25	Mean Size.vs.richness	0	Mean Phy size.vs.Mig.per	16.6667	Mean Phy size.vs.richness	0	Mean Phy size.vs.Mig.per	0	Mean Phy size.vs.Mig.per	0	Mean Troph.vs.richness	0
Scale of observation: Order		Phylogeny: 31k		Habitat source: Catalogue of Fishes
Euryhaline.vs.Freshwater	%sim	Euryhaline.vs.Marine	%sim	Euryhaline.vs.FwBrackish	%sim	Freshwater.vs.MarBrackish	%sim	MarBrackish.vs.Marine	%sim	FwBrackish.vs.MarBrackish	%sim	Freshwater.vs.FwBrackish	%sim	Freshwater.vs.Marine	%sim	FwBrackish.vs.Marine	%sim	Euryhaline.vs.MarBrackish	%sim
Mean Size.vs.Mean Phy size	100	Mean Size.vs.Mean Bdur	78.5714	Mean Troph.vs.Size var rat.	83.3333	Mean Size.vs.Mean Phy size	100	Mean Troph.vs.Mean Phy size	68.1818	Mean Size.vs.Mean Phy size	90	Mean Troph.vs.Mean Size	72.2222	Mean Size.vs.richness	87.5	Troph var rat..vs.Mean Phy size	100	Mean Troph.vs.Mean Phy Troph	81.25
Mean Size.vs.Mean Bdur	78.5714	Mean Phy Troph.vs.Mean Size	71.4286	Mean Phy Troph.vs.Size var rat.	83.3333	Mean Size.vs.Mean Bdur	77.7778	Mean Size.vs.Mean Phy size	68.1818	Mean Troph.vs.Mean Phy Troph	80	Troph var rat..vs.Mean Bdur	72.2222	Mean Phy size.vs.richness	87.5	Mean Troph.vs.Mean Phy Troph	87.5	Mean Phy Troph.vs.Size var rat.	75
Mean Size.vs.Mig.per	78.5714	Mean Phy Troph.vs.Mean Phy size	71.4286	Mean Size.vs.Mean Phy size	83.3333	Mean Phy size.vs.Mean Bdur	77.7778	Size var rat..vs.Mean Bdur	68.1818	Mean Bdur.vs.richness	80	Mean Size.vs.Mean Phy size	66.6667	Troph var rat..vs.Mean Size	75	Mean Phy Troph.vs.Mean Size	75	Mean Size.vs.Mean Phy size	75
Mean Phy size.vs.Mean Bdur	78.5714	Mean Size.vs.Mean Phy size	71.4286	Mean Phy size.vs.Mig.per	75	Mean Troph.vs.Mean Phy Troph	66.6667	Mean Troph.vs.Mean Size	63.6364	Mean Troph.vs.richness	70	Mean Size.vs.Mean Bdur	66.6667	Troph var rat..vs.Mean Phy size	75	Mean Phy Troph.vs.richness	75	Mean Phy Troph.vs.Mean Phy size	68.75
Mean Phy size.vs.Mig.per	78.5714	Mean Phy size.vs.Mig.per	71.4286	Mean Troph.vs.Mean Phy Troph	66.6667	Mean Troph.vs.Size var rat.	66.6667	Mean Troph.vs.Size var rat.	63.6364	Mean Phy Troph.vs.Mean Bdur	70	Mean Phy size.vs.Mean Bdur	66.6667	Mean Size.vs.Mean Phy size	75	Troph var rat..vs.richness	75	Troph var rat..vs.Mean Size	68.75
Mean Phy Troph.vs.Size var rat.	71.4286	Mean Troph.vs.Mean Phy Troph	64.2857	Mean Troph.vs.richness	66.6667	Mean Troph.vs.richness	66.6667	Mean Phy Troph.vs.Mean Phy size	63.6364	Mean Phy Troph.vs.richness	70	Mean Troph.vs.Mean Phy size	61.1111	Mean Troph.vs.Mean Phy Troph	62.5	Mean Size.vs.Mean Bdur	75	Mean Phy size.vs.Size var rat.	68.75
Mean Bdur.vs.Mig.per	71.4286	Mean Troph.vs.Mean Phy size	64.2857	Mean Phy Troph.vs.Mean Bdur	66.6667	Troph var rat..vs.Mean Size	66.6667	Troph var rat..vs.Mean Bdur	63.6364	Troph var rat..vs.Mean Size	70	Mean Phy Troph.vs.Size var rat.	61.1111	Mean Troph.vs.Size var rat.	62.5	Mean Size.vs.richness	75	Mean Troph.vs.Mean Phy size	62.5
Mean Troph.vs.Mean Phy Troph	64.2857	Troph var rat..vs.Mean Bdur	64.2857	Troph var rat..vs.richness	66.6667	Troph var rat..vs.Mean Phy size	66.6667	Mean Troph.vs.Mean Phy Troph	59.0909	Mean Troph.vs.Size var rat.	60	Mean Phy Troph.vs.richness	61.1111	Mean Troph.vs.richness	62.5	Mean Phy size.vs.richness	75	Mean Phy Troph.vs.Mean Bdur	62.5
Mean Troph.vs.Size var rat.	64.2857	Mean Size.vs.Mig.per	64.2857	Mean Phy Troph.vs.Mean Phy size	58.3333	Troph var rat..vs.Mean Bdur	66.6667	Mean Troph.vs.Mean Bdur	59.0909	Mean Phy Troph.vs.Mean Size	60	Troph var rat..vs.Mean Phy size	61.1111	Mean Phy Troph.vs.Mean Phy size	62.5	Mean Troph.vs.Mean Size	62.5	Troph var rat..vs.Mean Bdur	62.5
Troph var rat..vs.Size var rat.	64.2857	Mean Phy size.vs.Mean Bdur	64.2857	Mean Size.vs.richness	58.3333	Mean Phy Troph.vs.Mean Size	55.5556	Troph var rat..vs.Mean Size	59.0909	Troph var rat..vs.Mean Phy size	60	Mean Phy size.vs.Size var rat.	61.1111	Troph var rat..vs.richness	62.5	Mean Troph.vs.richness	62.5	Mean Troph.vs.Size var rat.	56.25
Troph var rat..vs.Mean Size	57.1429	Mean Troph.vs.Mean Bdur	57.1429	Mean Size.vs.Mig.per	58.3333	Mean Phy Troph.vs.Mean Phy size	55.5556	Troph var rat..vs.Size var rat.	59.0909	Troph var rat..vs.Mean Bdur	60	Mean Troph.vs.Size var rat.	55.5556	Mean Bdur.vs.richness	62.5	Mean Phy Troph.vs.Size var rat.	62.5	Mean Troph.vs.Mean Bdur	56.25
Troph var rat..vs.Mean Phy size	57.1429	Troph var rat..vs.Mean Size	57.1429	Mean Phy size.vs.Mean Bdur	58.3333	Mean Phy Troph.vs.Size var rat.	55.5556	Mean Size.vs.Mean Bdur	59.0909	Mean Phy size.vs.Mean Bdur	60	Troph var rat..vs.Size var rat.	55.5556	Mean Troph.vs.Mean Size	50	Troph var rat..vs.Size var rat.	62.5	Troph var rat..vs.Mean Phy size	56.25
Mean Troph.vs.Mean Bdur	50	Troph var rat..vs.Size var rat.	57.1429	Mean Phy size.vs.richness	58.3333	Mean Phy Troph.vs.Mean Bdur	55.5556	Mean Phy size.vs.Size var rat.	59.0909	Mean Phy size.vs.richness	60	Mean Troph.vs.Mean Phy Troph	50	Mean Troph.vs.Mean Phy size	50	Mean Size.vs.Size var rat.	62.5	Size var rat..vs.Mig.per	56.25
Mean Phy Troph.vs.Troph var rat.	50	Troph var rat..vs.richness	57.1429	Mean Troph.vs.Mean Bdur	50	Size var rat..vs.richness	55.5556	Mean Phy Troph.vs.Troph var rat.	54.5455	Mean Troph.vs.Mean Bdur	50	Mean Troph.vs.Mean Bdur	50	Mean Troph.vs.Mean Bdur	50	Mean Phy size.vs.Size var rat.	62.5	Troph var rat..vs.Size var rat.	50
Mean Phy Troph.vs.Mean Size	50	Mean Size.vs.Size var rat.	57.1429	Mean Phy Troph.vs.Troph var rat.	50	Mean Bdur.vs.richness	55.5556	Troph var rat..vs.Mean Phy size	54.5455	Mean Phy Troph.vs.Troph var rat.	50	Mean Size.vs.Size var rat.	50	Mean Phy Troph.vs.Size var rat.	50	Size var rat..vs.Mean Bdur	62.5	Mean Size.vs.richness	50
Mean Phy Troph.vs.Mean Phy size	50	Mean Bdur.vs.Mig.per	57.1429	Mean Phy Troph.vs.richness	50	richness.vs.Mig.per	55.5556	Mean Phy size.vs.Mean Bdur	54.5455	Mean Phy Troph.vs.Mean Phy size	50	Mean Phy Troph.vs.Mean Size	44.4444	Mean Phy Troph.vs.richness	50	Size var rat..vs.richness	62.5	Size var rat..vs.Mean Bdur	50
Troph var rat..vs.richness	50	Mean Troph.vs.Troph var rat.	50	Size var rat..vs.Mean Bdur	50	Mean Troph.vs.Mean Size	44.4444	Mean Phy Troph.vs.Mean Size	50	Troph var rat..vs.Size var rat.	50	Mean Phy Troph.vs.Mean Phy size	44.4444	Troph var rat..vs.Mean Bdur	50	Mean Troph.vs.Size var rat.	50	Mean Bdur.vs.richness	50
Mean Size.vs.Size var rat.	50	Mean Troph.vs.Mean Size	50	Size var rat..vs.richness	50	Mean Troph.vs.Mean Phy size	44.4444	Mean Phy Troph.vs.Size var rat.	50	Mean Size.vs.Mean Bdur	50	Mean Phy Troph.vs.Mean Bdur	44.4444	Mean Size.vs.Mean Bdur	50	Mean Phy Troph.vs.Troph var rat.	50	Mean Bdur.vs.Mig.per	50
Mean Phy size.vs.Size var rat.	50	Mean Troph.vs.Size var rat.	50	Mean Bdur.vs.Mig.per	50	Mean Troph.vs.Mean Bdur	44.4444	Mean Phy Troph.vs.richness	50	Mean Size.vs.richness	50	Mean Phy Troph.vs.Troph var rat.	38.8889	Mean Phy size.vs.Mean Bdur	50	Mean Phy Troph.vs.Mean Phy size	50	Mean Phy Troph.vs.Mean Size	43.75
Mean Troph.vs.Troph var rat.	42.8571	Mean Phy Troph.vs.Mean Bdur	50	richness.vs.Mig.per	50	Mean Troph.vs.Mig.per	44.4444	Mean Troph.vs.richness	45.4545	Mean Troph.vs.Mean Size	40	Troph var rat..vs.Mean Size	38.8889	Mean Bdur.vs.Mig.per	50	Mean Phy Troph.vs.Mean Bdur	50	Mean Phy Troph.vs.richness	43.75
Mean Troph.vs.Mean Size	42.8571	Size var rat..vs.Mean Bdur	50	Mean Troph.vs.Mean Size	41.6667	Mean Phy Troph.vs.Troph var rat.	44.4444	Mean Phy Troph.vs.Mean Bdur	45.4545	Mean Phy Troph.vs.Size var rat.	40	Troph var rat..vs.richness	38.8889	Mean Troph.vs.Mig.per	37.5	Troph var rat..vs.Mean Size	50	Mean Phy Troph.vs.Mig.per	43.75
Mean Troph.vs.Mean Phy size	42.8571	Mean Phy Troph.vs.Size var rat.	42.8571	Mean Troph.vs.Mean Phy size	41.6667	Mean Phy Troph.vs.Mig.per	44.4444	Mean Size.vs.Size var rat.	45.4545	Troph var rat..vs.richness	40	Mean Size.vs.Mig.per	38.8889	Mean Phy Troph.vs.Troph var rat.	37.5	Mean Size.vs.Mean Phy size	50	Troph var rat..vs.richness	43.75
Mean Phy Troph.vs.Mean Bdur	42.8571	Mean Phy Troph.vs.Mig.per	42.8571	Mean Phy Troph.vs.Mean Size	41.6667	Troph var rat..vs.richness	44.4444	Size var rat..vs.richness	45.4545	Troph var rat..vs.Mig.per	40	Mean Phy size.vs.Mig.per	38.8889	Mean Phy Troph.vs.Mean Size	37.5	Mean Bdur.vs.richness	50	Mean Size.vs.Size var rat.	43.75
Mean Phy Troph.vs.richness	42.8571	Mean Phy size.vs.Size var rat.	42.8571	Troph var rat..vs.Mean Size	41.6667	Mean Size.vs.Mig.per	44.4444	Mean Troph.vs.Troph var rat.	40.9091	Mean Size.vs.Size var rat.	40	Size var rat..vs.Mean Bdur	38.8889	Mean Phy Troph.vs.Mean Bdur	37.5	Mean Troph.vs.Troph var rat.	37.5	Mean Phy size.vs.Mean Bdur	43.75
Troph var rat..vs.Mig.per	42.8571	Size var rat..vs.richness	42.8571	Troph var rat..vs.Mean Phy size	41.6667	Mean Phy size.vs.Mig.per	44.4444	Mean Bdur.vs.Mig.per	40.9091	Mean Troph.vs.Troph var rat.	30	Size var rat..vs.richness	38.8889	Troph var rat..vs.Size var rat.	37.5	Mean Troph.vs.Mean Phy size	37.5	Mean Phy size.vs.Mig.per	43.75
Size var rat..vs.Mean Bdur	42.8571	Size var rat..vs.Mig.per	42.8571	Troph var rat..vs.Mig.per	41.6667	Size var rat..vs.Mig.per	44.4444	Troph var rat..vs.richness	36.3636	Mean Troph.vs.Mean Phy size	30	Size var rat..vs.Mig.per	38.8889	Troph var rat..vs.Mig.per	37.5	Mean Troph.vs.Mean Bdur	37.5	Mean Troph.vs.Mean Size	37.5
Size var rat..vs.richness	42.8571	Mean Troph.vs.richness	35.7143	Mean Size.vs.Size var rat.	41.6667	Mean Bdur.vs.Mig.per	44.4444	Size var rat..vs.Mig.per	36.3636	Mean Phy size.vs.Size var rat.	30	Mean Bdur.vs.Mig.per	38.8889	Mean Size.vs.Size var rat.	37.5	Troph var rat..vs.Mean Bdur	25	Mean Troph.vs.richness	37.5
Mean Troph.vs.richness	35.7143	Mean Troph.vs.Mig.per	35.7143	Mean Size.vs.Mean Bdur	41.6667	Mean Troph.vs.Troph var rat.	33.3333	Mean Bdur.vs.richness	36.3636	Size var rat..vs.Mean Bdur	30	Mean Troph.vs.richness	33.3333	Mean Phy size.vs.Size var rat.	37.5	Troph var rat..vs.Mig.per	25	Mean Troph.vs.Mig.per	37.5
Troph var rat..vs.Mean Bdur	35.7143	Mean Phy Troph.vs.Troph var rat.	28.5714	Mean Phy size.vs.Size var rat.	41.6667	Mean Phy Troph.vs.richness	33.3333	Mean Troph.vs.Mig.per	31.8182	Size var rat..vs.richness	30	Mean Troph.vs.Mig.per	33.3333	Size var rat..vs.Mean Bdur	37.5	Mean Phy size.vs.Mean Bdur	25	Mean Phy Troph.vs.Troph var rat.	37.5
Mean Size.vs.richness	35.7143	Mean Phy Troph.vs.richness	28.5714	Mean Troph.vs.Troph var rat.	33.3333	Mean Size.vs.richness	33.3333	Mean Phy Troph.vs.Mig.per	31.8182	Size var rat..vs.Mig.per	30	Mean Phy Troph.vs.Mig.per	33.3333	Size var rat..vs.Mig.per	37.5	Mean Phy size.vs.Mig.per	25	Mean Phy size.vs.richness	37.5
Mean Phy size.vs.richness	35.7143	Troph var rat..vs.Mean Phy size	28.5714	Mean Troph.vs.Mig.per	33.3333	Mean Phy size.vs.richness	33.3333	Mean Size.vs.Mig.per	31.8182	Mean Bdur.vs.Mig.per	30	Mean Phy size.vs.richness	27.7778	Mean Troph.vs.Troph var rat.	25	richness.vs.Mig.per	25	richness.vs.Mig.per	37.5
Size var rat..vs.Mig.per	35.7143	Mean Phy size.vs.richness	28.5714	Mean Phy Troph.vs.Mig.per	33.3333	Troph var rat..vs.Size var rat.	22.2222	Mean Phy size.vs.richness	31.8182	Mean Troph.vs.Mig.per	20	Mean Bdur.vs.richness	27.7778	Mean Size.vs.Mig.per	25	Mean Troph.vs.Mig.per	12.5	Mean Troph.vs.Troph var rat.	31.25
Mean Troph.vs.Mig.per	28.5714	Troph var rat..vs.Mig.per	21.4286	Troph var rat..vs.Size var rat.	33.3333	Troph var rat..vs.Mig.per	11.1111	Mean Phy size.vs.Mig.per	27.2727	Mean Phy Troph.vs.Mig.per	20	Mean Troph.vs.Troph var rat.	22.2222	Mean Phy size.vs.Mig.per	25	Mean Size.vs.Mig.per	12.5	Mean Size.vs.Mean Bdur	31.25
Mean Phy Troph.vs.Mig.per	28.5714	Mean Bdur.vs.richness	21.4286	Troph var rat..vs.Mean Bdur	33.3333	Mean Size.vs.Size var rat.	11.1111	richness.vs.Mig.per	27.2727	Mean Size.vs.Mig.per	20	Troph var rat..vs.Mig.per	22.2222	Size var rat..vs.richness	25	Size var rat..vs.Mig.per	12.5	Troph var rat..vs.Mig.per	25
Mean Bdur.vs.richness	28.5714	richness.vs.Mig.per	21.4286	Mean Bdur.vs.richness	33.3333	Mean Phy size.vs.Size var rat.	11.1111	Troph var rat..vs.Mig.per	22.7273	richness.vs.Mig.per	20	Mean Size.vs.richness	16.6667	richness.vs.Mig.per	25	Mean Bdur.vs.Mig.per	12.5	Mean Size.vs.Mig.per	25
richness.vs.Mig.per	28.5714	Mean Size.vs.richness	14.2857	Size var rat..vs.Mig.per	25	Size var rat..vs.Mean Bdur	11.1111	Mean Size.vs.richness	22.7273	Mean Phy size.vs.Mig.per	10	richness.vs.Mig.per	11.1111	Mean Phy Troph.vs.Mig.per	12.5	Mean Phy Troph.vs.Mig.per	0	Size var rat..vs.richness	25
Scale of observation: Tax3		Phylogeny: 31k		Habitat source: Catalogue of Fishes
Euryhaline.vs.Freshwater	%sim	Euryhaline.vs.Marine	%sim	Euryhaline.vs.FwBrackish	%sim	Freshwater.vs.MarBrackish	%sim	MarBrackish.vs.Marine	%sim	FwBrackish.vs.MarBrackish	%sim	Freshwater.vs.FwBrackish	%sim	Freshwater.vs.Marine	%sim	FwBrackish.vs.Marine	%sim	Euryhaline.vs.MarBrackish	%sim
Mean Size.vs.Mean Phy size	100	Mean Size.vs.Mean Phy size	90.9091	Mean Size.vs.Mean Phy size	87.5	Mean Troph.vs.Mean Size	100	Mean Phy Troph.vs.Mean Phy size	100	Mean Troph.vs.Mean Phy size	88.8889	Mean Troph.vs.Mig.per	87.5	Mean Troph.vs.Mean Size	88.8889	Mean Phy Troph.vs.Troph var rat.	87.5	Mean Phy Troph.vs.Mean Phy size	88.8889
Mean Size.vs.Mig.per	90.9091	Mean Size.vs.Mig.per	81.8182	Mean Size.vs.Mean Bdur	75	Mean Troph.vs.Mean Phy size	87.5	Mean Phy Troph.vs.Mean Size	81.8182	Mean Size.vs.richness	88.8889	Mean Phy Troph.vs.Size var rat.	87.5	Mean Troph.vs.Mean Phy size	88.8889	Troph var rat..vs.Mean Size	87.5	Mean Size.vs.Mean Phy size	88.8889
Mean Phy size.vs.Mig.per	90.9091	Mean Size.vs.Mean Bdur	72.7273	Mean Phy size.vs.Size var rat.	75	Mean Size.vs.Mean Phy size	87.5	Mean Phy Troph.vs.Mean Bdur	81.8182	Mean Phy Troph.vs.Mean Size	77.7778	Mean Size.vs.Mean Phy size	87.5	Mean Troph.vs.Size var rat.	77.7778	Mean Troph.vs.Mean Phy size	75	Mean Phy size.vs.Size var rat.	88.8889
Mean Troph.vs.Troph var rat.	63.6364	Mean Phy size.vs.Mig.per	72.7273	Mean Phy size.vs.richness	75	Mean Phy size.vs.Size var rat.	75	Mean Size.vs.Mean Phy size	81.8182	Mean Phy size.vs.richness	77.7778	Mean Troph.vs.Mean Phy Troph	75	Mean Phy Troph.vs.Mean Size	77.7778	Mean Troph.vs.Size var rat.	75	Mean Troph.vs.Mean Phy Troph	77.7778
Mean Troph.vs.Mean Size	63.6364	Mean Troph.vs.Troph var rat.	63.6364	Mean Phy size.vs.Mig.per	75	Mean Troph.vs.Mean Phy Troph	62.5	Mean Size.vs.Mean Bdur	81.8182	Size var rat..vs.richness	77.7778	Mean Troph.vs.Mean Size	75	Troph var rat..vs.richness	77.7778	Mean Phy Troph.vs.Mean Size	75	Mean Troph.vs.Mean Size	77.7778
Mean Troph.vs.Mean Phy size	63.6364	Mean Troph.vs.Mean Phy size	63.6364	Size var rat..vs.richness	75	Mean Troph.vs.Size var rat.	62.5	Mean Phy size.vs.Mean Bdur	81.8182	Mean Troph.vs.richness	66.6667	Mean Troph.vs.Mean Bdur	75	Mean Size.vs.Mean Phy size	77.7778	Mean Phy Troph.vs.Mean Phy size	75	Mean Troph.vs.Size var rat.	77.7778
Mean Phy Troph.vs.Size var rat.	63.6364	Mean Phy Troph.vs.Size var rat.	63.6364	Mean Troph.vs.Mean Phy size	62.5	Mean Phy Troph.vs.Troph var rat.	62.5	Mean Troph.vs.Mean Phy Troph	72.7273	Mean Phy Troph.vs.Troph var rat.	66.6667	Mean Phy Troph.vs.Mig.per	75	Mean Phy size.vs.richness	77.7778	Mean Phy Troph.vs.Size var rat.	75	Mean Phy Troph.vs.Mean Size	77.7778
Mean Phy Troph.vs.richness	63.6364	Troph var rat..vs.Mean Bdur	63.6364	Mean Troph.vs.Size var rat.	62.5	Mean Phy Troph.vs.Mean Size	62.5	Mean Troph.vs.Mean Size	72.7273	Mean Phy Troph.vs.Mean Phy size	66.6667	Mean Size.vs.Mean Bdur	75	Mean Troph.vs.Mean Phy Troph	66.6667	Troph var rat..vs.Mig.per	75	Mean Phy Troph.vs.Size var rat.	77.7778
Troph var rat..vs.Mean Size	63.6364	Mean Phy size.vs.Mean Bdur	63.6364	Mean Phy Troph.vs.Mean Phy size	62.5	Mean Phy Troph.vs.Mean Bdur	62.5	Mean Troph.vs.Mean Phy size	72.7273	Mean Phy Troph.vs.Size var rat.	66.6667	Mean Phy size.vs.Size var rat.	75	Mean Troph.vs.richness	66.6667	Mean Phy size.vs.Size var rat.	75	Mean Size.vs.Size var rat.	77.7778
Troph var rat..vs.Mean Phy size	63.6364	Mean Bdur.vs.Mig.per	63.6364	Mean Phy Troph.vs.Size var rat.	62.5	Troph var rat..vs.richness	62.5	Mean Troph.vs.Mean Bdur	72.7273	Mean Phy Troph.vs.richness	66.6667	Mean Troph.vs.Mean Phy size	62.5	Mean Phy Troph.vs.Size var rat.	66.6667	Mean Troph.vs.richness	62.5	Mean Troph.vs.Mean Phy size	66.6667
Mean Bdur.vs.Mig.per	63.6364	Mean Troph.vs.Mean Phy Troph	54.5455	Mean Phy Troph.vs.richness	62.5	Mean Size.vs.Size var rat.	62.5	Troph var rat..vs.richness	72.7273	Troph var rat..vs.Mean Size	66.6667	Mean Troph.vs.Size var rat.	62.5	Mean Phy Troph.vs.Mig.per	66.6667	Mean Phy Troph.vs.Mig.per	62.5	Troph var rat..vs.richness	66.6667
Mean Troph.vs.Mig.per	54.5455	Mean Troph.vs.Mean Size	54.5455	Troph var rat..vs.Mean Size	62.5	Mean Phy size.vs.Mean Bdur	62.5	Mean Phy Troph.vs.Mig.per	63.6364	Troph var rat..vs.Mig.per	66.6667	Mean Phy Troph.vs.Troph var rat.	62.5	Troph var rat..vs.Size var rat.	66.6667	Troph var rat..vs.Mean Phy size	62.5	Mean Troph.vs.Mean Bdur	55.5556
Mean Phy Troph.vs.Troph var rat.	54.5455	Mean Troph.vs.Size var rat.	54.5455	Troph var rat..vs.Mean Bdur	62.5	Size var rat..vs.Mean Bdur	62.5	Troph var rat..vs.Size var rat.	63.6364	Mean Size.vs.Mean Phy size	66.6667	Mean Phy Troph.vs.Mean Phy size	62.5	Troph var rat..vs.Mean Bdur	66.6667	Troph var rat..vs.Size var rat.	62.5	Mean Phy Troph.vs.Mean Bdur	55.5556
Troph var rat..vs.Size var rat.	54.5455	Mean Phy Troph.vs.Mean Phy size	54.5455	Mean Size.vs.Size var rat.	62.5	richness.vs.Mig.per	62.5	Mean Phy size.vs.Mig.per	63.6364	Mean Size.vs.Size var rat.	66.6667	Troph var rat..vs.richness	62.5	Mean Size.vs.Size var rat.	66.6667	Troph var rat..vs.Mean Bdur	62.5	Mean Phy Troph.vs.richness	55.5556
Troph var rat..vs.Mig.per	54.5455	Mean Phy Troph.vs.richness	54.5455	Mean Size.vs.richness	62.5	Mean Troph.vs.Troph var rat.	50	Size var rat..vs.richness	54.5455	Size var rat..vs.Mean Bdur	66.6667	Mean Size.vs.Size var rat.	62.5	Mean Phy size.vs.Size var rat.	66.6667	Mean Size.vs.Mig.per	62.5	Troph var rat..vs.Mean Phy size	55.5556
Mean Size.vs.Size var rat.	54.5455	Troph var rat..vs.Mean Size	54.5455	Mean Size.vs.Mig.per	62.5	Mean Troph.vs.Mean Bdur	50	Mean Bdur.vs.Mig.per	54.5455	Mean Troph.vs.Mean Phy Troph	55.5556	Mean Size.vs.Mig.per	62.5	Size var rat..vs.richness	66.6667	Mean Phy size.vs.richness	62.5	Mean Size.vs.Mean Bdur	55.5556
Mean Size.vs.Mean Bdur	54.5455	Mean Phy size.vs.Size var rat.	54.5455	Mean Phy size.vs.Mean Bdur	62.5	Mean Phy Troph.vs.Mean Phy size	50	Mean Troph.vs.Troph var rat.	45.4545	Mean Troph.vs.Mean Size	55.5556	Mean Phy size.vs.Mean Bdur	62.5	Mean Bdur.vs.Mig.per	66.6667	Mean Troph.vs.Mean Phy Troph	50	Size var rat..vs.Mig.per	55.5556
Mean Phy size.vs.Size var rat.	54.5455	Size var rat..vs.Mig.per	54.5455	Mean Bdur.vs.Mig.per	62.5	Mean Phy Troph.vs.Size var rat.	50	Mean Troph.vs.Mig.per	45.4545	Mean Phy Troph.vs.Mig.per	55.5556	Mean Phy size.vs.Mig.per	62.5	Mean Phy Troph.vs.Mean Phy size	55.5556	Mean Troph.vs.Mean Size	50	Mean Phy Troph.vs.Troph var rat.	44.4444
Mean Phy size.vs.Mean Bdur	54.5455	Mean Troph.vs.Mean Bdur	45.4545	richness.vs.Mig.per	62.5	Troph var rat..vs.Mean Size	50	Mean Size.vs.Mig.per	45.4545	Troph var rat..vs.Size var rat.	55.5556	Size var rat..vs.Mean Bdur	62.5	Mean Phy Troph.vs.richness	55.5556	Mean Phy Troph.vs.Mean Bdur	50	Troph var rat..vs.Mean Size	44.4444
Size var rat..vs.richness	45.4545	Mean Troph.vs.richness	45.4545	Mean Troph.vs.Mean Phy Troph	50	Troph var rat..vs.Mig.per	50	Mean Troph.vs.richness	36.3636	Troph var rat..vs.richness	55.5556	Size var rat..vs.Mig.per	62.5	Troph var rat..vs.Mean Phy size	55.5556	Mean Size.vs.Mean Phy size	50	Troph var rat..vs.Size var rat.	44.4444
Size var rat..vs.Mig.per	45.4545	Mean Phy Troph.vs.Mean Size	45.4545	Mean Troph.vs.Mean Size	50	Mean Size.vs.Mean Bdur	50	Mean Phy Troph.vs.Troph var rat.	36.3636	Mean Phy size.vs.Size var rat.	55.5556	Mean Bdur.vs.Mig.per	62.5	Troph var rat..vs.Mig.per	55.5556	Mean Size.vs.Size var rat.	50	Troph var rat..vs.Mean Bdur	44.4444
Mean Bdur.vs.richness	45.4545	Mean Phy Troph.vs.Mig.per	45.4545	Mean Troph.vs.Mean Bdur	50	Size var rat..vs.richness	50	Mean Phy Troph.vs.Size var rat.	36.3636	Mean Troph.vs.Size var rat.	44.4444	Mean Phy Troph.vs.Mean Size	50	Mean Size.vs.richness	55.5556	Mean Size.vs.Mean Bdur	50	Troph var rat..vs.Mig.per	44.4444
Mean Troph.vs.Mean Phy Troph	36.3636	Troph var rat..vs.Mean Phy size	45.4545	Mean Phy Troph.vs.Mean Size	50	Mean Troph.vs.richness	37.5	Troph var rat..vs.Mean Size	36.3636	Troph var rat..vs.Mean Bdur	44.4444	Mean Phy Troph.vs.Mean Bdur	50	richness.vs.Mig.per	55.5556	Mean Phy size.vs.Mean Bdur	50	Mean Phy size.vs.Mean Bdur	44.4444
Mean Troph.vs.Size var rat.	36.3636	Troph var rat..vs.richness	45.4545	Mean Phy Troph.vs.Mean Bdur	50	Mean Troph.vs.Mig.per	37.5	Troph var rat..vs.Mean Phy size	36.3636	Mean Phy size.vs.Mean Bdur	44.4444	Mean Phy Troph.vs.richness	50	Mean Troph.vs.Troph var rat.	44.4444	Size var rat..vs.Mean Bdur	50	Mean Phy size.vs.richness	44.4444
Mean Troph.vs.Mean Bdur	36.3636	Troph var rat..vs.Mig.per	45.4545	Troph var rat..vs.Mean Phy size	50	Troph var rat..vs.Mean Phy size	37.5	Troph var rat..vs.Mean Bdur	36.3636	Size var rat..vs.Mig.per	44.4444	Troph var rat..vs.Mean Phy size	50	Mean Phy Troph.vs.Mean Bdur	44.4444	Mean Bdur.vs.Mig.per	50	Mean Phy size.vs.Mig.per	44.4444
Mean Troph.vs.richness	36.3636	Mean Size.vs.Size var rat.	45.4545	Troph var rat..vs.Size var rat.	50	Troph var rat..vs.Size var rat.	37.5	Mean Size.vs.Size var rat.	36.3636	Mean Bdur.vs.richness	44.4444	Troph var rat..vs.Size var rat.	50	Mean Size.vs.Mig.per	44.4444	Mean Troph.vs.Troph var rat.	37.5	Mean Troph.vs.richness	33.3333
Troph var rat..vs.Mean Bdur	36.3636	Mean Troph.vs.Mig.per	36.3636	Troph var rat..vs.Mig.per	50	Mean Size.vs.richness	37.5	Mean Phy size.vs.Size var rat.	36.3636	Mean Bdur.vs.Mig.per	44.4444	Mean Troph.vs.Troph var rat.	37.5	Mean Phy size.vs.Mig.per	44.4444	Mean Phy Troph.vs.richness	37.5	Mean Troph.vs.Mig.per	33.3333
Mean Phy Troph.vs.Mean Bdur	27.2727	Mean Phy Troph.vs.Mean Bdur	36.3636	Size var rat..vs.Mig.per	50	Mean Size.vs.Mig.per	37.5	Size var rat..vs.Mean Bdur	36.3636	Mean Troph.vs.Mean Bdur	33.3333	Troph var rat..vs.Mean Size	37.5	Mean Bdur.vs.richness	44.4444	Mean Size.vs.richness	37.5	Mean Phy Troph.vs.Mig.per	33.3333
Mean Phy Troph.vs.Mig.per	27.2727	Troph var rat..vs.Size var rat.	36.3636	Mean Troph.vs.Troph var rat.	37.5	Mean Bdur.vs.Mig.per	37.5	Size var rat..vs.Mig.per	36.3636	Mean Phy Troph.vs.Mean Bdur	33.3333	Troph var rat..vs.Mig.per	37.5	Mean Troph.vs.Mig.per	33.3333	Mean Phy size.vs.Mig.per	37.5	Mean Size.vs.richness	33.3333
Size var rat..vs.Mean Bdur	27.2727	Size var rat..vs.Mean Bdur	36.3636	Mean Troph.vs.richness	37.5	Mean Phy Troph.vs.richness	25	Mean Phy Troph.vs.richness	27.2727	Troph var rat..vs.Mean Phy size	33.3333	Size var rat..vs.richness	37.5	Mean Phy Troph.vs.Troph var rat.	33.3333	Size var rat..vs.richness	37.5	Mean Size.vs.Mig.per	33.3333
richness.vs.Mig.per	27.2727	Size var rat..vs.richness	36.3636	Mean Troph.vs.Mig.per	37.5	Mean Phy Troph.vs.Mig.per	25	Mean Size.vs.richness	27.2727	Mean Size.vs.Mean Bdur	33.3333	Mean Troph.vs.richness	25	Troph var rat..vs.Mean Size	33.3333	Size var rat..vs.Mig.per	37.5	Size var rat..vs.Mean Bdur	33.3333
Mean Phy Troph.vs.Mean Size	18.1818	Mean Phy size.vs.richness	27.2727	Mean Phy Troph.vs.Troph var rat.	37.5	Troph var rat..vs.Mean Bdur	25	Mean Phy size.vs.richness	27.2727	Mean Size.vs.Mig.per	33.3333	Mean Bdur.vs.richness	25	Size var rat..vs.Mean Bdur	33.3333	Mean Bdur.vs.richness	37.5	Size var rat..vs.richness	33.3333
Mean Phy Troph.vs.Mean Phy size	18.1818	Mean Bdur.vs.richness	27.2727	Mean Phy Troph.vs.Mig.per	37.5	Mean Phy size.vs.richness	25	Troph var rat..vs.Mig.per	18.1818	Mean Troph.vs.Troph var rat.	22.2222	richness.vs.Mig.per	25	Size var rat..vs.Mig.per	33.3333	Mean Troph.vs.Mean Bdur	25	Mean Bdur.vs.richness	33.3333
Troph var rat..vs.richness	18.1818	Mean Phy Troph.vs.Troph var rat.	18.1818	Size var rat..vs.Mean Bdur	37.5	Mean Phy size.vs.Mig.per	25	richness.vs.Mig.per	18.1818	Mean Phy size.vs.Mig.per	22.2222	Troph var rat..vs.Mean Bdur	12.5	Mean Size.vs.Mean Bdur	22.2222	Troph var rat..vs.richness	25	Mean Bdur.vs.Mig.per	33.3333
Mean Size.vs.richness	18.1818	Mean Size.vs.richness	18.1818	Mean Bdur.vs.richness	37.5	Size var rat..vs.Mig.per	25	Mean Troph.vs.Size var rat.	9.09091	richness.vs.Mig.per	22.2222	Mean Phy size.vs.richness	12.5	Mean Phy size.vs.Mean Bdur	22.2222	Mean Troph.vs.Mig.per	12.5	richness.vs.Mig.per	33.3333
Mean Phy size.vs.richness	18.1818	richness.vs.Mig.per	18.1818	Troph var rat..vs.richness	25	Mean Bdur.vs.richness	12.5	Mean Bdur.vs.richness	9.09091	Mean Troph.vs.Mig.per	11.1111	Mean Size.vs.richness	0	Mean Troph.vs.Mean Bdur	11.1111	richness.vs.Mig.per	12.5	Mean Troph.vs.Troph var rat.	22.2222
Scale of observation: Tax4		Phylogeny: 31k		Habitat source: Catalogue of Fishes
Euryhaline.vs.Freshwater	%sim	Euryhaline.vs.Marine	%sim	Euryhaline.vs.FwBrackish	%sim	Freshwater.vs.MarBrackish	%sim	MarBrackish.vs.Marine	%sim	FwBrackish.vs.MarBrackish	%sim	Freshwater.vs.FwBrackish	%sim	Freshwater.vs.Marine	%sim	FwBrackish.vs.Marine	%sim	Euryhaline.vs.MarBrackish	%sim
Mean Size.vs.Mean Phy size	100	Mean Size.vs.Mean Phy size	100	Mean Phy size.vs.Mig.per	100	Mean Troph.vs.Mean Size	100	Mean Troph.vs.Mean Bdur	100	Mean Troph.vs.Mean Phy size	85.7143	Mean Troph.vs.Mig.per	100	Mean Phy size.vs.richness	85.7143	Troph var rat..vs.Mig.per	100	Mean Phy Troph.vs.richness	100
Mean Size.vs.Mig.per	88.8889	Mean Size.vs.Mean Bdur	100	Size var rat..vs.richness	100	Mean Troph.vs.Mean Phy size	100	Mean Phy Troph.vs.Mean Phy size	100	Troph var rat..vs.Mean Size	85.7143	Mean Size.vs.Mean Phy size	100	Mean Troph.vs.Mean Phy size	71.4286	Mean Troph.vs.richness	80	Mean Troph.vs.Mean Bdur	66.6667
Mean Phy size.vs.Mig.per	88.8889	Mean Phy size.vs.Mean Bdur	100	Mean Size.vs.Mean Phy size	80	Mean Size.vs.Mean Phy size	100	Mean Troph.vs.Mean Size	87.5	Size var rat..vs.Mean Bdur	85.7143	Mean Troph.vs.Mean Phy Troph	71.4286	Mean Phy Troph.vs.Mean Bdur	71.4286	Mean Phy Troph.vs.Troph var rat.	80	Mean Phy Troph.vs.Mean Size	66.6667
Mean Troph.vs.Mean Size	66.6667	Mean Size.vs.Mig.per	85.7143	Mean Size.vs.Mean Bdur	80	Size var rat..vs.richness	85.7143	Mean Size.vs.Mean Bdur	87.5	Mean Phy Troph.vs.Troph var rat.	71.4286	Mean Troph.vs.Mean Size	71.4286	Mean Phy Troph.vs.Mig.per	71.4286	Mean Phy Troph.vs.Mean Bdur	80	Mean Phy Troph.vs.Mean Phy size	66.6667
Mean Troph.vs.Mean Phy size	66.6667	Mean Phy size.vs.Mig.per	85.7143	Mean Size.vs.Mig.per	80	Mean Phy Troph.vs.Troph var rat.	71.4286	Mean Troph.vs.Mean Phy Troph	75	Troph var rat..vs.Size var rat.	71.4286	Mean Troph.vs.Mean Phy size	71.4286	Troph var rat..vs.Size var rat.	71.4286	Mean Phy Troph.vs.Mig.per	80	Mean Size.vs.Mean Phy size	66.6667
Mean Phy Troph.vs.Size var rat.	66.6667	Mean Bdur.vs.Mig.per	85.7143	Mean Phy size.vs.Size var rat.	80	Mean Phy Troph.vs.Mean Bdur	71.4286	Mean Troph.vs.Mean Phy size	75	Mean Size.vs.richness	71.4286	Mean Troph.vs.Size var rat.	71.4286	Troph var rat..vs.Mean Bdur	71.4286	Troph var rat..vs.Mean Size	80	Mean Size.vs.richness	66.6667
Mean Phy Troph.vs.richness	66.6667	Mean Troph.vs.Mean Size	71.4286	Mean Phy size.vs.richness	80	Mean Troph.vs.Mean Phy Troph	57.1429	Mean Phy Troph.vs.Mean Bdur	75	Mean Phy size.vs.richness	71.4286	Mean Troph.vs.Mean Bdur	71.4286	Troph var rat..vs.richness	71.4286	Mean Size.vs.Mig.per	80	Mean Phy size.vs.Size var rat.	66.6667
Troph var rat..vs.Mean Size	66.6667	Mean Troph.vs.Mean Phy size	71.4286	Size var rat..vs.Mig.per	80	Mean Troph.vs.Troph var rat.	57.1429	Troph var rat..vs.richness	75	Mean Troph.vs.richness	57.1429	Mean Phy Troph.vs.Size var rat.	71.4286	Mean Bdur.vs.Mig.per	71.4286	Mean Phy size.vs.Mean Bdur	80	Mean Phy size.vs.richness	66.6667
Troph var rat..vs.Mean Phy size	66.6667	Mean Troph.vs.Size var rat.	71.4286	richness.vs.Mig.per	80	Mean Troph.vs.Mean Bdur	57.1429	Mean Phy size.vs.Mean Bdur	75	Mean Phy Troph.vs.Mean Size	57.1429	Mean Phy Troph.vs.Mean Bdur	71.4286	Mean Troph.vs.Mean Phy Troph	57.1429	Mean Phy size.vs.richness	80	Mean Phy size.vs.Mig.per	66.6667
Mean Bdur.vs.Mig.per	66.6667	Mean Troph.vs.Mean Bdur	71.4286	Mean Troph.vs.Mean Phy size	60	Mean Phy Troph.vs.Mean Size	57.1429	Mean Troph.vs.Mig.per	62.5	Mean Phy Troph.vs.Mean Phy size	57.1429	Mean Phy Troph.vs.Mig.per	71.4286	Mean Troph.vs.Troph var rat.	57.1429	Mean Troph.vs.Mean Phy size	60	Size var rat..vs.Mig.per	66.6667
Mean Troph.vs.Troph var rat.	55.5556	Mean Phy Troph.vs.Size var rat.	71.4286	Mean Troph.vs.Mean Bdur	60	Mean Phy Troph.vs.Mean Phy size	57.1429	Mean Phy Troph.vs.Troph var rat.	62.5	Mean Phy Troph.vs.richness	57.1429	Mean Size.vs.Size var rat.	71.4286	Mean Troph.vs.Mean Size	57.1429	Mean Phy Troph.vs.Mean Size	60	Mean Troph.vs.Mean Phy Troph	50
Mean Troph.vs.Mig.per	55.5556	Mean Troph.vs.Troph var rat.	57.1429	Mean Troph.vs.Mig.per	60	Troph var rat..vs.Mean Size	57.1429	Mean Phy Troph.vs.Mean Size	62.5	Mean Phy Troph.vs.Mig.per	57.1429	Mean Size.vs.Mean Bdur	71.4286	Mean Troph.vs.Size var rat.	57.1429	Mean Phy Troph.vs.Mean Phy size	60	Mean Troph.vs.Mean Size	50
Mean Phy Troph.vs.Troph var rat.	55.5556	Mean Troph.vs.Mig.per	57.1429	Mean Phy Troph.vs.Size var rat.	60	Troph var rat..vs.Mean Phy size	57.1429	Troph var rat..vs.Mean Phy size	62.5	Troph var rat..vs.Mean Bdur	57.1429	Mean Size.vs.Mig.per	71.4286	Mean Troph.vs.richness	57.1429	Troph var rat..vs.Size var rat.	60	Mean Troph.vs.Mean Phy size	50
Troph var rat..vs.Mig.per	55.5556	Mean Phy Troph.vs.Mig.per	57.1429	Mean Phy Troph.vs.richness	60	Troph var rat..vs.Size var rat.	57.1429	Mean Size.vs.Mean Phy size	62.5	Troph var rat..vs.richness	57.1429	Mean Phy size.vs.Size var rat.	71.4286	Troph var rat..vs.Mean Phy size	57.1429	Troph var rat..vs.Mean Bdur	60	Mean Troph.vs.Size var rat.	50
Mean Size.vs.Size var rat.	55.5556	Troph var rat..vs.Mean Size	57.1429	Troph var rat..vs.Mean Size	60	Troph var rat..vs.Mig.per	57.1429	Mean Bdur.vs.Mig.per	62.5	Mean Size.vs.Size var rat.	57.1429	Mean Phy size.vs.Mean Bdur	71.4286	Mean Size.vs.Mean Phy size	57.1429	Size var rat..vs.Mean Bdur	60	Mean Troph.vs.richness	50
Mean Size.vs.Mean Bdur	55.5556	Troph var rat..vs.Mean Phy size	57.1429	Mean Size.vs.Size var rat.	60	Mean Size.vs.Mean Bdur	57.1429	Mean Phy Troph.vs.Mig.per	50	Size var rat..vs.richness	57.1429	Mean Phy size.vs.Mig.per	71.4286	Mean Phy Troph.vs.Troph var rat.	42.8571	Size var rat..vs.Mig.per	60	Mean Troph.vs.Mig.per	50
Mean Phy size.vs.Size var rat.	55.5556	Troph var rat..vs.Mean Bdur	57.1429	Mean Size.vs.richness	60	Mean Phy size.vs.Mean Bdur	57.1429	Troph var rat..vs.Mean Size	50	Mean Troph.vs.Mean Phy Troph	42.8571	Size var rat..vs.Mean Bdur	71.4286	Mean Phy Troph.vs.Mean Size	42.8571	Mean Bdur.vs.richness	60	Mean Phy Troph.vs.Troph var rat.	50
Mean Phy size.vs.Mean Bdur	55.5556	Troph var rat..vs.richness	57.1429	Mean Phy size.vs.Mean Bdur	60	Mean Bdur.vs.Mig.per	57.1429	Troph var rat..vs.Size var rat.	50	Mean Phy Troph.vs.Size var rat.	42.8571	Size var rat..vs.Mig.per	71.4286	Mean Phy Troph.vs.Size var rat.	42.8571	Mean Bdur.vs.Mig.per	60	Mean Phy Troph.vs.Mean Bdur	50
Size var rat..vs.richness	55.5556	Size var rat..vs.Mig.per	57.1429	Mean Bdur.vs.Mig.per	60	richness.vs.Mig.per	57.1429	Mean Size.vs.Size var rat.	50	Troph var rat..vs.Mig.per	42.8571	Mean Bdur.vs.Mig.per	71.4286	Mean Phy Troph.vs.richness	42.8571	Mean Troph.vs.Size var rat.	40	Troph var rat..vs.Mean Size	50
Mean Troph.vs.Mean Bdur	44.4444	Mean Troph.vs.Mean Phy Troph	42.8571	Mean Troph.vs.Mean Phy Troph	40	Mean Troph.vs.Size var rat.	42.8571	Mean Size.vs.Mig.per	50	Mean Size.vs.Mean Phy size	42.8571	Mean Phy Troph.vs.richness	57.1429	Troph var rat..vs.Mig.per	42.8571	Mean Troph.vs.Mean Bdur	40	Troph var rat..vs.Mean Phy size	50
Mean Troph.vs.richness	44.4444	Mean Phy Troph.vs.Mean Size	42.8571	Mean Troph.vs.Troph var rat.	40	Mean Troph.vs.Mig.per	42.8571	Mean Phy size.vs.Mig.per	50	Mean Size.vs.Mean Bdur	42.8571	Troph var rat..vs.richness	57.1429	Mean Size.vs.Size var rat.	42.8571	Mean Phy Troph.vs.Size var rat.	40	Troph var rat..vs.Size var rat.	50
Mean Phy Troph.vs.Mean Bdur	44.4444	Mean Phy Troph.vs.Mean Phy size	42.8571	Mean Troph.vs.Mean Size	40	Troph var rat..vs.Mean Bdur	42.8571	Size var rat..vs.richness	50	Mean Phy size.vs.Mean Bdur	42.8571	Mean Troph.vs.Troph var rat.	42.8571	Mean Size.vs.richness	42.8571	Mean Phy Troph.vs.richness	40	Troph var rat..vs.richness	50
Troph var rat..vs.Size var rat.	44.4444	Mean Phy Troph.vs.Mean Bdur	42.8571	Mean Troph.vs.Size var rat.	40	Troph var rat..vs.richness	42.8571	Mean Troph.vs.Troph var rat.	37.5	Size var rat..vs.Mig.per	42.8571	Mean Phy Troph.vs.Troph var rat.	42.8571	Mean Size.vs.Mig.per	42.8571	Troph var rat..vs.Mean Phy size	40	Troph var rat..vs.Mig.per	50
Troph var rat..vs.Mean Bdur	44.4444	Mean Phy Troph.vs.richness	42.8571	Mean Troph.vs.richness	40	Mean Size.vs.Size var rat.	42.8571	Mean Troph.vs.Size var rat.	37.5	Mean Bdur.vs.richness	42.8571	Mean Phy Troph.vs.Mean Size	42.8571	Size var rat..vs.Mean Bdur	42.8571	Mean Size.vs.Size var rat.	40	Mean Size.vs.Mean Bdur	50
Size var rat..vs.Mig.per	44.4444	Troph var rat..vs.Mig.per	42.8571	Mean Phy Troph.vs.Mean Phy size	40	Mean Size.vs.Mig.per	42.8571	Mean Phy Troph.vs.richness	37.5	Mean Troph.vs.Mean Size	28.5714	Mean Phy Troph.vs.Mean Phy size	42.8571	Size var rat..vs.richness	42.8571	Mean Size.vs.Mean Bdur	40	Mean Phy size.vs.Mean Bdur	50
Mean Phy Troph.vs.Mig.per	33.3333	Mean Size.vs.Size var rat.	42.8571	Mean Phy Troph.vs.Mean Bdur	40	Mean Phy size.vs.Size var rat.	42.8571	Troph var rat..vs.Mean Bdur	37.5	Mean Troph.vs.Mean Bdur	28.5714	Troph var rat..vs.Mean Size	42.8571	Size var rat..vs.Mig.per	42.8571	Mean Size.vs.richness	40	Mean Bdur.vs.richness	50
Size var rat..vs.Mean Bdur	33.3333	Mean Phy size.vs.Size var rat.	42.8571	Mean Phy Troph.vs.Mig.per	40	Mean Phy size.vs.Mig.per	42.8571	Mean Phy size.vs.richness	37.5	Mean Troph.vs.Mig.per	28.5714	Troph var rat..vs.Mean Phy size	42.8571	Mean Bdur.vs.richness	42.8571	Mean Phy size.vs.Size var rat.	40	Mean Bdur.vs.Mig.per	50
Mean Bdur.vs.richness	33.3333	Size var rat..vs.Mean Bdur	42.8571	Troph var rat..vs.Mean Phy size	40	Size var rat..vs.Mig.per	42.8571	Size var rat..vs.Mean Bdur	37.5	Mean Phy Troph.vs.Mean Bdur	28.5714	Troph var rat..vs.Size var rat.	42.8571	richness.vs.Mig.per	42.8571	Mean Phy size.vs.Mig.per	40	Mean Phy Troph.vs.Size var rat.	33.3333
Mean Troph.vs.Size var rat.	22.2222	Size var rat..vs.richness	42.8571	Troph var rat..vs.Mean Bdur	40	Mean Troph.vs.richness	28.5714	Size var rat..vs.Mig.per	37.5	Troph var rat..vs.Mean Phy size	28.5714	Troph var rat..vs.Mig.per	42.8571	Mean Troph.vs.Mean Bdur	28.5714	Mean Troph.vs.Mean Phy Troph	20	Mean Phy Troph.vs.Mig.per	33.3333
Mean Phy Troph.vs.Mean Size	22.2222	Troph var rat..vs.Size var rat.	28.5714	Troph var rat..vs.Mig.per	40	Mean Phy Troph.vs.Size var rat.	28.5714	Mean Size.vs.richness	25	Mean Size.vs.Mig.per	28.5714	Mean Troph.vs.richness	28.5714	Mean Troph.vs.Mig.per	28.5714	Mean Troph.vs.Mean Size	20	Troph var rat..vs.Mean Bdur	33.3333
Mean Phy Troph.vs.Mean Phy size	22.2222	richness.vs.Mig.per	28.5714	Size var rat..vs.Mean Bdur	40	Mean Phy Troph.vs.Mig.per	28.5714	Mean Troph.vs.richness	12.5	Mean Phy size.vs.Size var rat.	28.5714	Size var rat..vs.richness	28.5714	Mean Phy Troph.vs.Mean Phy size	28.5714	Troph var rat..vs.richness	20	Mean Size.vs.Size var rat.	33.3333
Troph var rat..vs.richness	22.2222	Mean Troph.vs.richness	14.2857	Mean Bdur.vs.richness	40	Mean Size.vs.richness	28.5714	Mean Phy Troph.vs.Size var rat.	12.5	Mean Bdur.vs.Mig.per	28.5714	Mean Bdur.vs.richness	28.5714	Mean Phy size.vs.Size var rat.	28.5714	Mean Size.vs.Mean Phy size	20	Mean Size.vs.Mig.per	33.3333
richness.vs.Mig.per	22.2222	Mean Size.vs.richness	14.2857	Mean Phy Troph.vs.Troph var rat.	20	Mean Phy size.vs.richness	28.5714	Troph var rat..vs.Mig.per	12.5	Mean Troph.vs.Troph var rat.	14.2857	richness.vs.Mig.per	28.5714	Mean Phy size.vs.Mean Bdur	28.5714	Size var rat..vs.richness	20	Size var rat..vs.richness	33.3333
Mean Troph.vs.Mean Phy Troph	11.1111	Mean Phy size.vs.richness	14.2857	Mean Phy Troph.vs.Mean Size	20	Size var rat..vs.Mean Bdur	28.5714	Mean Phy size.vs.Size var rat.	12.5	Mean Troph.vs.Size var rat.	14.2857	Troph var rat..vs.Mean Bdur	14.2857	Mean Phy size.vs.Mig.per	28.5714	richness.vs.Mig.per	20	richness.vs.Mig.per	33.3333
Mean Size.vs.richness	11.1111	Mean Bdur.vs.richness	14.2857	Troph var rat..vs.Size var rat.	20	Mean Phy Troph.vs.richness	14.2857	Mean Bdur.vs.richness	12.5	Mean Phy size.vs.Mig.per	14.2857	Mean Size.vs.richness	0	Troph var rat..vs.Mean Size	14.2857	Mean Troph.vs.Troph var rat.	0	Size var rat..vs.Mean Bdur	16.6667
Mean Phy size.vs.richness	11.1111	Mean Phy Troph.vs.Troph var rat.	0	Troph var rat..vs.richness	20	Mean Bdur.vs.richness	14.2857	richness.vs.Mig.per	12.5	richness.vs.Mig.per	14.2857	Mean Phy size.vs.richness	0	Mean Size.vs.Mean Bdur	14.2857	Mean Troph.vs.Mig.per	0	Mean Troph.vs.Troph var rat.	0
Scale of observation: Order		Phylogeny: 31k		Habitat source: FishBase
Euryhaline.vs.Freshwater	%sim	Euryhaline.vs.Marine	%sim	Euryhaline.vs.FwBrackish	%sim	Freshwater.vs.MarBrackish	%sim	MarBrackish.vs.Marine	%sim	FwBrackish.vs.MarBrackish	%sim	Freshwater.vs.FwBrackish	%sim	Freshwater.vs.Marine	%sim	FwBrackish.vs.Marine	%sim	Euryhaline.vs.MarBrackish	%sim
Mean Size.vs.Mean Phy size	100	Mean Phy Troph.vs.Mean Phy size	86.6667	Mean Size.vs.Mean Phy size	83.3333	Mean Size.vs.Mean Phy size	90.9091	Mean Troph.vs.Mean Bdur	80	Mean Size.vs.Mean Phy size	77.7778	Mean Size.vs.Mean Phy size	82.3529	Mean Phy Troph.vs.Mean Bdur	80	Troph var rat..vs.Mean Phy size	77.7778	Mean Size.vs.Mean Phy size	76.9231
Mean Phy Troph.vs.Size var rat.	78.5714	Mean Troph.vs.Mean Phy Troph	80	Mean Troph.vs.Size var rat.	75	Mean Troph.vs.Size var rat.	81.8182	Mean Size.vs.Mean Phy size	76	Mean Phy size.vs.richness	77.7778	Mean Troph.vs.Mean Size	76.4706	Mean Size.vs.richness	80	Mean Size.vs.richness	77.7778	Mean Bdur.vs.Mig.per	76.9231
Troph var rat..vs.Mean Size	78.5714	Mean Troph.vs.Mean Phy size	80	Mean Phy Troph.vs.Size var rat.	75	Mean Troph.vs.Mean Phy Troph	72.7273	Mean Troph.vs.Mean Phy Troph	68	Mean Troph.vs.Mean Phy Troph	66.6667	Mean Troph.vs.Size var rat.	76.4706	Mean Troph.vs.Mean Phy Troph	70	Mean Troph.vs.richness	66.6667	Mean Troph.vs.Mig.per	69.2308
Troph var rat..vs.Mean Phy size	78.5714	Mean Phy Troph.vs.Mean Size	80	Mean Troph.vs.Mean Phy Troph	66.6667	Mean Phy Troph.vs.Size var rat.	72.7273	Mean Size.vs.Mean Bdur	68	Mean Troph.vs.Mean Size	66.6667	Troph var rat..vs.Mean Bdur	76.4706	Mean Troph.vs.Size var rat.	70	Mean Phy Troph.vs.Mean Size	66.6667	Mean Phy Troph.vs.Mean Size	69.2308
Troph var rat..vs.Size var rat.	78.5714	Mean Size.vs.Mean Phy size	80	Mean Troph.vs.Mean Size	66.6667	Mean Phy size.vs.Mean Bdur	72.7273	Mean Troph.vs.Mean Phy size	64	Mean Troph.vs.Size var rat.	66.6667	Mean Troph.vs.Mean Phy size	70.5882	Troph var rat..vs.Mean Size	70	Mean Phy Troph.vs.Mean Bdur	66.6667	Troph var rat..vs.richness	69.2308
Mean Troph.vs.Mean Phy Troph	71.4286	Mean Size.vs.Mean Bdur	80	Mean Troph.vs.Mean Bdur	66.6667	Troph var rat..vs.Mean Phy size	63.6364	Mean Phy Troph.vs.Troph var rat.	64	Mean Phy Troph.vs.Troph var rat.	66.6667	Mean Phy size.vs.Size var rat.	70.5882	Troph var rat..vs.richness	70	Mean Phy Troph.vs.richness	66.6667	Mean Troph.vs.Mean Phy Troph	61.5385
Mean Size.vs.Mig.per	71.4286	Mean Phy Troph.vs.Mean Bdur	73.3333	Mean Phy Troph.vs.Troph var rat.	66.6667	Troph var rat..vs.richness	63.6364	Troph var rat..vs.Mean Size	60	Troph var rat..vs.Mean Size	66.6667	Mean Phy Troph.vs.Mean Size	64.7059	Mean Size.vs.Mean Phy size	70	Troph var rat..vs.Mean Size	66.6667	Mean Troph.vs.Size var rat.	61.5385
Mean Phy size.vs.Mig.per	71.4286	Troph var rat..vs.Mean Size	73.3333	Mean Phy Troph.vs.richness	66.6667	Mean Size.vs.Mean Bdur	63.6364	Troph var rat..vs.Mean Phy size	60	Troph var rat..vs.Mean Phy size	66.6667	Mean Size.vs.Size var rat.	64.7059	Mean Phy size.vs.richness	70	Troph var rat..vs.Size var rat.	66.6667	Mean Phy Troph.vs.Mean Phy size	61.5385
Mean Troph.vs.Mean Size	64.2857	Mean Size.vs.Mig.per	73.3333	Troph var rat..vs.Mean Size	66.6667	Mean Troph.vs.richness	54.5455	Mean Phy size.vs.Mean Bdur	60	Troph var rat..vs.Size var rat.	66.6667	Mean Phy Troph.vs.Mean Phy size	58.8235	Mean Troph.vs.richness	60	Mean Size.vs.Mean Phy size	66.6667	Mean Phy Troph.vs.Mean Bdur	61.5385
Mean Troph.vs.Mean Phy size	64.2857	Mean Phy size.vs.Mean Bdur	73.3333	Mean Size.vs.richness	66.6667	Mean Troph.vs.Mig.per	54.5455	Mean Troph.vs.Mean Size	56	Mean Troph.vs.richness	55.5556	Troph var rat..vs.Mean Phy size	58.8235	Mean Phy Troph.vs.Size var rat.	60	Mean Phy size.vs.Size var rat.	66.6667	Mean Phy Troph.vs.Mig.per	61.5385
Mean Size.vs.Mean Bdur	64.2857	Size var rat..vs.Mean Bdur	73.3333	Mean Phy size.vs.Mean Bdur	66.6667	Mean Phy Troph.vs.Mean Size	54.5455	Mean Phy Troph.vs.Mean Bdur	56	Mean Phy Troph.vs.Mean Size	55.5556	Mean Phy size.vs.Mean Bdur	58.8235	Troph var rat..vs.Mean Bdur	60	Mean Phy size.vs.richness	66.6667	Troph var rat..vs.Mean Bdur	61.5385
Mean Phy size.vs.Mean Bdur	64.2857	Mean Phy Troph.vs.Mig.per	66.6667	Mean Phy size.vs.richness	66.6667	Troph var rat..vs.Mean Size	54.5455	Mean Phy Troph.vs.richness	56	Mean Phy Troph.vs.Mean Phy size	55.5556	Mean Troph.vs.Mean Phy Troph	52.9412	Mean Troph.vs.Troph var rat.	50	Mean Troph.vs.Mean Phy Troph	55.5556	Mean Phy size.vs.Mig.per	61.5385
Mean Bdur.vs.Mig.per	64.2857	Troph var rat..vs.Size var rat.	66.6667	richness.vs.Mig.per	66.6667	Troph var rat..vs.Mean Bdur	54.5455	Troph var rat..vs.Size var rat.	56	Mean Phy Troph.vs.Size var rat.	55.5556	Mean Phy Troph.vs.Size var rat.	52.9412	Mean Troph.vs.Mean Bdur	50	Mean Phy Troph.vs.Mean Phy size	55.5556	Mean Troph.vs.Mean Bdur	53.8462
Mean Troph.vs.Troph var rat.	57.1429	Mean Size.vs.Size var rat.	66.6667	Troph var rat..vs.Size var rat.	58.3333	Size var rat..vs.richness	54.5455	Mean Phy size.vs.Size var rat.	56	Troph var rat..vs.Mean Bdur	55.5556	Mean Phy Troph.vs.richness	52.9412	Mean Phy Troph.vs.richness	50	Mean Size.vs.Size var rat.	55.5556	Mean Phy Troph.vs.Troph var rat.	53.8462
Mean Phy Troph.vs.Troph var rat.	57.1429	Mean Phy size.vs.Mig.per	66.6667	Mean Size.vs.Mig.per	58.3333	Mean Troph.vs.Mean Size	45.4545	Mean Troph.vs.Size var rat.	52	Mean Size.vs.Size var rat.	55.5556	Troph var rat..vs.Size var rat.	52.9412	Mean Bdur.vs.richness	50	Mean Size.vs.Mean Bdur	55.5556	Troph var rat..vs.Mean Size	53.8462
Mean Phy Troph.vs.Mean Bdur	57.1429	Mean Troph.vs.Mean Size	60	Mean Phy size.vs.Mig.per	58.3333	Mean Phy Troph.vs.Mean Phy size	45.4545	Mean Troph.vs.richness	48	Mean Size.vs.richness	55.5556	Mean Size.vs.Mean Bdur	52.9412	Mean Troph.vs.Mean Size	40	Size var rat..vs.Mean Bdur	55.5556	Mean Size.vs.richness	53.8462
Mean Size.vs.Size var rat.	57.1429	Mean Phy Troph.vs.Size var rat.	60	Size var rat..vs.richness	58.3333	Mean Phy Troph.vs.richness	45.4545	Mean Phy Troph.vs.Mean Size	48	Mean Troph.vs.Mean Phy size	44.4444	Mean Troph.vs.Mean Bdur	41.1765	Mean Phy Troph.vs.Troph var rat.	40	Size var rat..vs.richness	55.5556	Mean Phy size.vs.Mean Bdur	53.8462
Mean Phy size.vs.Size var rat.	57.1429	Mean Phy size.vs.Size var rat.	60	Mean Troph.vs.Troph var rat.	50	Mean Phy size.vs.richness	45.4545	Mean Phy Troph.vs.Mean Phy size	48	Mean Phy Troph.vs.Mean Bdur	44.4444	Mean Phy Troph.vs.Troph var rat.	41.1765	Mean Phy Troph.vs.Mean Phy size	40	Mean Troph.vs.Mean Size	44.4444	Size var rat..vs.richness	53.8462
Mean Troph.vs.Size var rat.	50	Size var rat..vs.Mig.per	60	Mean Troph.vs.Mean Phy size	50	richness.vs.Mig.per	45.4545	Mean Size.vs.Size var rat.	48	Mean Phy Troph.vs.richness	44.4444	Mean Phy Troph.vs.Mean Bdur	41.1765	Troph var rat..vs.Mean Phy size	40	Mean Troph.vs.Size var rat.	44.4444	Troph var rat..vs.Mean Phy size	46.1538
Mean Troph.vs.richness	50	Mean Bdur.vs.Mig.per	60	Mean Troph.vs.richness	50	Mean Troph.vs.Troph var rat.	36.3636	Size var rat..vs.Mean Bdur	48	Troph var rat..vs.richness	44.4444	Troph var rat..vs.Mean Size	41.1765	Mean Phy size.vs.Size var rat.	40	Mean Troph.vs.Mean Bdur	44.4444	Mean Size.vs.Mean Bdur	46.1538
Mean Phy Troph.vs.Mean Size	50	Mean Troph.vs.Mean Bdur	53.3333	Mean Phy Troph.vs.Mean Size	50	Mean Troph.vs.Mean Phy size	36.3636	Size var rat..vs.richness	48	Size var rat..vs.Mean Bdur	44.4444	Troph var rat..vs.richness	41.1765	Mean Phy size.vs.Mean Bdur	40	Mean Phy Troph.vs.Size var rat.	44.4444	Mean Size.vs.Mig.per	46.1538
Mean Phy Troph.vs.Mean Phy size	50	Mean Troph.vs.Mig.per	53.3333	Mean Phy Troph.vs.Mean Phy size	50	Mean Phy Troph.vs.Mean Bdur	36.3636	Mean Phy Troph.vs.Size var rat.	44	Size var rat..vs.richness	44.4444	Size var rat..vs.Mean Bdur	41.1765	Size var rat..vs.Mean Bdur	40	Troph var rat..vs.Mean Bdur	44.4444	Mean Phy size.vs.Size var rat.	46.1538
Mean Phy Troph.vs.richness	50	Mean Phy Troph.vs.Troph var rat.	53.3333	Mean Phy Troph.vs.Mean Bdur	50	Mean Phy Troph.vs.Mig.per	36.3636	Troph var rat..vs.Mean Bdur	44	Mean Bdur.vs.Mig.per	44.4444	Mean Size.vs.Mig.per	35.2941	Mean Troph.vs.Mean Phy size	30	Troph var rat..vs.richness	44.4444	Mean Phy size.vs.richness	46.1538
Troph var rat..vs.Mig.per	50	Troph var rat..vs.Mean Phy size	53.3333	Troph var rat..vs.Mean Phy size	50	Troph var rat..vs.Size var rat.	36.3636	Mean Size.vs.Mig.per	44	richness.vs.Mig.per	44.4444	Mean Troph.vs.Troph var rat.	29.4118	Mean Troph.vs.Mig.per	30	Mean Troph.vs.Mean Phy size	33.3333	Size var rat..vs.Mig.per	46.1538
Size var rat..vs.Mean Bdur	50	Troph var rat..vs.Mean Bdur	53.3333	Troph var rat..vs.richness	50	Mean Size.vs.richness	36.3636	Mean Troph.vs.Troph var rat.	40	Mean Troph.vs.Troph var rat.	33.3333	Mean Troph.vs.richness	29.4118	Mean Phy Troph.vs.Mean Size	30	Mean Phy Troph.vs.Troph var rat.	33.3333	Mean Bdur.vs.richness	46.1538
Mean Troph.vs.Mean Bdur	42.8571	Mean Troph.vs.Troph var rat.	46.6667	Mean Size.vs.Mean Bdur	50	Mean Size.vs.Mig.per	36.3636	Troph var rat..vs.Mig.per	40	Mean Troph.vs.Mean Bdur	33.3333	Mean Troph.vs.Mig.per	29.4118	Mean Size.vs.Size var rat.	30	Mean Bdur.vs.richness	33.3333	Mean Troph.vs.Mean Phy size	38.4615
Mean Troph.vs.Mig.per	42.8571	Mean Troph.vs.richness	46.6667	Mean Troph.vs.Mig.per	41.6667	Mean Phy size.vs.Mig.per	36.3636	Mean Phy size.vs.Mig.per	40	Mean Troph.vs.Mig.per	33.3333	Mean Phy Troph.vs.Mig.per	29.4118	Mean Size.vs.Mean Bdur	30	Mean Bdur.vs.Mig.per	33.3333	Mean Phy Troph.vs.Size var rat.	38.4615
Troph var rat..vs.Mean Bdur	42.8571	Troph var rat..vs.richness	46.6667	Mean Size.vs.Size var rat.	41.6667	Size var rat..vs.Mig.per	36.3636	Troph var rat..vs.richness	36	Mean Phy Troph.vs.Mig.per	33.3333	Mean Phy size.vs.Mig.per	29.4118	Size var rat..vs.richness	30	Mean Troph.vs.Mig.per	22.2222	Mean Phy Troph.vs.richness	38.4615
Mean Phy Troph.vs.Mig.per	35.7143	Troph var rat..vs.Mig.per	46.6667	Size var rat..vs.Mean Bdur	41.6667	Mean Bdur.vs.richness	36.3636	Mean Bdur.vs.richness	36	Troph var rat..vs.Mig.per	33.3333	Size var rat..vs.richness	29.4118	Size var rat..vs.Mig.per	30	Mean Phy Troph.vs.Mig.per	22.2222	Troph var rat..vs.Size var rat.	38.4615
Troph var rat..vs.richness	35.7143	Mean Troph.vs.Size var rat.	40	Mean Bdur.vs.Mig.per	41.6667	Troph var rat..vs.Mig.per	27.2727	Mean Bdur.vs.Mig.per	36	Mean Phy size.vs.Size var rat.	33.3333	Mean Bdur.vs.richness	29.4118	Mean Phy Troph.vs.Mig.per	20	Mean Phy size.vs.Mean Bdur	22.2222	Troph var rat..vs.Mig.per	38.4615
Size var rat..vs.Mig.per	35.7143	Mean Phy Troph.vs.richness	26.6667	Mean Phy Troph.vs.Mig.per	33.3333	Mean Size.vs.Size var rat.	27.2727	Mean Phy Troph.vs.Mig.per	32	Size var rat..vs.Mig.per	33.3333	Mean Bdur.vs.Mig.per	29.4118	Troph var rat..vs.Size var rat.	20	Size var rat..vs.Mig.per	22.2222	Mean Size.vs.Size var rat.	38.4615
Mean Bdur.vs.richness	35.7143	Mean Phy size.vs.richness	26.6667	Troph var rat..vs.Mean Bdur	33.3333	Mean Phy size.vs.Size var rat.	18.1818	Size var rat..vs.Mig.per	32	Mean Size.vs.Mean Bdur	22.2222	Mean Phy size.vs.richness	23.5294	Mean Bdur.vs.Mig.per	20	Mean Troph.vs.Troph var rat.	11.1111	Mean Troph.vs.Troph var rat.	30.7692
Mean Size.vs.richness	28.5714	Size var rat..vs.richness	26.6667	Size var rat..vs.Mig.per	33.3333	Mean Bdur.vs.Mig.per	18.1818	Mean Troph.vs.Mig.per	28	Mean Phy size.vs.Mean Bdur	22.2222	Size var rat..vs.Mig.per	23.5294	Troph var rat..vs.Mig.per	10	Troph var rat..vs.Mig.per	11.1111	Mean Troph.vs.Mean Size	30.7692
Mean Phy size.vs.richness	28.5714	Mean Size.vs.richness	20	Mean Bdur.vs.richness	33.3333	Mean Troph.vs.Mean Bdur	9.09091	Mean Phy size.vs.richness	28	Mean Phy size.vs.Mig.per	22.2222	Troph var rat..vs.Mig.per	17.6471	Mean Size.vs.Mig.per	0	Mean Size.vs.Mig.per	11.1111	Mean Troph.vs.richness	30.7692
Size var rat..vs.richness	28.5714	richness.vs.Mig.per	20	Troph var rat..vs.Mig.per	25	Mean Phy Troph.vs.Troph var rat.	9.09091	Mean Size.vs.richness	20	Mean Bdur.vs.richness	22.2222	Mean Size.vs.richness	17.6471	Mean Phy size.vs.Mig.per	0	Mean Phy size.vs.Mig.per	11.1111	Size var rat..vs.Mean Bdur	30.7692
richness.vs.Mig.per	21.4286	Mean Bdur.vs.richness	13.3333	Mean Phy size.vs.Size var rat.	25	Size var rat..vs.Mean Bdur	9.09091	richness.vs.Mig.per	20	Mean Size.vs.Mig.per	11.1111	richness.vs.Mig.per	17.6471	richness.vs.Mig.per	0	richness.vs.Mig.per	11.1111	richness.vs.Mig.per	23.0769
Scale of observation: Tax3		Phylogeny: 31k		Habitat source: FishBase
Euryhaline.vs.Freshwater	%sim	Euryhaline.vs.Marine	%sim	Euryhaline.vs.FwBrackish	%sim	Freshwater.vs.MarBrackish	%sim	MarBrackish.vs.Marine	%sim	FwBrackish.vs.MarBrackish	%sim	Freshwater.vs.FwBrackish	%sim	Freshwater.vs.Marine	%sim	FwBrackish.vs.Marine	%sim	Euryhaline.vs.MarBrackish	%sim
Mean Size.vs.Mean Phy size	100	Mean Size.vs.Mig.per	100	Mean Phy size.vs.Mean Bdur	100	Mean Size.vs.Mean Phy size	100	Mean Troph.vs.Mean Size	77.7778	Troph var rat..vs.Mig.per	100	Mean Size.vs.Mean Phy size	100	Mean Troph.vs.Mean Phy size	87.5	Troph var rat..vs.Mean Bdur	100	Mean Phy Troph.vs.Mean Size	100
Mean Size.vs.Mig.per	90.9091	Mean Troph.vs.Mean Phy Troph	88.8889	Mean Size.vs.Size var rat.	81.8182	Mean Troph.vs.Mean Size	80	Mean Troph.vs.Mean Phy size	77.7778	Mean Troph.vs.Mean Phy size	83.3333	Mean Troph.vs.Mean Phy Troph	88.8889	Mean Troph.vs.Size var rat.	87.5	Troph var rat..vs.Mig.per	100	Mean Bdur.vs.Mig.per	100
Mean Phy size.vs.Mig.per	90.9091	Mean Phy Troph.vs.Size var rat.	88.8889	Mean Troph.vs.Mean Phy Troph	72.7273	Mean Troph.vs.Mean Phy size	80	Mean Phy Troph.vs.Troph var rat.	77.7778	Troph var rat..vs.Size var rat.	83.3333	Size var rat..vs.Mean Bdur	88.8889	Mean Size.vs.Mean Phy size	87.5	Mean Bdur.vs.Mig.per	100	Mean Troph.vs.Mean Phy Troph	80
Mean Troph.vs.Mean Phy Troph	81.8182	Mean Size.vs.Mean Phy size	88.8889	Mean Troph.vs.Troph var rat.	72.7273	Mean Size.vs.Mean Bdur	80	Troph var rat..vs.Mean Bdur	77.7778	Size var rat..vs.Mean Bdur	83.3333	Mean Troph.vs.Mean Size	77.7778	Mean Troph.vs.Mean Size	75	Mean Phy Troph.vs.Troph var rat.	83.3333	Mean Troph.vs.Mean Size	80
Troph var rat..vs.Size var rat.	81.8182	Mean Size.vs.Mean Bdur	88.8889	Mean Phy Troph.vs.Mean Size	72.7273	Mean Phy size.vs.Mean Bdur	80	Mean Size.vs.Mean Phy size	77.7778	Size var rat..vs.Mig.per	83.3333	Mean Troph.vs.Mean Phy size	77.7778	Mean Phy Troph.vs.Size var rat.	75	Mean Phy Troph.vs.Mean Phy size	83.3333	Mean Troph.vs.Size var rat.	80
Mean Size.vs.Mean Bdur	72.7273	Mean Phy size.vs.Size var rat.	88.8889	Mean Phy Troph.vs.Size var rat.	72.7273	Mean Troph.vs.Mean Bdur	60	Mean Phy size.vs.Mig.per	77.7778	Mean Phy Troph.vs.Mean Size	66.6667	Mean Troph.vs.Mean Bdur	66.6667	Troph var rat..vs.Mean Phy size	75	Mean Phy Troph.vs.Mean Bdur	83.3333	Mean Phy Troph.vs.Mean Phy size	80
Mean Phy size.vs.Mean Bdur	72.7273	Mean Phy size.vs.Mig.per	88.8889	Troph var rat..vs.Mean Size	72.7273	Mean Phy Troph.vs.Troph var rat.	60	Mean Troph.vs.Mean Phy Troph	66.6667	Mean Phy Troph.vs.richness	66.6667	Mean Phy Troph.vs.Mean Size	66.6667	Troph var rat..vs.Size var rat.	75	Mean Phy Troph.vs.Mig.per	83.3333	Troph var rat..vs.richness	80
Mean Troph.vs.Troph var rat.	63.6364	Mean Bdur.vs.Mig.per	88.8889	Mean Size.vs.Mean Phy size	72.7273	Mean Phy Troph.vs.richness	60	Mean Troph.vs.Troph var rat.	66.6667	Troph var rat..vs.Mean Bdur	66.6667	Mean Phy Troph.vs.Mean Phy size	66.6667	Troph var rat..vs.richness	75	Troph var rat..vs.Mean Size	83.3333	Mean Size.vs.Mean Phy size	80
Mean Troph.vs.Mean Size	63.6364	Mean Troph.vs.Troph var rat.	77.7778	Mean Size.vs.Mean Bdur	72.7273	Troph var rat..vs.Size var rat.	60	Mean Troph.vs.Mean Bdur	66.6667	Mean Size.vs.Mean Phy size	66.6667	Mean Size.vs.Mean Bdur	66.6667	Troph var rat..vs.Mig.per	75	Troph var rat..vs.Size var rat.	83.3333	Mean Phy size.vs.Size var rat.	80
Mean Troph.vs.Mean Phy size	63.6364	Mean Troph.vs.Size var rat.	77.7778	Mean Phy size.vs.Size var rat.	72.7273	Troph var rat..vs.richness	60	Mean Phy Troph.vs.Mean Phy size	66.6667	Mean Size.vs.richness	66.6667	Mean Size.vs.Mig.per	66.6667	Mean Phy size.vs.Size var rat.	75	Mean Size.vs.Mean Bdur	83.3333	Mean Phy size.vs.Mean Bdur	80
Mean Phy Troph.vs.Troph var rat.	63.6364	Mean Phy Troph.vs.Mean Phy size	77.7778	Mean Phy size.vs.Mig.per	72.7273	Mean Size.vs.Mig.per	60	Mean Phy Troph.vs.richness	66.6667	Mean Phy size.vs.richness	66.6667	Mean Phy size.vs.Mean Bdur	66.6667	Mean Phy size.vs.richness	75	Mean Size.vs.Mig.per	83.3333	Mean Phy size.vs.Mig.per	80
Mean Phy Troph.vs.Mean Size	63.6364	Mean Size.vs.Size var rat.	77.7778	Size var rat..vs.Mean Bdur	72.7273	Mean Phy size.vs.Mig.per	60	Mean Phy Troph.vs.Mig.per	66.6667	Size var rat..vs.richness	66.6667	Mean Phy size.vs.Mig.per	66.6667	Size var rat..vs.richness	75	Size var rat..vs.Mean Bdur	83.3333	Mean Troph.vs.Mean Phy size	60
Mean Phy Troph.vs.Mean Phy size	63.6364	Mean Phy size.vs.Mean Bdur	77.7778	Mean Bdur.vs.Mig.per	72.7273	Size var rat..vs.richness	60	Troph var rat..vs.Mean Phy size	66.6667	Mean Bdur.vs.Mig.per	66.6667	Mean Troph.vs.Troph var rat.	55.5556	Mean Troph.vs.Mean Phy Troph	62.5	Size var rat..vs.Mig.per	83.3333	Mean Phy Troph.vs.Size var rat.	60
Mean Phy Troph.vs.Size var rat.	63.6364	Size var rat..vs.Mig.per	77.7778	Mean Troph.vs.Mean Size	63.6364	Mean Bdur.vs.Mig.per	60	Mean Size.vs.Mean Bdur	66.6667	Mean Troph.vs.Mean Phy Troph	50	Mean Troph.vs.Size var rat.	55.5556	Mean Troph.vs.Troph var rat.	62.5	Mean Troph.vs.Mean Phy size	66.6667	Mean Phy Troph.vs.Mean Bdur	60
Troph var rat..vs.Mean Size	63.6364	Mean Troph.vs.Mean Phy size	66.6667	Mean Phy Troph.vs.Troph var rat.	63.6364	Mean Troph.vs.Mean Phy Troph	50	Mean Phy size.vs.Mean Bdur	66.6667	Mean Troph.vs.Mean Size	50	Mean Phy Troph.vs.Mean Bdur	55.5556	Mean Troph.vs.richness	62.5	Mean Phy Troph.vs.Mean Size	66.6667	Mean Phy Troph.vs.Mig.per	60
Troph var rat..vs.Mean Phy size	63.6364	Mean Phy Troph.vs.Troph var rat.	66.6667	Mean Phy Troph.vs.richness	63.6364	Mean Troph.vs.Troph var rat.	50	Size var rat..vs.richness	66.6667	Mean Troph.vs.richness	50	Troph var rat..vs.Mean Size	55.5556	Troph var rat..vs.Mean Size	62.5	Mean Phy Troph.vs.Size var rat.	66.6667	Mean Size.vs.Size var rat.	60
Mean Size.vs.Size var rat.	63.6364	Mean Phy Troph.vs.Mean Size	66.6667	Mean Size.vs.Mig.per	63.6364	Mean Troph.vs.Size var rat.	50	Mean Troph.vs.Mig.per	55.5556	Mean Phy Troph.vs.Troph var rat.	50	Troph var rat..vs.Mean Phy size	55.5556	Mean Size.vs.Size var rat.	62.5	Troph var rat..vs.Mean Phy size	66.6667	Mean Size.vs.Mean Bdur	60
Mean Phy size.vs.Size var rat.	63.6364	Mean Phy Troph.vs.Mig.per	66.6667	Size var rat..vs.Mig.per	63.6364	Mean Phy Troph.vs.Mean Size	50	Mean Phy Troph.vs.Size var rat.	55.5556	Mean Phy Troph.vs.Mig.per	50	Mean Size.vs.Size var rat.	55.5556	Mean Size.vs.richness	62.5	Mean Size.vs.Size var rat.	66.6667	Mean Size.vs.Mig.per	60
Mean Bdur.vs.Mig.per	63.6364	Size var rat..vs.Mean Bdur	66.6667	richness.vs.Mig.per	63.6364	Mean Phy Troph.vs.Mean Phy size	50	Mean Phy Troph.vs.Mean Bdur	55.5556	Troph var rat..vs.Mean Size	50	Mean Phy size.vs.Size var rat.	55.5556	Mean Size.vs.Mig.per	62.5	Mean Phy size.vs.Mean Bdur	66.6667	Size var rat..vs.Mean Bdur	60
Mean Troph.vs.richness	54.5455	Mean Troph.vs.Mean Size	55.5556	Mean Troph.vs.richness	54.5455	Mean Phy Troph.vs.Mean Bdur	50	Troph var rat..vs.Size var rat.	55.5556	Troph var rat..vs.richness	50	Mean Troph.vs.Mig.per	44.4444	Mean Bdur.vs.Mig.per	62.5	Mean Phy size.vs.Mig.per	66.6667	Size var rat..vs.Mig.per	60
Mean Troph.vs.Mig.per	54.5455	Mean Troph.vs.richness	55.5556	Troph var rat..vs.Size var rat.	54.5455	Troph var rat..vs.Mean Size	50	Troph var rat..vs.Mig.per	55.5556	Mean Size.vs.Mig.per	50	Mean Phy Troph.vs.Troph var rat.	44.4444	richness.vs.Mig.per	62.5	Mean Troph.vs.Mean Phy Troph	50	Mean Bdur.vs.richness	60
Mean Phy Troph.vs.richness	54.5455	Mean Troph.vs.Mig.per	55.5556	Mean Size.vs.richness	54.5455	Troph var rat..vs.Mean Phy size	50	Mean Size.vs.Mig.per	55.5556	Mean Phy size.vs.Mean Bdur	50	Mean Phy Troph.vs.Size var rat.	44.4444	Mean Phy Troph.vs.Troph var rat.	50	Mean Troph.vs.Mean Size	50	richness.vs.Mig.per	60
Mean Phy Troph.vs.Mig.per	54.5455	Mean Phy Troph.vs.Mean Bdur	55.5556	Size var rat..vs.richness	54.5455	Troph var rat..vs.Mean Bdur	50	Size var rat..vs.Mean Bdur	55.5556	Mean Bdur.vs.richness	50	Troph var rat..vs.richness	44.4444	Mean Phy Troph.vs.Mean Phy size	50	Mean Troph.vs.richness	50	Mean Troph.vs.Mean Bdur	40
Troph var rat..vs.Mean Bdur	54.5455	Troph var rat..vs.Mean Size	55.5556	Mean Troph.vs.Size var rat.	45.4545	Troph var rat..vs.Mig.per	50	Size var rat..vs.Mig.per	55.5556	richness.vs.Mig.per	50	Troph var rat..vs.Mig.per	44.4444	Mean Phy Troph.vs.richness	50	Mean Size.vs.Mean Phy size	50	Mean Troph.vs.Mig.per	40
Troph var rat..vs.Mig.per	54.5455	Troph var rat..vs.Size var rat.	55.5556	Mean Phy Troph.vs.Mean Phy size	45.4545	Mean Size.vs.Size var rat.	50	Mean Bdur.vs.Mig.per	55.5556	Mean Troph.vs.Mean Bdur	33.3333	Size var rat..vs.richness	44.4444	Troph var rat..vs.Mean Bdur	50	Mean Phy size.vs.Size var rat.	50	Mean Phy Troph.vs.Troph var rat.	40
Size var rat..vs.Mean Bdur	54.5455	Troph var rat..vs.richness	55.5556	Mean Phy Troph.vs.Mean Bdur	45.4545	Mean Phy size.vs.Size var rat.	50	Mean Phy Troph.vs.Mean Size	44.4444	Mean Phy Troph.vs.Mean Phy size	33.3333	Mean Phy Troph.vs.richness	33.3333	Mean Phy size.vs.Mig.per	50	Mean Phy size.vs.richness	50	Troph var rat..vs.Mean Size	40
Size var rat..vs.Mig.per	54.5455	Troph var rat..vs.Mig.per	55.5556	Mean Phy Troph.vs.Mig.per	45.4545	Mean Troph.vs.Mig.per	40	Troph var rat..vs.Mean Size	44.4444	Mean Phy Troph.vs.Size var rat.	33.3333	Mean Phy Troph.vs.Mig.per	33.3333	Size var rat..vs.Mig.per	50	Mean Troph.vs.Troph var rat.	33.3333	Troph var rat..vs.Mean Bdur	40
Mean Troph.vs.Size var rat.	45.4545	Mean Troph.vs.Mean Bdur	44.4444	Troph var rat..vs.Mean Phy size	45.4545	Mean Phy Troph.vs.Size var rat.	40	Troph var rat..vs.richness	44.4444	Mean Size.vs.Size var rat.	33.3333	Troph var rat..vs.Size var rat.	33.3333	Mean Bdur.vs.richness	50	Mean Troph.vs.Mean Bdur	33.3333	Troph var rat..vs.Mig.per	40
Mean Troph.vs.Mean Bdur	36.3636	Mean Phy Troph.vs.richness	44.4444	Troph var rat..vs.Mean Bdur	45.4545	Mean Phy Troph.vs.Mig.per	40	Mean Size.vs.Size var rat.	44.4444	Mean Phy size.vs.Size var rat.	33.3333	Size var rat..vs.Mig.per	33.3333	Mean Troph.vs.Mig.per	37.5	Mean Troph.vs.Mig.per	33.3333	Mean Phy size.vs.richness	40
Mean Phy Troph.vs.Mean Bdur	36.3636	Troph var rat..vs.Mean Phy size	44.4444	Troph var rat..vs.richness	45.4545	Mean Troph.vs.richness	30	Mean Phy size.vs.Size var rat.	44.4444	Mean Troph.vs.Size var rat.	16.6667	Mean Bdur.vs.richness	33.3333	Mean Phy Troph.vs.Mean Size	37.5	Mean Phy Troph.vs.richness	33.3333	Mean Troph.vs.Troph var rat.	20
Mean Bdur.vs.richness	27.2727	Troph var rat..vs.Mean Bdur	44.4444	Mean Phy size.vs.richness	45.4545	Mean Size.vs.richness	30	Mean Troph.vs.richness	33.3333	Mean Phy Troph.vs.Mean Bdur	16.6667	Mean Bdur.vs.Mig.per	33.3333	Mean Size.vs.Mean Bdur	37.5	Mean Size.vs.richness	33.3333	Mean Phy Troph.vs.richness	20
Troph var rat..vs.richness	18.1818	Size var rat..vs.richness	33.3333	Mean Bdur.vs.richness	45.4545	Mean Phy size.vs.richness	30	Mean Size.vs.richness	33.3333	Troph var rat..vs.Mean Phy size	16.6667	Mean Troph.vs.richness	22.2222	Mean Phy Troph.vs.Mean Bdur	25	Size var rat..vs.richness	33.3333	Troph var rat..vs.Mean Phy size	20
Mean Size.vs.richness	18.1818	Mean Phy size.vs.richness	22.2222	Mean Troph.vs.Mean Phy size	36.3636	Size var rat..vs.Mean Bdur	30	Mean Phy size.vs.richness	33.3333	Mean Size.vs.Mean Bdur	16.6667	Troph var rat..vs.Mean Bdur	22.2222	Mean Phy Troph.vs.Mig.per	25	Mean Troph.vs.Size var rat.	16.6667	Mean Size.vs.richness	20
Mean Phy size.vs.richness	18.1818	Mean Bdur.vs.richness	22.2222	Mean Troph.vs.Mean Bdur	36.3636	Size var rat..vs.Mig.per	30	richness.vs.Mig.per	33.3333	Mean Phy size.vs.Mig.per	16.6667	richness.vs.Mig.per	11.1111	Mean Phy size.vs.Mean Bdur	25	Troph var rat..vs.richness	16.6667	Size var rat..vs.richness	20
Size var rat..vs.richness	18.1818	Mean Size.vs.richness	11.1111	Mean Troph.vs.Mig.per	36.3636	richness.vs.Mig.per	30	Mean Troph.vs.Size var rat.	22.2222	Mean Troph.vs.Troph var rat.	0	Mean Size.vs.richness	0	Size var rat..vs.Mean Bdur	25	Mean Bdur.vs.richness	16.6667	Mean Troph.vs.richness	0
richness.vs.Mig.per	18.1818	richness.vs.Mig.per	11.1111	Troph var rat..vs.Mig.per	36.3636	Mean Bdur.vs.richness	10	Mean Bdur.vs.richness	22.2222	Mean Troph.vs.Mig.per	0	Mean Phy size.vs.richness	0	Mean Troph.vs.Mean Bdur	12.5	richness.vs.Mig.per	16.6667	Troph var rat..vs.Size var rat.	0
Scale of observation: Tax4		Phylogeny: 31k		Habitat source: FishBase
Euryhaline.vs.Freshwater	%sim	Euryhaline.vs.Marine	%sim	Euryhaline.vs.FwBrackish	%sim	Freshwater.vs.MarBrackish	%sim	MarBrackish.vs.Marine	%sim	FwBrackish.vs.MarBrackish	%sim	Freshwater.vs.FwBrackish	%sim	Freshwater.vs.Marine	%sim	FwBrackish.vs.Marine	%sim	Euryhaline.vs.MarBrackish	%sim
Mean Size.vs.Mean Phy size	100	Mean Size.vs.Mig.per	100	Mean Troph.vs.Troph var rat.	85.7143	Mean Size.vs.Mean Phy size	100	Mean Troph.vs.Mean Phy size	100	Mean Troph.vs.Mean Phy size	83.3333	Mean Size.vs.Mean Phy size	100	Troph var rat..vs.richness	100	Mean Phy Troph.vs.Troph var rat.	100	Mean Phy size.vs.Mean Bdur	100
Mean Size.vs.Mig.per	100	Mean Phy size.vs.Mean Bdur	100	Mean Size.vs.Mean Phy size	85.7143	Mean Troph.vs.Mean Size	87.5	Mean Troph.vs.Troph var rat.	85.7143	Mean Phy Troph.vs.richness	83.3333	Mean Size.vs.Mig.per	87.5	Mean Phy Troph.vs.Troph var rat.	83.3333	Mean Phy Troph.vs.Size var rat.	100	Mean Phy Troph.vs.Mean Size	80
Mean Phy size.vs.Mig.per	100	Mean Troph.vs.Mean Phy Troph	83.3333	Mean Phy size.vs.Size var rat.	85.7143	Mean Troph.vs.Mean Phy size	87.5	Mean Phy Troph.vs.Troph var rat.	85.7143	Size var rat..vs.Mig.per	83.3333	Mean Phy size.vs.Mig.per	87.5	Mean Phy Troph.vs.richness	83.3333	Mean Phy Troph.vs.Mean Bdur	100	Troph var rat..vs.Mean Size	80
Mean Troph.vs.Mean Phy Troph	75	Mean Troph.vs.Mean Phy size	83.3333	Mean Phy size.vs.Mean Bdur	85.7143	Mean Phy Troph.vs.Troph var rat.	75	Troph var rat..vs.Mean Phy size	85.7143	Mean Phy Troph.vs.Troph var rat.	66.6667	Mean Troph.vs.Mean Phy Troph	75	Mean Troph.vs.Troph var rat.	66.6667	Mean Phy Troph.vs.Mig.per	100	Troph var rat..vs.richness	80
Mean Troph.vs.Mean Size	75	Mean Troph.vs.Size var rat.	83.3333	Mean Bdur.vs.Mig.per	85.7143	Mean Size.vs.Mean Bdur	75	Troph var rat..vs.Mean Bdur	85.7143	Mean Phy Troph.vs.Mean Size	66.6667	Mean Troph.vs.Mean Size	75	Mean Troph.vs.Mean Phy size	66.6667	Troph var rat..vs.Size var rat.	100	Mean Phy size.vs.Mig.per	80
Mean Troph.vs.Mean Phy size	75	Mean Troph.vs.Mean Bdur	83.3333	Mean Troph.vs.Mean Size	71.4286	Mean Phy size.vs.Mean Bdur	75	Mean Troph.vs.Mean Phy Troph	71.4286	Mean Phy Troph.vs.Mig.per	66.6667	Mean Troph.vs.Mean Phy size	75	Mean Troph.vs.richness	66.6667	Troph var rat..vs.Mean Bdur	100	Size var rat..vs.Mig.per	80
Mean Troph.vs.Mig.per	75	Mean Phy Troph.vs.Troph var rat.	83.3333	Mean Phy Troph.vs.richness	71.4286	Size var rat..vs.richness	75	Mean Troph.vs.Mean Size	71.4286	Troph var rat..vs.Mean Size	66.6667	Size var rat..vs.Mean Bdur	75	Troph var rat..vs.Mean Phy size	66.6667	Troph var rat..vs.Mig.per	100	Mean Bdur.vs.Mig.per	80
Mean Phy Troph.vs.Mean Size	75	Troph var rat..vs.Size var rat.	83.3333	Mean Size.vs.Size var rat.	71.4286	Mean Troph.vs.Mean Phy Troph	62.5	Mean Troph.vs.Mean Bdur	71.4286	Troph var rat..vs.Mean Bdur	66.6667	Mean Troph.vs.Troph var rat.	62.5	Mean Size.vs.Mig.per	66.6667	Size var rat..vs.Mean Bdur	100	Mean Troph.vs.Mean Phy Troph	60
Mean Phy Troph.vs.Mean Phy size	75	Mean Size.vs.Mean Phy size	83.3333	Mean Size.vs.Mean Bdur	71.4286	Mean Troph.vs.Troph var rat.	62.5	Mean Troph.vs.Mig.per	71.4286	Troph var rat..vs.Mig.per	66.6667	Mean Troph.vs.Size var rat.	62.5	Mean Phy size.vs.richness	66.6667	Size var rat..vs.Mig.per	100	Mean Troph.vs.Mean Phy size	60
Mean Phy Troph.vs.Mig.per	75	Mean Size.vs.Size var rat.	83.3333	Mean Phy size.vs.Mig.per	71.4286	Mean Troph.vs.Mean Bdur	62.5	Mean Phy Troph.vs.Mean Phy size	71.4286	Mean Phy size.vs.richness	66.6667	Mean Troph.vs.Mean Bdur	62.5	Size var rat..vs.Mig.per	66.6667	Mean Bdur.vs.Mig.per	100	Mean Troph.vs.Size var rat.	60
Troph var rat..vs.Size var rat.	75	Mean Size.vs.Mean Bdur	83.3333	Size var rat..vs.Mean Bdur	71.4286	Mean Phy Troph.vs.richness	62.5	Mean Phy Troph.vs.Mean Bdur	71.4286	Size var rat..vs.richness	66.6667	Mean Troph.vs.Mig.per	62.5	Mean Troph.vs.Mean Phy Troph	50	Mean Troph.vs.richness	66.6667	Mean Troph.vs.Mean Bdur	60
Mean Size.vs.Mean Bdur	75	Mean Phy size.vs.Mig.per	83.3333	richness.vs.Mig.per	71.4286	Troph var rat..vs.richness	62.5	Mean Phy Troph.vs.Mig.per	71.4286	Mean Troph.vs.Size var rat.	50	Mean Phy Troph.vs.Troph var rat.	62.5	Mean Troph.vs.Mean Size	50	Mean Phy Troph.vs.Mean Size	66.6667	Mean Phy Troph.vs.Troph var rat.	60
Mean Phy size.vs.Mean Bdur	75	Size var rat..vs.Mig.per	83.3333	Mean Troph.vs.Mean Phy Troph	57.1429	Mean Size.vs.Mig.per	62.5	Mean Size.vs.Mean Phy size	71.4286	Mean Troph.vs.richness	50	Mean Phy Troph.vs.Size var rat.	62.5	Mean Troph.vs.Size var rat.	50	Mean Phy Troph.vs.Mean Phy size	66.6667	Mean Phy Troph.vs.Mean Phy size	60
Mean Bdur.vs.Mig.per	75	Mean Bdur.vs.Mig.per	83.3333	Mean Troph.vs.Mean Phy size	57.1429	Mean Phy size.vs.Mig.per	62.5	Mean Size.vs.Mean Bdur	71.4286	Mean Phy Troph.vs.Mean Phy size	50	Troph var rat..vs.Mean Size	62.5	Mean Troph.vs.Mig.per	50	Troph var rat..vs.Mean Size	66.6667	Mean Phy Troph.vs.Mean Bdur	60
Mean Troph.vs.Troph var rat.	62.5	Mean Troph.vs.Troph var rat.	66.6667	Mean Phy Troph.vs.Mean Size	57.1429	Mean Bdur.vs.Mig.per	62.5	Mean Size.vs.Mig.per	71.4286	Mean Phy Troph.vs.Size var rat.	50	Troph var rat..vs.Mean Phy size	62.5	Mean Phy Troph.vs.Mean Phy size	50	Troph var rat..vs.Mean Phy size	66.6667	Mean Size.vs.richness	60
Mean Phy Troph.vs.Troph var rat.	62.5	Mean Troph.vs.Mean Size	66.6667	Mean Phy Troph.vs.Size var rat.	57.1429	Mean Troph.vs.richness	50	Mean Phy size.vs.Mean Bdur	71.4286	Troph var rat..vs.Size var rat.	50	Mean Size.vs.Size var rat.	62.5	Mean Phy Troph.vs.Mean Bdur	50	Mean Size.vs.Size var rat.	66.6667	Mean Size.vs.Mig.per	60
Mean Phy Troph.vs.Size var rat.	62.5	Mean Troph.vs.Mig.per	66.6667	Mean Phy Troph.vs.Mean Bdur	57.1429	Mean Troph.vs.Mig.per	50	Mean Phy size.vs.Mig.per	71.4286	Troph var rat..vs.richness	50	Mean Size.vs.Mean Bdur	62.5	Troph var rat..vs.Mean Size	50	Mean Size.vs.Mean Bdur	66.6667	Mean Phy size.vs.Size var rat.	60
Troph var rat..vs.Mean Size	62.5	Mean Phy Troph.vs.Mean Phy size	66.6667	Troph var rat..vs.Mean Size	57.1429	Mean Phy Troph.vs.Mean Size	50	Size var rat..vs.richness	71.4286	Mean Size.vs.Mean Phy size	50	Mean Phy size.vs.Size var rat.	62.5	Troph var rat..vs.Size var rat.	50	Mean Size.vs.richness	66.6667	Size var rat..vs.Mean Bdur	60
Troph var rat..vs.Mean Phy size	62.5	Mean Phy Troph.vs.Size var rat.	66.6667	Mean Size.vs.richness	57.1429	Mean Phy Troph.vs.Mean Phy size	50	Mean Bdur.vs.Mig.per	71.4286	Mean Size.vs.richness	50	Mean Phy size.vs.Mean Bdur	62.5	Troph var rat..vs.Mig.per	50	Mean Size.vs.Mig.per	66.6667	richness.vs.Mig.per	60
Troph var rat..vs.Mean Bdur	62.5	Mean Phy Troph.vs.Mean Bdur	66.6667	Mean Size.vs.Mig.per	57.1429	Mean Phy Troph.vs.Mean Bdur	50	Mean Phy Troph.vs.Size var rat.	57.1429	Mean Phy size.vs.Mean Bdur	50	Mean Phy Troph.vs.Mean Size	50	Mean Size.vs.Mean Phy size	50	Mean Phy size.vs.Size var rat.	66.6667	Mean Troph.vs.Mean Size	40
Troph var rat..vs.Mig.per	62.5	Mean Phy Troph.vs.richness	66.6667	Size var rat..vs.richness	57.1429	Troph var rat..vs.Mean Size	50	Mean Phy Troph.vs.richness	57.1429	Size var rat..vs.Mean Bdur	50	Mean Phy Troph.vs.Mean Phy size	50	Mean Size.vs.richness	50	Mean Phy size.vs.Mean Bdur	66.6667	Mean Troph.vs.Mig.per	40
Mean Size.vs.Size var rat.	62.5	Troph var rat..vs.Mean Size	66.6667	Size var rat..vs.Mig.per	57.1429	Troph var rat..vs.Mean Phy size	50	Troph var rat..vs.Mean Size	57.1429	Mean Bdur.vs.richness	50	Mean Phy Troph.vs.richness	50	Mean Phy size.vs.Size var rat.	50	Mean Phy size.vs.richness	66.6667	Mean Phy Troph.vs.richness	40
Mean Phy size.vs.Size var rat.	62.5	Troph var rat..vs.Mig.per	66.6667	Mean Bdur.vs.richness	57.1429	Troph var rat..vs.Mean Bdur	50	Troph var rat..vs.Mig.per	57.1429	richness.vs.Mig.per	50	Troph var rat..vs.Size var rat.	50	Size var rat..vs.Mean Bdur	50	Mean Phy size.vs.Mig.per	66.6667	Mean Phy Troph.vs.Mig.per	40
Size var rat..vs.Mean Bdur	62.5	Mean Phy size.vs.Size var rat.	66.6667	Mean Troph.vs.Size var rat.	42.8571	Size var rat..vs.Mig.per	50	Mean Size.vs.Size var rat.	57.1429	Mean Troph.vs.Mean Phy Troph	33.3333	Troph var rat..vs.Mig.per	50	Size var rat..vs.richness	50	Mean Troph.vs.Mean Size	33.3333	Troph var rat..vs.Mig.per	40
Size var rat..vs.Mig.per	62.5	Size var rat..vs.Mean Bdur	66.6667	Mean Troph.vs.Mean Bdur	42.8571	Mean Phy Troph.vs.Size var rat.	37.5	Size var rat..vs.Mean Bdur	57.1429	Mean Troph.vs.Mean Size	33.3333	Size var rat..vs.Mig.per	50	Mean Bdur.vs.Mig.per	50	Mean Troph.vs.Mean Phy size	33.3333	Mean Size.vs.Mean Phy size	40
Mean Troph.vs.Mean Bdur	50	Mean Troph.vs.richness	50	Mean Phy Troph.vs.Troph var rat.	42.8571	Mean Phy Troph.vs.Mig.per	37.5	Size var rat..vs.Mig.per	57.1429	Mean Troph.vs.Mean Bdur	33.3333	Mean Bdur.vs.Mig.per	50	richness.vs.Mig.per	50	Mean Phy Troph.vs.richness	33.3333	Mean Size.vs.Size var rat.	40
Mean Phy Troph.vs.Mean Bdur	50	Mean Phy Troph.vs.Mean Size	50	Mean Phy Troph.vs.Mean Phy size	42.8571	Troph var rat..vs.Size var rat.	37.5	Mean Phy Troph.vs.Mean Size	42.8571	Mean Troph.vs.Mig.per	33.3333	Mean Phy Troph.vs.Mean Bdur	37.5	Mean Troph.vs.Mean Bdur	33.3333	Troph var rat..vs.richness	33.3333	Mean Size.vs.Mean Bdur	40
Mean Troph.vs.Size var rat.	37.5	Mean Phy Troph.vs.Mig.per	50	Mean Phy Troph.vs.Mig.per	42.8571	Troph var rat..vs.Mig.per	37.5	Troph var rat..vs.Size var rat.	42.8571	Mean Phy Troph.vs.Mean Bdur	33.3333	Mean Phy Troph.vs.Mig.per	37.5	Mean Phy Troph.vs.Mean Size	33.3333	Mean Size.vs.Mean Phy size	33.3333	Mean Phy size.vs.richness	40
Mean Troph.vs.richness	37.5	Troph var rat..vs.Mean Phy size	50	Troph var rat..vs.Mean Phy size	42.8571	Mean Size.vs.Size var rat.	37.5	Troph var rat..vs.richness	42.8571	Mean Size.vs.Mean Bdur	33.3333	Troph var rat..vs.richness	37.5	Mean Phy Troph.vs.Size var rat.	33.3333	Size var rat..vs.richness	33.3333	Size var rat..vs.richness	40
Mean Phy Troph.vs.richness	37.5	Troph var rat..vs.Mean Bdur	50	Mean Phy size.vs.richness	42.8571	Mean Size.vs.richness	37.5	Mean Troph.vs.Size var rat.	28.5714	Mean Size.vs.Mig.per	33.3333	Size var rat..vs.richness	37.5	Mean Phy Troph.vs.Mig.per	33.3333	Mean Bdur.vs.richness	33.3333	Mean Bdur.vs.richness	40
Troph var rat..vs.richness	25	Troph var rat..vs.richness	50	Mean Troph.vs.richness	28.5714	Mean Phy size.vs.Size var rat.	37.5	Mean Troph.vs.richness	28.5714	Mean Phy size.vs.Size var rat.	33.3333	Mean Bdur.vs.richness	37.5	Troph var rat..vs.Mean Bdur	33.3333	richness.vs.Mig.per	33.3333	Mean Troph.vs.Troph var rat.	20
Size var rat..vs.richness	25	Mean Phy size.vs.richness	33.3333	Mean Troph.vs.Mig.per	28.5714	Mean Phy size.vs.richness	37.5	Mean Size.vs.richness	28.5714	Mean Bdur.vs.Mig.per	33.3333	Mean Troph.vs.richness	25	Mean Size.vs.Size var rat.	33.3333	Mean Troph.vs.Mean Phy Troph	0	Mean Phy Troph.vs.Size var rat.	20
Mean Size.vs.richness	12.5	Size var rat..vs.richness	33.3333	Troph var rat..vs.Size var rat.	28.5714	Mean Troph.vs.Size var rat.	25	Mean Phy size.vs.Size var rat.	28.5714	Troph var rat..vs.Mean Phy size	16.6667	Troph var rat..vs.Mean Bdur	25	Mean Phy size.vs.Mean Bdur	33.3333	Mean Troph.vs.Troph var rat.	0	Troph var rat..vs.Mean Phy size	20
Mean Phy size.vs.richness	12.5	Mean Bdur.vs.richness	33.3333	Troph var rat..vs.Mean Bdur	28.5714	richness.vs.Mig.per	25	Mean Phy size.vs.richness	28.5714	Mean Size.vs.Size var rat.	16.6667	richness.vs.Mig.per	12.5	Mean Bdur.vs.richness	33.3333	Mean Troph.vs.Size var rat.	0	Troph var rat..vs.Size var rat.	20
Mean Bdur.vs.richness	12.5	Mean Size.vs.richness	16.6667	Troph var rat..vs.richness	14.2857	Size var rat..vs.Mean Bdur	12.5	Mean Bdur.vs.richness	28.5714	Mean Phy size.vs.Mig.per	16.6667	Mean Size.vs.richness	0	Mean Size.vs.Mean Bdur	16.6667	Mean Troph.vs.Mean Bdur	0	Troph var rat..vs.Mean Bdur	20
richness.vs.Mig.per	12.5	richness.vs.Mig.per	16.6667	Troph var rat..vs.Mig.per	14.2857	Mean Bdur.vs.richness	12.5	richness.vs.Mig.per	28.5714	Mean Troph.vs.Troph var rat.	0	Mean Phy size.vs.richness	0	Mean Phy size.vs.Mig.per	16.6667	Mean Troph.vs.Mig.per	0	Mean Troph.vs.richness	0
